# Supplementary material for: EGR1 recruits TET1 to shape the brain methylome during development and upon neuronal activity
Source: Nat Commun. 2019 Aug 29;10:3892. doi: 10.1038/s41467-019-11905-3 (PMC6715719; doi:10.1038/s41467-019-11905-3)
Supplement: Supplementary file 4 — Supplementary Data 1 [file 41467_2019_11905_MOESM4_ESM.xlsx]

## Sheet: hs.clusterI
	Supplementary Table 1a TF motif enrichment analaysis for human brain co-methylated module I
	Rank	Motif	Name	P-value	log P-pvalue	q-value (Benjamini)	# Target Sequences with Motif	% of Targets Sequences with Motif	# Background Sequences with Motif	% of Background Sequences with Motif
	1		Egr1(Zf)/K562-Egr1-ChIP-Seq(GSE32465)/Homer	1e-43	-100.4	0	705	0.1581	16665.7	0.0914
	2		Egr2/Thymocytes-Egr2-ChIP-Seq(GSE34254)/Homer	1e-23	-54.07	0	226	0.0507	4333.5	0.0238
	3		Jun-AP1(bZIP)/K562-cJun-ChIP-Seq(GSE31477)/Homer	1e-22	-51.03	0	189	0.0424	3428.7	0.0188
	4		Atf3(bZIP)/GBM-ATF3-ChIP-Seq(GSE33912)/Homer	1e-21	-49.51	0	374	0.0839	8958.8	0.0492
	5		Olig2(bHLH)/Neuron-Olig2-ChIP-Seq(GSE30882)/Homer	1e-20	-48.16	0	1172	0.2628	36985.8	0.2029
	6		BATF(bZIP)/Th17-BATF-ChIP-Seq(GSE39756)/Homer	1e-20	-46.54	0	353	0.0791	8465.3	0.0464
	7		AP-1(bZIP)/ThioMac-PU.1-ChIP-Seq(GSE21512)/Homer	1e-18	-43.26	0	414	0.0928	10624.8	0.0583
	8		SCL(HLH)/HPC7-Scl-ChIP-Seq(GSE13511)/Homer	1e-15	-36.67	0	2499	0.5603	90793.1	0.4981
	9		Atoh1(bHLH)/Cerebellum-Atoh1-ChIP-Seq(GSE22111)/Homer	1e-15	-36.37	0	774	0.1735	23694.1	0.13
	10		NeuroD1(bHLH)/Islet-NeuroD1-ChIP-Seq(GSE30298)/Homer	1e-12	-28.92	0	560	0.1256	16814.3	0.0922
	11		Bach2(bZIP)/OCILy7-Bach2-ChIP-Seq(GSE44420)/Homer	1e-08	-20.33	0	118	0.0265	2624.3	0.0144
	12		NF1-halfsite(CTF)/LNCaP-NF1-ChIP-Seq(Unpublished)/Homer	1e-07	-17.08	0	988	0.2215	34424.5	0.1889
	13		Tcf12(HLH)/GM12878-Tcf12-ChIP-Seq(GSE32465)/Homer	1e-05	-11.8	0.0001	668	0.1498	23203	0.1273
	14		MyoD(HLH)/Myotube-MyoD-ChIP-Seq(GSE21614)/Homer	1e-05	-11.7	0.0001	534	0.1197	18143.3	0.0995
	15		Smad4(MAD)/ESC-SMAD4-ChIP-Seq(GSE29422)/Homer	0.001	-9.068	0.0019	1076	0.2413	39704.8	0.2178
	16		Ap4(HLH)/AML-Tfap4-ChIP-Seq(GSE45738)/Homer	0.001	-8.202	0.0042	730	0.1637	26398.3	0.1448
	17		BMAL1(HLH)/Liver-Bmal1-ChIP-Seq(GSE39860)/Homer	0.001	-8.165	0.0042	1199	0.2688	44841.7	0.246
	18		Znf263(Zf)/K562-Znf263-ChIP-Seq(GSE31477)/Homer	0.001	-8.043	0.0044	1101	0.2469	40997.7	0.2249
	19		Nrf2(bZIP)/Lymphoblast-Nrf2-ChIP-Seq(GSE37589)/Homer	0.001	-7.755	0.0055	30	0.0067	607.9	0.0033
	20		RBPJ:Ebox/Panc1-Rbpj1-ChIP-Seq(GSE47459)/Homer	0.001	-7.586	0.0062	181	0.0406	5728.4	0.0314
	21		MyoG(HLH)/C2C12-MyoG-ChIP-Seq(GSE36024)/Homer	0.001	-7.585	0.0062	661	0.1482	23879.5	0.131
	22		Rbpj1(?)/Panc1-Rbpj1-ChIP-Seq(GSE47459)/Homer	0.001	-7.577	0.0062	732	0.1641	26641.4	0.1462
	23		NFAT(RHD)/Jurkat-NFATC1-ChIP-Seq(Jolma et al.)/Homer	0.001	-7.326	0.007	406	0.091	14142.6	0.0776
	24		Tlx?(NR)/NPC-H3K4me1-ChIP-Seq(GSE16256)/Homer	0.001	-7.223	0.0075	226	0.0507	7419.9	0.0407
	25		PRDM9(Zf)/Testis-DMC1-ChIP-Seq(GSE35498)/Homer	0.001	-7.174	0.0075	235	0.0527	7758.8	0.0426
	26		Max(HLH)/K562-Max-ChIP-Seq(GSE31477)/Homer	0.01	-6.83	0.0102	550	0.1233	19775.1	0.1085
	27		Bach1(bZIP)/K562-Bach1-ChIP-Seq(GSE31477)/Homer	0.01	-6.638	0.0119	27	0.0061	566.7	0.0031
	28		Smad2(MAD)/ES-SMAD2-ChIP-Seq(GSE29422)/Homer	0.01	-6.528	0.0128	999	0.224	37452.3	0.2055
	29		n-Myc(HLH)/mES-nMyc-ChIP-Seq(GSE11431)/Homer	0.01	-6.365	0.0146	622	0.1395	22691.1	0.1245
	30		NF-E2(bZIP)/K562-NFE2-ChIP-Seq(GSE31477)/Homer	0.01	-6.333	0.0146	30	0.0067	668.9	0.0037
	31		Arnt:Ahr(bHLH)/MCF7-Arnt-ChIP-Seq(Lo et al.)/Homer	0.01	-5.345	0.0379	662	0.1484	24559.9	0.1347
	32		Myf5(bHLH)/GM-Myf5-ChIP-Seq(GSE24852)/Homer	0.01	-5.296	0.0385	422	0.0946	15224.9	0.0835
	33		Tbx5(T-box)/HL1-Tbx5.biotin-ChIP-Seq(GSE21529)/Homer	0.01	-5.256	0.0389	2086	0.4677	81707.5	0.4483
	34		MafA(bZIP)/Islet-MafA-ChIP-Seq(GSE30298)/Homer	0.01	-4.905	0.0536	408	0.0915	14786.2	0.0811
	35		AR-halfsite(NR)/LNCaP-AR-ChIP-Seq(GSE27824)/Homer	0.01	-4.751	0.0608	1893	0.4244	74106.8	0.4066

## Sheet: hs.clusterII
	Supplementary Table 1b TF motif enrichment analaysis for human brain co-methylated module II
	Rank	Motif	Name	P-value	log P-pvalue	q-value (Benjamini)	# Target Sequences with Motif	% of Targets Sequences with Motif	# Background Sequences with Motif	% of Background Sequences with Motif
	1		Sox3(HMG)/NPC-Sox3-ChIP-Seq(GSE33059)/Homer	1e-19	-45.02	0	301	0.2429	26978.3	0.1438
	2		NF1-halfsite(CTF)/LNCaP-NF1-ChIP-Seq(Unpublished)/Homer	1e-17	-40.11	0	383	0.3091	38380.9	0.2045
	3		Sox2(HMG)/mES-Sox2-ChIP-Seq(GSE11431)/Homer	1e-14	-33.65	0	163	0.1316	12822.2	0.0683
	4		Lhx2(Homeobox)/HFSC-Lhx2-ChIP-Seq(GSE48068)/Homer	1e-13	-30.69	0	158	0.1275	12727.1	0.0678
	5		Sox6(HMG)/Myotubes-Sox6-ChIP-Seq(GSE32627)/Homer	1e-11	-27.51	0	252	0.2034	24585.8	0.131
	6		NF1(CTF)/LNCAP-NF1-ChIP-Seq(Unpublished)/Homer	1e-11	-26.73	0	117	0.0944	8826.2	0.047
	7		Lhx3(Homeobox)/Neuron-Lhx3-ChIP-Seq(GSE31456)/Homer	1e-09	-22.77	0	216	0.1743	21212.5	0.113
	8		Nkx6.1(Homeobox)/Islet-Nkx6.1-ChIP-Seq(GSE40975)/Homer	1e-09	-21.76	0	312	0.2518	33929.1	0.1808
	9		REST-NRSF(Zf)/Jurkat-NRSF-ChIP-Seq/Homer	1e-08	-19.43	0	15	0.0121	296.2	0.0016
	10		Smad2(MAD)/ES-SMAD2-ChIP-Seq(GSE29422)/Homer	1e-07	-17.08	0	340	0.2744	39331.5	0.2096
	11		Fox:Ebox(Forkhead:HLH)/Panc1-Foxa2-ChIP-Seq(GSE47459)/Homer	1e-06	-14.29	0	138	0.1114	13630.6	0.0726
	12		Smad4(MAD)/ESC-SMAD4-ChIP-Seq(GSE29422)/Homer	1e-06	-14.19	0	342	0.276	40770.5	0.2173
	13		Isl1(Homeobox)/Neuron-Isl1-ChIP-Seq(GSE31456)/Homer	1e-05	-13.35	0	236	0.1905	26616.8	0.1418
	14		SCL(HLH)/HPC7-Scl-ChIP-Seq(GSE13511)/Homer	1e-05	-13.11	0	724	0.5843	97301.5	0.5185
	15		AR-halfsite(NR)/LNCaP-AR-ChIP-Seq(GSE27824)/Homer	1e-05	-12.43	0.0001	579	0.4673	75823.6	0.4041
	16		Nanog(Homeobox)/mES-Nanog-ChIP-Seq(GSE11724)/Homer	0.0001	-10.63	0.0004	544	0.4391	71677.3	0.382
	17		FOXP1(Forkhead)/H9-FOXP1-ChIP-Seq(GSE31006)/Homer	0.0001	-10.4	0.0004	63	0.0508	5506.3	0.0293
	18		Foxo1(Forkhead)/RAW-Foxo1-ChIP-Seq(Fan et al.)/Homer	0.0001	-10.35	0.0004	289	0.2333	35125.4	0.1872
	19		X-box(HTH)/NPC-H3K4me1-ChIP-Seq(GSE16256)/Homer	0.0001	-9.66	0.0008	26	0.021	1641.5	0.0087
	20		STAT4(Stat)/CD4-Stat4-ChIP-Seq(GSE22104)/Homer	0.001	-7.475	0.007	140	0.113	16062.1	0.0856
	21		Foxh1(Forkhead)/hESC-FOXH1-ChIP-Seq(GSE29422)/Homer	0.001	-7.464	0.007	83	0.067	8638.7	0.046
	22		Rfx1(HTH)/NPC-H3K4me1-ChIP-Seq(GSE16256)/Homer	0.001	-7.428	0.007	43	0.0347	3781.5	0.0202
	23		Smad3(MAD)/NPC-Smad3-ChIP-Seq(GSE36673)/Homer	0.001	-7.042	0.0094	421	0.3398	55944.1	0.2981
	24		Ap4(HLH)/AML-Tfap4-ChIP-Seq(GSE45738)/Homer	0.001	-6.968	0.0097	233	0.1881	29053.2	0.1548
	25		Gata4(Zf)/Heart-Gata4-ChIP-Seq(GSE35151)/Homer	0.01	-6.657	0.0126	110	0.0888	12405.7	0.0661
	26		Tlx?(NR)/NPC-H3K4me1-ChIP-Seq(GSE16256)/Homer	0.01	-6.489	0.0144	79	0.0638	8432.2	0.0449
	27		Phox2a(Homeobox)/Neuron-Phox2a-ChIP-Seq(GSE31456)/Homer	0.01	-6.327	0.0163	44	0.0355	4129.7	0.022
	28		ZFX(Zf)/mES-Zfx-ChIP-Seq(GSE11431)/Homer	0.01	-6.237	0.0172	276	0.2228	35566.4	0.1895
	29		NFAT(RHD)/Jurkat-NFATC1-ChIP-Seq(Jolma et al.)/Homer	0.01	-6.16	0.0179	121	0.0977	14070.3	0.075
	30		Foxa2(Forkhead)/Liver-Foxa2-ChIP-Seq(GSE25694)/Homer	0.01	-6.136	0.0179	89	0.0718	9845	0.0525
	31		Gata2(Zf)/K562-GATA2-ChIP-Seq(GSE18829)/Homer	0.01	-6.059	0.0186	74	0.0597	7932	0.0423
	32		FOXA1(Forkhead)/LNCAP-FOXA1-ChIP-Seq(GSE27824)/Homer	0.01	-5.978	0.0195	146	0.1178	17536.8	0.0935
	33		Oct4(POU/Homeobox)/mES-Oct4-ChIP-Seq(GSE11431)/Homer	0.01	-5.752	0.0237	54	0.0436	5494.4	0.0293
	34		Cdx2(Homeobox)/mES-Cdx2-ChIP-Seq(GSE14586)/Homer	0.01	-5.738	0.0237	78	0.063	8555.7	0.0456
	35		ARE(NR)/LNCAP-AR-ChIP-Seq(GSE27824)/Homer	0.01	-5.401	0.0317	42	0.0339	4107.4	0.0219
	36		MafA(bZIP)/Islet-MafA-ChIP-Seq(GSE30298)/Homer	0.01	-5.274	0.035	125	0.1009	15014.1	0.08
	37		Rfx2(HTH)/LoVo-RFX2-ChIP-Seq(GSE49402)/Homer	0.01	-5.274	0.035	22	0.0178	1791.8	0.0095
	38		Stat3+il21(Stat)/CD4-Stat3-ChIP-Seq(GSE19198)/Homer	0.01	-5.243	0.035	113	0.0912	13400.8	0.0714
	39		FOXA1(Forkhead)/MCF7-FOXA1-ChIP-Seq(GSE26831)/Homer	0.01	-5.06	0.04	122	0.0985	14710.4	0.0784
	40		OCT4-SOX2-TCF-NANOG((POU/Homeobox/HMG)/mES-Oct4-ChIP-Seq(GSE11431)/Homer	0.01	-4.858	0.0478	20	0.0161	1637.2	0.0087
	41		Unknown(Homeobox)/Limb-p300-ChIP-Seq/Homer	0.01	-4.838	0.0478	78	0.063	8889	0.0474
	42		Tcf4(HMG)/Hct116-Tcf4-ChIP-Seq(SRA012054)/Homer	0.01	-4.832	0.0478	55	0.0444	5895.9	0.0314
	43		EWS:ERG-fusion(ETS)/CADO_ES1-EWS:ERG-ChIP-Seq(SRA014231)/Homer	0.01	-4.822	0.0478	102	0.0823	12107.4	0.0645

## Sheet: hs.clusterIII
	Supplementary Table 1c TF motif enrichment analaysis for human brain co-methylated module III
	Rank	Motif	Name	P-value	log P-pvalue	q-value (Benjamini)	# Target Sequences with Motif	% of Targets Sequences with Motif	# Background Sequences with Motif	% of Background Sequences with Motif
	1		Sox3(HMG)/NPC-Sox3-ChIP-Seq(GSE33059)/Homer	1e-12	-29.68	0	297	0.2269	27487.6	0.1497
	2		Ap4(HLH)/AML-Tfap4-ChIP-Seq(GSE45738)/Homer	1e-12	-28.36	0	304	0.2322	28629.5	0.156
	3		Tcf12(HLH)/GM12878-Tcf12-ChIP-Seq(GSE32465)/Homer	1e-11	-26.83	0	270	0.2063	24961.8	0.136
	4		Sox2(HMG)/mES-Sox2-ChIP-Seq(GSE11431)/Homer	1e-11	-26.81	0	160	0.1222	12578.8	0.0685
	5		MyoD(HLH)/Myotube-MyoD-ChIP-Seq(GSE21614)/Homer	1e-10	-25.3	0	221	0.1688	19617.1	0.1069
	6		Atoh1(bHLH)/Cerebellum-Atoh1-ChIP-Seq(GSE22111)/Homer	1e-10	-24.79	0	269	0.2055	25332.4	0.138
	7		Myf5(bHLH)/GM-Myf5-ChIP-Seq(GSE24852)/Homer	1e-10	-24.56	0	192	0.1467	16488	0.0898
	8		MyoG(HLH)/C2C12-MyoG-ChIP-Seq(GSE36024)/Homer	1e-10	-23.69	0	270	0.2063	25724.6	0.1401
	9		Sox6(HMG)/Myotubes-Sox6-ChIP-Seq(GSE32627)/Homer	1e-08	-20.02	0	256	0.1956	25012.8	0.1363
	10		NF1-halfsite(CTF)/LNCaP-NF1-ChIP-Seq(Unpublished)/Homer	1e-07	-16.19	0	345	0.2636	37287.4	0.2031
	11		NF1(CTF)/LNCAP-NF1-ChIP-Seq(Unpublished)/Homer	1e-06	-15.05	0	102	0.0779	8425.9	0.0459
	12		SCL(HLH)/HPC7-Scl-ChIP-Seq(GSE13511)/Homer	1e-06	-14.27	0	769	0.5875	95488.2	0.5202
	13		NeuroD1(bHLH)/Islet-NeuroD1-ChIP-Seq(GSE30298)/Homer	1e-05	-12.58	0.0001	180	0.1375	18013.2	0.0981
	14		IRF2(IRF)/Erythroblas-IRF2-ChIP-Seq(GSE36985)/Homer	0.0001	-10.71	0.0004	30	0.0229	1772.3	0.0097
	15		IRF1(IRF)/PBMC-IRF1-ChIP-Seq(GSE43036)/Homer	0.0001	-10.69	0.0004	35	0.0267	2231.4	0.0122
	16		Olig2(bHLH)/Neuron-Olig2-ChIP-Seq(GSE30882)/Homer	0.0001	-9.842	0.0008	337	0.2574	38940.8	0.2121
	17		ISRE(IRF)/ThioMac-LPS-exp(GSE23622)/HOMER	0.0001	-9.586	0.001	20	0.0153	1012	0.0055
	18		Ets1-distal(ETS)/CD4+-PolII-ChIP-Seq(Barski et al.)/Homer	0.0001	-9.333	0.0012	55	0.042	4434.2	0.0242
	19		AR-halfsite(NR)/LNCaP-AR-ChIP-Seq(GSE27824)/Homer	0.0001	-9.269	0.0012	615	0.4698	76756.2	0.4181
	20		PU.1(ETS)/ThioMac-PU.1-ChIP-Seq(GSE21512)/Homer	0.001	-8.796	0.0019	84	0.0642	7759.4	0.0423
	21		PU.1-IRF(ETS:IRF)/Bcell-PU.1-ChIP-Seq(GSE21512)/Homer	0.001	-8.323	0.0028	218	0.1665	24295.2	0.1323
	22		ELF5(ETS)/T47D-ELF5-ChIP-Seq(GSE30407)/Homer	0.001	-8.263	0.0029	133	0.1016	13718.3	0.0747
	23		EHF(ETS)/LoVo-EHF-ChIP-Seq(GSE49402)/Homer	0.001	-8.171	0.003	223	0.1704	25001.6	0.1362
	24		RUNX1(Runt)/Jurkat-RUNX1-ChIP-Seq(GSE29180)/Homer	0.01	-6.814	0.0113	158	0.1207	17368.4	0.0946
	25		FXR(NR/IR1)/Liver-FXR-ChIP-Seq(Chong et al.)/Homer	0.01	-6.728	0.0118	84	0.0642	8323.6	0.0453
	26		EWS:ERG-fusion(ETS)/CADO_ES1-EWS:ERG-ChIP-Seq(SRA014231)/Homer	0.01	-6.218	0.0189	109	0.0833	11515.7	0.0627
	27		RUNX2(Runt)/PCa-RUNX2-ChIP-Seq(GSE33889)/Homer	0.01	-6.118	0.0201	127	0.097	13781.5	0.0751
	28		ETS1(ETS)/Jurkat-ETS1-ChIP-Seq(GSE17954)/Homer	0.01	-5.932	0.0233	184	0.1406	21087.6	0.1149
	29		Elk4(ETS)/Hela-Elk4-ChIP-Seq(GSE31477)/Homer	0.01	-5.593	0.0316	143	0.1092	16021.4	0.0873
	30		FOXP1(Forkhead)/H9-FOXP1-ChIP-Seq(GSE31006)/Homer	0.01	-5.535	0.0324	60	0.0458	5841.6	0.0318
	31		RUNX-AML(Runt)/CD4+-PolII-ChIP-Seq(Barski et al.)/Homer	0.01	-5.467	0.0335	114	0.0871	12430.6	0.0677
	32		USF1(HLH)/GM12878-Usf1-ChIP-Seq(GSE32465)/Homer	0.01	-5.46	0.0335	125	0.0955	13810.9	0.0752
	33		c-Myc(HLH)/LNCAP-cMyc-ChIP-Seq(unpublished)/Homer	0.01	-5.234	0.0397	157	0.1199	17980.9	0.0979
	34		Fli1(ETS)/CD8-FLI-ChIP-Seq(GSE20898)/Homer	0.01	-5.124	0.0431	220	0.1681	26214.8	0.1428
	35		GABPA(ETS)/Jurkat-GABPa-ChIP-Seq(GSE17954)/Homer	0.01	-4.94	0.0503	170	0.1299	19810.1	0.1079
	36		IRF4(IRF)/GM12878-IRF4-ChIP-Seq(GSE32465)/Homer	0.01	-4.772	0.0578	72	0.055	7518.1	0.041
	37		RUNX(Runt)/HPC7-Runx1-ChIP-Seq(GSE22178)/Homer	0.01	-4.738	0.0582	113	0.0863	12623.5	0.0688
	38		ETV1(ETS)/GIST48-ETV1-ChIP-Seq(GSE22441)/Homer	0.01	-4.718	0.0582	244	0.1864	29638.7	0.1615
	39		PAX5-shortForm(Paired/Homeobox)/GM12878-PAX5-ChIP-Seq(GSE32465)/Homer	0.01	-4.718	0.0582	33	0.0252	2943.6	0.016
	40		n-Myc(HLH)/mES-nMyc-ChIP-Seq(GSE11431)/Homer	0.01	-4.666	0.0582	179	0.1367	21134.7	0.1151

## Sheet: hs.clusterIV
	Supplementary Table 1d TF motif enrichment analaysis for human brain co-methylated module IV
	Rank	Motif	Name	P-value	log P-pvalue	q-value (Benjamini)	# Target Sequences with Motif	% of Targets Sequences with Motif	# Background Sequences with Motif	% of Background Sequences with Motif
	1		ERG(ETS)/VCaP-ERG-ChIP-Seq(GSE14097)/Homer	1e-47	-108.9	0	413	0.3518	32585.6	0.1738
	2		ETV1(ETS)/GIST48-ETV1-ChIP-Seq(GSE22441)/Homer	1e-46	-107.1	0	402	0.3424	31487.9	0.168
	3		Fli1(ETS)/CD8-FLI-ChIP-Seq(GSE20898)/Homer	1e-42	-97.63	0	365	0.3109	28253.7	0.1507
	4		ETS1(ETS)/Jurkat-ETS1-ChIP-Seq(GSE17954)/Homer	1e-42	-97.06	0	313	0.2666	22299.9	0.119
	5		PU.1(ETS)/ThioMac-PU.1-ChIP-Seq(GSE21512)/Homer	1e-41	-94.66	0	174	0.1482	8473.4	0.0452
	6		ELF5(ETS)/T47D-ELF5-ChIP-Seq(GSE30407)/Homer	1e-39	-89.84	0	238	0.2027	14978.4	0.0799
	7		EHF(ETS)/LoVo-EHF-ChIP-Seq(GSE49402)/Homer	1e-36	-84.58	0	342	0.2913	27229.1	0.1453
	8		GABPA(ETS)/Jurkat-GABPa-ChIP-Seq(GSE17954)/Homer	1e-32	-74.34	0	279	0.2376	21186	0.113
	9		EWS:ERG-fusion(ETS)/CADO_ES1-EWS:ERG-ChIP-Seq(SRA014231)/Homer	1e-28	-66.27	0	192	0.1635	12586.5	0.0671
	10		EWS:FLI1-fusion(ETS)/SK_N_MC-EWS:FLI1-ChIP-Seq(SRA014231)/Homer	1e-22	-52.47	0	172	0.1465	11997.9	0.064
	11		Ets1-distal(ETS)/CD4+-PolII-ChIP-Seq(Barski et al.)/Homer	1e-22	-50.71	0	95	0.0809	4650.9	0.0248
	12		SPDEF(ETS)/VCaP-SPDEF-ChIP-Seq(SRA014231)/Homer	1e-18	-42.46	0	236	0.201	20825.7	0.1111
	13		Elk4(ETS)/Hela-Elk4-ChIP-Seq(GSE31477)/Homer	1e-14	-32.92	0	196	0.167	17635.1	0.0941
	14		ELF1(ETS)/Jurkat-ELF1-ChIP-Seq(SRA014231)/Homer	1e-14	-32.74	0	174	0.1482	14999.8	0.08
	15		ETS(ETS)/Promoter/Homer	1e-13	-31.26	0	117	0.0997	8681.6	0.0463
	16		Elk1(ETS)/Hela-Elk1-ChIP-Seq(GSE31477)/Homer	1e-13	-30.08	0	187	0.1593	17063.1	0.091
	17		PU.1-IRF(ETS:IRF)/Bcell-PU.1-ChIP-Seq(GSE21512)/Homer	1e-05	-13.7	0	230	0.1959	27125.8	0.1447
	18		RUNX1(Runt)/Jurkat-RUNX1-ChIP-Seq(GSE29180)/Homer	1e-05	-12.5	0.0001	158	0.1346	17584	0.0938
	19		ETS:E-box/HPC7-Scl-ChIP-Seq(GSE22178)/Homer	1e-05	-11.94	0.0001	27	0.023	1600.4	0.0085
	20		IRF1(IRF)/PBMC-IRF1-ChIP-Seq(GSE43036)/Homer	0.0001	-10.83	0.0002	36	0.0307	2632.2	0.014
	21		ETS:RUNX/Jurkat-RUNX1-ChIP-Seq(GSE17954)/Homer	0.0001	-10.67	0.0003	29	0.0247	1923.2	0.0103
	22		Foxo1(Forkhead)/RAW-Foxo1-ChIP-Seq(Fan et al.)/Homer	0.0001	-9.584	0.0008	286	0.2436	37042.8	0.1976
	23		IRF2(IRF)/Erythroblas-IRF2-ChIP-Seq(GSE36985)/Homer	0.001	-8.392	0.0024	28	0.0239	2094.7	0.0112
	24		RUNX-AML(Runt)/CD4+-PolII-ChIP-Seq(Barski et al.)/Homer	0.001	-7.887	0.0038	108	0.092	12344	0.0659
	25		RUNX(Runt)/HPC7-Runx1-ChIP-Seq(GSE22178)/Homer	0.01	-6.35	0.0172	106	0.0903	12654.1	0.0675
	26		SCL(HLH)/HPC7-Scl-ChIP-Seq(GSE13511)/Homer	0.01	-6.21	0.019	612	0.5213	89741.1	0.4788
	27		NFkB-p65-Rel(RHD)/LPS-exp(GSE23622)/Homer	0.01	-5.786	0.028	14	0.0119	938.2	0.005
	28		RUNX2(Runt)/PCa-RUNX2-ChIP-Seq(GSE33889)/Homer	0.01	-5.528	0.0349	111	0.0945	13715.9	0.0732
	29		IRF4(IRF)/GM12878-IRF4-ChIP-Seq(GSE32465)/Homer	0.01	-4.927	0.0615	71	0.0605	8368.6	0.0446

## Sheet: hs.clusterV
	Supplementary Table 1e TF motif enrichment analaysis for human brain co-methylated module V
	Rank	Motif	Name	P-value	log P-pvalue	q-value (Benjamini)	# Target Sequences with Motif	% of Targets Sequences with Motif	# Background Sequences with Motif	% of Background Sequences with Motif
	1		Lhx3(Homeobox)/Neuron-Lhx3-ChIP-Seq(GSE31456)/Homer	1e-08	-18.61	0	132	0.2102	24065.5	0.1283
	2		Lhx2(Homeobox)/HFSC-Lhx2-ChIP-Seq(GSE48068)/Homer	1e-05	-13.77	0.0001	84	0.1338	14573.9	0.0777
	3		Nkx6.1(Homeobox)/Islet-Nkx6.1-ChIP-Seq(GSE40975)/Homer	1e-05	-13.63	0.0001	180	0.2866	38718.1	0.2065
	4		SCL(HLH)/HPC7-Scl-ChIP-Seq(GSE13511)/Homer	0.001	-7.669	0.0287	355	0.5653	93468.1	0.4984
	5		STAT4(Stat)/CD4-Stat4-ChIP-Seq(GSE22104)/Homer	0.01	-5.813	0.1471	74	0.1178	15942.7	0.085
	6		Hoxb4(Homeobox)/ES-Hoxb4-ChIP-Seq(GSE34014)/Homer	0.01	-5.768	0.1471	16	0.0255	2157.5	0.0115
	7		Nanog(Homeobox)/mES-Nanog-ChIP-Seq(GSE11724)/Homer	0.01	-5.344	0.1679	277	0.4411	73037.1	0.3895
	8		HIF2a(HLH)/785_O-HIF2a-ChIP-Seq(GSE34871)/Homer	0.01	-5.271	0.1679	67	0.1067	14495.3	0.0773
	9		Olig2(bHLH)/Neuron-Olig2-ChIP-Seq(GSE30882)/Homer	0.01	-5.234	0.1679	148	0.2357	36319.3	0.1937
	10		Rbpj1(?)/Panc1-Rbpj1-ChIP-Seq(GSE47459)/Homer	0.01	-5.204	0.1679	116	0.1847	27556.6	0.1469
	11		Znf263(Zf)/K562-Znf263-ChIP-Seq(GSE31477)/Homer	0.01	-5.152	0.1679	171	0.2723	42830	0.2284
	12		Tcf3(HMG)/mES-Tcf3-ChIP-Seq(GSE11724)/Homer	0.01	-4.857	0.1679	20	0.0318	3243.1	0.0173
	13		Unknown(Homeobox)/Limb-p300-ChIP-Seq/Homer	0.01	-4.689	0.174	48	0.0764	10017.9	0.0534

## Sheet: mm.clusterI
	Supplementary Table 1f TF motif enrichment analaysis for mouse brain co-methylated module I
	Rank	Motif	Name	P-value	log P-pvalue	q-value (Benjamini)	# Target Sequences with Motif	% of Targets Sequences with Motif	# Background Sequences with Motif	% of Background Sequences with Motif
	1		NeuroD1(bHLH)/Islet-NeuroD1-ChIP-Seq(GSE30298)/Homer	1e-27	-63.38	0	337	0.1581	7520.8	0.0839
	2		Olig2(bHLH)/Neuron-Olig2-ChIP-Seq(GSE30882)/Homer	1e-25	-58.68	0	687	0.3224	19891	0.2218
	3		Mef2c(MADS)/GM12878-Mef2c-ChIP-Seq(GSE32465)/Homer	1e-22	-52.3	0	202	0.0948	3905.7	0.0436
	4		Atoh1(bHLH)/Cerebellum-Atoh1-ChIP-Seq(GSE22111)/Homer	1e-22	-50.88	0	408	0.1915	10489.3	0.117
	5		Mef2a(MADS)/HL1-Mef2a.biotin-ChIP-Seq(GSE21529/Homer	1e-21	-48.5	0	176	0.0826	3300.8	0.0368
	6		Atf3(bZIP)/GBM-ATF3-ChIP-Seq(GSE33912)/Homer	1e-19	-43.86	0	238	0.1117	5319.5	0.0593
	7		AP-1(bZIP)/ThioMac-PU.1-ChIP-Seq(GSE21512)/Homer	1e-15	-35.4	0	251	0.1178	6161.9	0.0687
	8		BATF(bZIP)/Th17-BATF-ChIP-Seq(GSE39756)/Homer	1e-14	-34.39	0	222	0.1042	5280.6	0.0589
	9		Jun-AP1(bZIP)/K562-cJun-ChIP-Seq(GSE31477)/Homer	1e-14	-33.02	0	99	0.0465	1689.6	0.0188
	10		NF1-halfsite(CTF)/LNCaP-NF1-ChIP-Seq(Unpublished)/Homer	1e-12	-28.58	0	534	0.2506	16745.9	0.1867
	11		SCL(HLH)/HPC7-Scl-ChIP-Seq(GSE13511)/Homer	1e-11	-25.93	0	1262	0.5922	46440.9	0.5179
	12		Egr1(Zf)/K562-Egr1-ChIP-Seq(GSE32465)/Homer	1e-09	-21.18	0	246	0.1154	6932.7	0.0773
	13		Bach2(bZIP)/OCILy7-Bach2-ChIP-Seq(GSE44420)/Homer	1e-07	-17.84	0	72	0.0338	1448.6	0.0162
	14		Egr2/Thymocytes-Egr2-ChIP-Seq(GSE34254)/Homer	1e-06	-14.23	0	60	0.0282	1242	0.0138
	15		Ap4(HLH)/AML-Tfap4-ChIP-Seq(GSE45738)/Homer	1e-05	-13.73	0	365	0.1713	12053.3	0.1344
	16		Nrf2(bZIP)/Lymphoblast-Nrf2-ChIP-Seq(GSE37589)/Homer	0.001	-8.79	0.0023	22	0.0103	369.9	0.0041
	17		Ptf1a(HLH)/Panc1-Ptf1a-ChIP-Seq(GSE47459)/Homer	0.001	-8.295	0.0036	800	0.3754	30382.8	0.3388
	18		Tbet(T-box)/CD8-Tbet-ChIP-Seq(GSE33802)/Homer	0.001	-8.062	0.0043	300	0.1408	10394.9	0.1159
	19		MafK(bZIP)/C2C12-MafK-ChIP-Seq(GSE36030)/Homer	0.001	-7.953	0.0046	75	0.0352	2065.1	0.023
	20		Tcf12(HLH)/GM12878-Tcf12-ChIP-Seq(GSE32465)/Homer	0.001	-7.919	0.0046	271	0.1272	9299.4	0.1037
	21		MyoG(HLH)/C2C12-MyoG-ChIP-Seq(GSE36024)/Homer	0.001	-7.71	0.0053	298	0.1398	10376.3	0.1157
	22		Znf263(Zf)/K562-Znf263-ChIP-Seq(GSE31477)/Homer	0.001	-7.404	0.0068	446	0.2093	16255.3	0.1813
	23		NFAT(RHD)/Jurkat-NFATC1-ChIP-Seq(Jolma et al.)/Homer	0.01	-6.526	0.0157	247	0.1159	8605.8	0.096
	24		NF-E2(bZIP)/K562-NFE2-ChIP-Seq(GSE31477)/Homer	0.01	-6.461	0.016	22	0.0103	444.1	0.005
	25		MyoD(HLH)/Myotube-MyoD-ChIP-Seq(GSE21614)/Homer	0.01	-6.263	0.0188	222	0.1042	7685.7	0.0857
	26		Rfx2(HTH)/LoVo-RFX2-ChIP-Seq(GSE49402)/Homer	0.01	-6.063	0.022	33	0.0155	797.5	0.0089
	27		RFX(HTH)/K562-RFX3-ChIP-Seq(SRA012198)/Homer	0.01	-5.944	0.0239	31	0.0145	740.5	0.0083
	28		Fli1(ETS)/CD8-FLI-ChIP-Seq(GSE20898)/Homer	0.01	-5.699	0.0294	366	0.1718	13446.6	0.1499
	29		NF1(CTF)/LNCAP-NF1-ChIP-Seq(Unpublished)/Homer	0.01	-5.453	0.0364	80	0.0375	2461.2	0.0274
	30		Tlx?(NR)/NPC-H3K4me1-ChIP-Seq(GSE16256)/Homer	0.01	-4.93	0.0593	94	0.0441	3032.6	0.0338
	31		Tbx5(T-box)/HL1-Tbx5.biotin-ChIP-Seq(GSE21529)/Homer	0.01	-4.924	0.0593	822	0.3857	32256.5	0.3597

## Sheet: mm.clusterII
	Supplementary Table 1g TF motif enrichment analaysis for mouse brain co-methylated module II
	Rank	Motif	Name	P-value	log P-pvalue	q-value (Benjamini)	# Target Sequences with Motif	% of Targets Sequences with Motif	# Background Sequences with Motif	% of Background Sequences with Motif
	1		Smad4(MAD)/ESC-SMAD4-ChIP-Seq(GSE29422)/Homer	0.001	-7.024	0.2189	64	0.2936	17939.1	0.2025
	2		Lhx2(Homeobox)/HFSC-Lhx2-ChIP-Seq(GSE48068)/Homer	0.001	-6.916	0.2189	39	0.1789	9482.4	0.107
	3		Smad2(MAD)/ES-SMAD2-ChIP-Seq(GSE29422)/Homer	0.01	-4.947	0.5828	59	0.2706	17694.1	0.1997
	4		Sox2(HMG)/mES-Sox2-ChIP-Seq(GSE11431)/Homer	0.01	-4.904	0.5828	30	0.1376	7626.6	0.0861

## Sheet: mm.clusterIII
	Supplementary Table 1h TF motif enrichment analaysis for mouse brain co-methylated module III
	Rank	Motif	Name	P-value	log P-pvalue	q-value (Benjamini)	# Target Sequences with Motif	% of Targets Sequences with Motif	# Background Sequences with Motif	% of Background Sequences with Motif
	1		ERG(ETS)/VCaP-ERG-ChIP-Seq(GSE14097)/Homer	1e-05	-13.45	0.0004	99	0.2938	15985.8	0.1869
	2		EWS:ERG-fusion(ETS)/CADO_ES1-EWS:ERG-ChIP-Seq(SRA014231)/Homer	1e-05	-12.84	0.0004	50	0.1484	6345.3	0.0742
	3		EWS:FLI1-fusion(ETS)/SK_N_MC-EWS:FLI1-ChIP-Seq(SRA014231)/Homer	0.0001	-10.84	0.0016	46	0.1365	6082.1	0.0711
	4		ETS1(ETS)/Jurkat-ETS1-ChIP-Seq(GSE17954)/Homer	0.0001	-9.865	0.0032	70	0.2077	11134.9	0.1302
	5		ETV1(ETS)/GIST48-ETV1-ChIP-Seq(GSE22441)/Homer	0.001	-8.74	0.0079	87	0.2582	15225.9	0.178
	6		EHF(ETS)/LoVo-EHF-ChIP-Seq(GSE49402)/Homer	0.001	-7.708	0.0184	77	0.2285	13493.9	0.1578
	7		Fli1(ETS)/CD8-FLI-ChIP-Seq(GSE20898)/Homer	0.001	-7.346	0.0227	77	0.2285	13659.8	0.1597
	8		Ets1-distal(ETS)/CD4+-PolII-ChIP-Seq(Barski et al.)/Homer	0.01	-6.834	0.0331	23	0.0682	2839.2	0.0332
	9		ELF5(ETS)/T47D-ELF5-ChIP-Seq(GSE30407)/Homer	0.01	-6.705	0.0335	47	0.1395	7527.1	0.088
	10		NFkB-p65(RHD)/GM12787-p65-ChIP-Seq(GSE19485)/Homer	0.01	-5.619	0.0892	25	0.0742	3508.7	0.041
	11		Mef2c(MADS)/GM12878-Mef2c-ChIP-Seq(GSE32465)/Homer	0.01	-5.551	0.0892	23	0.0682	3149	0.0368
	12		GABPA(ETS)/Jurkat-GABPa-ChIP-Seq(GSE17954)/Homer	0.01	-5.046	0.132	56	0.1662	10168.6	0.1189
	13		FOXA1(Forkhead)/LNCAP-FOXA1-ChIP-Seq(GSE27824)/Homer	0.01	-4.896	0.1415	64	0.1899	12024.1	0.1406
	14		FOXA1(Forkhead)/MCF7-FOXA1-ChIP-Seq(GSE26831)/Homer	0.01	-4.819	0.1419	54	0.1602	9845.1	0.1151
	15		HNF4a(NR/DR1)/HepG2-HNF4a-ChIP-Seq(GSE25021)/Homer	0.01	-4.79	0.1419	26	0.0772	3954.5	0.0462
	16		PU.1(ETS)/ThioMac-PU.1-ChIP-Seq(GSE21512)/Homer	0.01	-4.705	0.1419	27	0.0801	4182.9	0.0489

## Sheet: mm.clusterIV
	Supplementary Table 1i TF motif enrichment analaysis for mouse brain co-methylated module IV
	Rank	Motif	Name	P-value	log P-pvalue	q-value (Benjamini)	# Target Sequences with Motif	% of Targets Sequences with Motif	# Background Sequences with Motif	% of Background Sequences with Motif
	1		ETV1(ETS)/GIST48-ETV1-ChIP-Seq(GSE22441)/Homer	1e-28	-65.39	0	329	0.3381	16812.8	0.1862
	2		ETS1(ETS)/Jurkat-ETS1-ChIP-Seq(GSE17954)/Homer	1e-26	-62.11	0	260	0.2672	12133.7	0.1344
	3		PU.1(ETS)/ThioMac-PU.1-ChIP-Seq(GSE21512)/Homer	1e-26	-61.94	0	142	0.1459	4688.6	0.0519
	4		GABPA(ETS)/Jurkat-GABPa-ChIP-Seq(GSE17954)/Homer	1e-26	-60.82	0	245	0.2518	11203.1	0.1241
	5		ERG(ETS)/VCaP-ERG-ChIP-Seq(GSE14097)/Homer	1e-25	-59.23	0	333	0.3422	17711.6	0.1962
	6		ELF5(ETS)/T47D-ELF5-ChIP-Seq(GSE30407)/Homer	1e-22	-50.79	0	190	0.1953	8297.4	0.0919
	7		EHF(ETS)/LoVo-EHF-ChIP-Seq(GSE49402)/Homer	1e-21	-48.4	0	283	0.2909	15063	0.1669
	8		Fli1(ETS)/CD8-FLI-ChIP-Seq(GSE20898)/Homer	1e-19	-44.84	0	274	0.2816	14768.9	0.1636
	9		Ets1-distal(ETS)/CD4+-PolII-ChIP-Seq(Barski et al.)/Homer	1e-18	-43.32	0	96	0.0987	3083.6	0.0342
	10		ETS(ETS)/Promoter/Homer	1e-13	-31.64	0	111	0.1141	4653.3	0.0515
	11		EWS:FLI1-fusion(ETS)/SK_N_MC-EWS:FLI1-ChIP-Seq(SRA014231)/Homer	1e-13	-30.74	0	141	0.1449	6683.2	0.074
	12		ELF1(ETS)/Jurkat-ELF1-ChIP-Seq(SRA014231)/Homer	1e-12	-28.96	0	153	0.1572	7676.1	0.085
	13		EWS:ERG-fusion(ETS)/CADO_ES1-EWS:ERG-ChIP-Seq(SRA014231)/Homer	1e-12	-28.2	0	141	0.1449	6920.8	0.0767
	14		Elk1(ETS)/Hela-Elk1-ChIP-Seq(GSE31477)/Homer	1e-10	-24.85	0	164	0.1686	8907.7	0.0987
	15		Elk4(ETS)/Hela-Elk4-ChIP-Seq(GSE31477)/Homer	1e-10	-23.25	0	167	0.1716	9322.1	0.1033
	16		SPDEF(ETS)/VCaP-SPDEF-ChIP-Seq(SRA014231)/Homer	1e-09	-22.63	0	200	0.2055	11893.3	0.1318
	17		PU.1-IRF(ETS:IRF)/Bcell-PU.1-ChIP-Seq(GSE21512)/Homer	1e-09	-21.44	0	240	0.2467	15210.3	0.1685
	18		Sox3(HMG)/NPC-Sox3-ChIP-Seq(GSE33059)/Homer	0.001	-8.712	0.0022	228	0.2343	16917.4	0.1874
	19		Sox6(HMG)/Myotubes-Sox6-ChIP-Seq(GSE32627)/Homer	0.001	-8.248	0.0034	204	0.2097	15011.3	0.1663
	20		RUNX2(Runt)/PCa-RUNX2-ChIP-Seq(GSE33889)/Homer	0.001	-7.432	0.0073	118	0.1213	8088.1	0.0896
	21		ETS:RUNX/Jurkat-RUNX1-ChIP-Seq(GSE17954)/Homer	0.001	-7.095	0.0097	19	0.0195	756.9	0.0084
	22		IRF2(IRF)/Erythroblas-IRF2-ChIP-Seq(GSE36985)/Homer	0.01	-6.473	0.0173	25	0.0257	1183.4	0.0131
	23		IRF1(IRF)/PBMC-IRF1-ChIP-Seq(GSE43036)/Homer	0.01	-5.908	0.0291	28	0.0288	1441.9	0.016
	24		ETS:E-box/HPC7-Scl-ChIP-Seq(GSE22178)/Homer	0.01	-5.442	0.0444	19	0.0195	881.1	0.0098
	25		MafA(bZIP)/Islet-MafA-ChIP-Seq(GSE30298)/Homer	0.01	-5.263	0.051	122	0.1254	8972.4	0.0994
	26		NFkB-p65(RHD)/GM12787-p65-ChIP-Seq(GSE19485)/Homer	0.01	-5.083	0.0587	59	0.0606	3879.6	0.043
	27		NF1(CTF)/LNCAP-NF1-ChIP-Seq(Unpublished)/Homer	0.01	-4.745	0.0792	44	0.0452	2775.1	0.0307

## Sheet: mm.clusterV
	Supplementary Table 1j TF motif enrichment analaysis for mouse brain co-methylated module V
	Rank	Motif	Name	P-value	log P-pvalue	q-value (Benjamini)	# Target Sequences with Motif	% of Targets Sequences with Motif	# Background Sequences with Motif	% of Background Sequences with Motif
	1		Sox3(HMG)/NPC-Sox3-ChIP-Seq(GSE33059)/Homer	1e-10	-23.17	0	133	0.3115	16734.6	0.1821
	2		Sox2(HMG)/mES-Sox2-ChIP-Seq(GSE11431)/Homer	1e-08	-19.44	0	77	0.1803	8231.2	0.0896
	3		Sox6(HMG)/Myotubes-Sox6-ChIP-Seq(GSE32627)/Homer	1e-07	-17.46	0	117	0.274	15394.4	0.1675
	4		Lhx2(Homeobox)/HFSC-Lhx2-ChIP-Seq(GSE48068)/Homer	0.0001	-10.19	0.0023	73	0.171	9775.3	0.1064
	5		REST-NRSF(Zf)/Jurkat-NRSF-ChIP-Seq/Homer	0.001	-8.638	0.0087	5	0.0117	106.8	0.0012
	6		Nkx6.1(Homeobox)/Islet-Nkx6.1-ChIP-Seq(GSE40975)/Homer	0.01	-6.473	0.0633	142	0.3326	24500.4	0.2666
	7		Isl1(Homeobox)/Neuron-Isl1-ChIP-Seq(GSE31456)/Homer	0.01	-4.851	0.2748	108	0.2529	18699.3	0.2035
