# Supplementary material for: EGR1 recruits TET1 to shape the brain methylome during development and upon neuronal activity
Source: Nat Commun. 2019 Aug 29;10:3892. doi: 10.1038/s41467-019-11905-3 (PMC6715719; doi:10.1038/s41467-019-11905-3)
Supplement: Supplementary file 5 — Supplementary Data 2 [file 41467_2019_11905_MOESM5_ESM.xlsx]

## Sheet: 10kb dev hypo
	Supplementary Table 2. GO enrichement analysis for genes with TSS flanking 10 kb of EGR1 peaks hypomethylated in neurons
	Category	Term	Count	%	PValue	Genes	List Total	Pop Hits	Pop Total	Fold Enrichment	Bonferroni	Benjamini	FDR
	GOTERM_BP_DIRECT	GO:0034765~regulation of ion transmembrane transport	15	2.65018	2.84495e-06	KCNC2, KCNB1, CACNG6, CACNG5, CACNB3, KCNIP2, CACNG1, KCNJ12, CACNA2D4, KCNQ5, KCNS2, KCNJ9, KCNQ2, KCNG1, KCNH5	417	135	18082	4.81801	0.00518991	0.00518991	0.00484022
	GOTERM_BP_DIRECT	GO:0006811~ion transport	30	5.30035	9.13431e-05	KCNC2, SLC20A2, GRIK5, CACNB3, KCNJ12, KCNIP2, ATP5G3, ATP6V0B, KCNQ5, KCNS2, SLC23A2, ATP6V0D1, KCNQ2, SLC4A3, KCNG1, SLC12A3, KCNB1, MFI2, CACNG6, GRIN2A, CACNG5, CACNG1, LRRC26, CACNA2D4, ATP6V1C1, P2RX7, KCNJ9, GRIA1, ADD2, KCNH5	417	584	18082	2.22751	0.153863	0.0801431	0.155295
	GOTERM_BP_DIRECT	GO:0006813~potassium ion transport	11	1.94346	0.000713018	KCNC2, KCNQ5, KCNS2, KCNJ9, CPOX, KCNB1, KCNJ12, KCNQ2, KCNIP2, KCNG1, KCNH5	417	127	18082	3.75577	0.728712	0.352644	1.20621
	GOTERM_BP_DIRECT	GO:0046627~negative regulation of insulin receptor signaling pathway	6	1.06007	0.00149534	MIR143, GSK3A, TSC2, TRIM72, LMBRD1, CISH	417	37	18082	7.03169	0.935237	0.495533	2.51389
	GOTERM_BP_DIRECT	GO:0006810~transport	62	10.9541	0.00179622	KCNC2, SLC20A1, SLC20A2, PLEKHM1, GRIK5, VPS37B, KCNIP2, KCNJ12, PEX7, KCNQ5, SLC23A2, NECAP2, ATP8B2, ATP6V0D1, KCNQ2, SLC4A3, KCNG1, STX6, RAMP2, OSBP2, ACTN4, CACNG6, MFI2, CACNG5, GRIN2A, LMBRD1, CACNG1, STX1B, SLC7A14, LRRC26, ATP6V1C1, ARHGAP33, RAB15, OSBPL10, TOMM22, PDCD6IP, SNX10, KCNH5, CCDC93, BBS9, CACNB3, TRIM72, SLC19A1, ATP5G3, ATP6V0B, FUZ, SLC29A1, KCNS2, PLIN3, PLTP, PIK3R2, AB…	417	1822	18082	1.47555	0.962681	0.481932	3.01249
	GOTERM_BP_DIRECT	GO:0032092~positive regulation of protein binding	7	1.23675	0.00470746	HSP90AB1, EPHB6, EPB41, TIAM1, TICAM1, FKBP1A, ADD2	417	68	18082	4.46375	0.999821	0.762688	7.71427
	GOTERM_BP_DIRECT	GO:0071805~potassium ion transmembrane transport	8	1.41343	0.00471058	KCNC2, KCNQ5, KCNS2, KCNB1, KCNQ2, KCNIP2, KCNG1, KCNH5	417	90	18082	3.85441	0.999822	0.708792	7.71919
	GOTERM_BP_DIRECT	GO:0044027~hypermethylation of CpG island	3	0.530035	0.00504276	GSK3A, SPI1, KCNQ1OT1	417	5	18082	26.0173	0.999904	0.6852	8.2418
	GOTERM_BP_DIRECT	GO:0043087~regulation of GTPase activity	7	1.23675	0.00581648	DAB2IP, PROM2, TIAM1, RASGRP1, PYCARD, VAV2, ADAP1	417	71	18082	4.27514	0.999977	0.694403	9.44828
	GOTERM_BP_DIRECT	GO:0006954~inflammatory response	17	3.00353	0.00623851	PTGER1, NLRP6, DAB2IP, NFKBID, TOLLIP, RELB, CSPG4, IL25, ACKR1, CX3CL1, ECM1, IL17C, TNFRSF9, P2RX7, IL17B, TICAM1, PYCARD	417	344	18082	2.14289	0.999989	0.681648	10.1001
	GOTERM_BP_DIRECT	GO:0032502~developmental process	4	0.706714	0.00762939	TRP63, COMT, PPP2R2B, CITED4	417	18	18082	9.63602	0.999999	0.720128	12.217
	GOTERM_BP_DIRECT	GO:0007264~small GTPase mediated signal transduction	13	2.29682	0.00870935	ARHGAP33, DIRAS2, TIAM1, MRAS, RASGRP1, RASL10A, RASL10B, RASGEF1A, RAB40C, RAB15, RHOC, ARHGEF9, VAV2	417	236	18082	2.38859	1	0.736385	13.8282
	GOTERM_BP_DIRECT	GO:0043409~negative regulation of MAPK cascade	4	0.706714	0.00890736	NLRP6, P2RX7, DUSP3, LEMD2	417	19	18082	9.12887	1	0.716009	14.1206
	GOTERM_BP_DIRECT	GO:0001508~action potential	4	0.706714	0.00890736	KCNC2, KCNB1, GNA11, GRIN2A	417	19	18082	9.12887	1	0.716009	14.1206
	GOTERM_BP_DIRECT	GO:0006900~membrane budding	3	0.530035	0.0102711	P2RX7, S100A10, TRIM72	417	7	18082	18.5838	1	0.740443	16.1091
	GOTERM_BP_DIRECT	GO:0032922~circadian regulation of gene expression	6	1.06007	0.0130407	CRY2, NR1D1, USP2, RELB, PML, PRKCDBP	417	61	18082	4.26513	1	0.798215	20.0149
	GOTERM_BP_DIRECT	GO:0051898~negative regulation of protein kinase B signaling	5	0.883392	0.0131327	MIR143, TSC2, LEMD2, PRKCDBP, LMBRD1	417	40	18082	5.42026	1	0.77935	20.1417
	GOTERM_BP_DIRECT	GO:0048041~focal adhesion assembly	4	0.706714	0.0152137	ACTN2, PIP5K1A, PXN, THY1	417	23	18082	7.54124	1	0.807834	22.9589
	GOTERM_BP_DIRECT	GO:0006816~calcium ion transport	9	1.59011	0.0164143	RAMP2, P2RX7, CACNG6, GRIN2A, CACNG5, CACNB3, CACNG1, CAMK2A, CACNA2D4	417	141	18082	2.76779	1	0.813945	24.5414
	GOTERM_BP_DIRECT	GO:0060947~cardiac vascular smooth muscle cell differentiation	3	0.530035	0.0170796	MIR143, PDGFB, MIR145A	417	9	18082	14.454	1	0.809546	25.4052
	GOTERM_BP_DIRECT	GO:0001778~plasma membrane repair	3	0.530035	0.0170796	MYH2, SYT7, TRIM72	417	9	18082	14.454	1	0.809546	25.4052
	GOTERM_BP_DIRECT	GO:0071158~positive regulation of cell cycle arrest	4	0.706714	0.0170962	RNF112, CDK5R1, DAB2IP, MED25	417	24	18082	7.22702	1	0.793398	25.4265
	GOTERM_BP_DIRECT	GO:0032088~negative regulation of NF-kappaB transcription factor activity	6	1.06007	0.0178603	IRAK3, DAB2IP, BRMS1, NFKBID, PYCARD, TRIM40	417	66	18082	3.94201	1	0.791873	26.4068
	GOTERM_BP_DIRECT	GO:0072661~protein targeting to plasma membrane	4	0.706714	0.0212339	PACS2, KCNB1, NFASC, PIP5K1A	417	26	18082	6.67109	1	0.832089	30.5914
	GOTERM_BP_DIRECT	GO:0097202~activation of cysteine-type endopeptidase activity	3	0.530035	0.0253146	CYFIP2, PYCARD, ASPH	417	11	18082	11.826	1	0.869838	35.3538
	GOTERM_BP_DIRECT	GO:0030308~negative regulation of cell growth	8	1.41343	0.025573	DAB2IP, FOXK1, TRO, PML, TRIM40, GAS2L1, DNAJB2, GNG4	417	125	18082	2.77518	1	0.861132	35.6448
	GOTERM_BP_DIRECT	GO:0043484~regulation of RNA splicing	4	0.706714	0.0283758	CLK3, RBFOX3, HNRNPF, MBNL2	417	29	18082	5.98098	1	0.878276	38.7227
	GOTERM_BP_DIRECT	GO:0048511~rhythmic process	8	1.41343	0.0286221	CDK5R1, CRY2, NR1D1, USP2, RELB, PML, GRIN2A, PRKCDBP	417	128	18082	2.71013	1	0.870339	38.9865
	GOTERM_BP_DIRECT	GO:0008286~insulin receptor signaling pathway	5	0.883392	0.0295264	PDK2, GSK3A, BCAR1, BAIAP2, PIK3R2	417	51	18082	4.25119	1	0.868699	39.9457
	GOTERM_BP_DIRECT	GO:0014067~negative regulation of phosphatidylinositol 3-kinase signaling	3	0.530035	0.0299218	DAB2IP, TSC2, SLC9A3R2	417	12	18082	10.8405	1	0.862533	40.3606
	GOTERM_BP_DIRECT	GO:0035023~regulation of Rho protein signal transduction	6	1.06007	0.0322559	ARHGEF2, ABR, TIAM1, ARHGEF25, ARHGEF9, VAV2	417	77	18082	3.37887	1	0.873546	42.7555
	GOTERM_BP_DIRECT	GO:0016477~cell migration	10	1.76678	0.0329221	ARC, TIAM1, GSK3A, BCAR1, RHBDF1, RASGEF1A, VAV2, MDK, SIRPA, MYO18A	417	191	18082	2.27027	1	0.870092	43.4223
	GOTERM_BP_DIRECT	GO:0010761~fibroblast migration	3	0.530035	0.0348327	SCHIP1, PML, PIP5K1A	417	13	18082	10.0066	1	0.876532	45.2943
	GOTERM_BP_DIRECT	GO:1900181~negative regulation of protein localization to nucleus	3	0.530035	0.0348327	TRIM29, TRIM40, DCLK1	417	13	18082	10.0066	1	0.876532	45.2943
	GOTERM_BP_DIRECT	GO:0015991~ATP hydrolysis coupled proton transport	4	0.706714	0.0396293	ATP6V1C1, ATP6V0D1, ATP5G3, ATP6V0B	417	33	18082	5.25601	1	0.900854	49.7403
	GOTERM_BP_DIRECT	GO:0035235~ionotropic glutamate receptor signaling pathway	3	0.530035	0.0400309	CDK5R1, GRIN2A, CAMK2A	417	14	18082	9.29188	1	0.896099	50.0967
	GOTERM_BP_DIRECT	GO:0032516~positive regulation of phosphoprotein phosphatase activity	3	0.530035	0.0400309	HSP90AB1, PTPA, CALM3	417	14	18082	9.29188	1	0.896099	50.0967
	GOTERM_BP_DIRECT	GO:0009617~response to bacterium	4	0.706714	0.0459821	NLRP6, P2RX7, BAIAP2, PYCARD	417	35	18082	4.95567	1	0.92052	55.1069
	GOTERM_BP_DIRECT	GO:0005975~carbohydrate metabolic process	10	1.76678	0.048758	B3GAT1, GPD1, PDK2, B3GAT3, B4GALT2, PFKL, PYGM, LDHAL6B, GSK3A, NEU1	417	206	18082	2.10496	1	0.926624	57.2782
	GOTERM_BP_DIRECT	GO:0048008~platelet-derived growth factor receptor signaling pathway	4	0.706714	0.0493356	SCHIP1, PDGFB, BCAR1, PDAP1	417	36	18082	4.81801	1	0.9235	57.7175
	GOTERM_CC_DIRECT	GO:0016020~membrane	225	39.7527	5.30744e-10	PLEKHM1, LEMD2, PLPPR4, SYT7, TMEM151B, PLPPR1, DIRAS2, CLK3, PRRT3, TEDDM1A, TEX29, SCD4, GNG4, TMEM14A, ARC, OSBP2, DAB2IP, AIG1, STRN4, GRIN2A, KRT10, SIRPA, THY1, SSTR3, RPS14, RAB15, RPS10, MYO18A, ADD2, TPST1, CDK5R1, CRELD1, ARHGEF25, ASAP1, RAB40C, ACP2, CACNB3, ATP6V0B, SLC29A1, DAGLA, EPHB6, PPP2R2B, TYROBP, ABR, RHBDF1, CYP4B1, SYNE4, GGT7, KCNJ9, PLAU, D630045J12RIK, COX14, SLC20A1, S…	453	6998	19662	1.39553	2.14421e-07	2.14421e-07	7.41357e-07
	GOTERM_CC_DIRECT	GO:0014069~postsynaptic density	22	3.88693	1.71403e-07	ACTB, ARHGEF2, ARC, CDK5R1, EPB41, DLGAP3, BAIAP2, GRIN2A, GRIK5, CACNG5, BSN, CPEB1, SHANK1, IGSF9B, CHRM4, GRIA1, TIAM1, MAP4, CAMK2A, DCLK1, ADD2, SYNPO	453	239	19662	3.99534	6.92444e-05	3.46228e-05	0.00023942
	GOTERM_CC_DIRECT	GO:0030054~cell junction	38	6.71378	4.40649e-06	KCNC2, BCAR1, WASF1, GRIK5, PIP5K1C, CPEB1, SYT7, ZFYVE21, PXN, PACSIN1, TIAM1, ARPC2, CAMK2A, OLFM1, SYNPO, PHACTR1, ARHGEF2, ARC, MCRS1, EPB41, ACTN4, DLGAP3, KCNB1, PTPRN2, SYT12, GRIN2A, CACNG5, BSN, SHANK1, IGSF9B, NMT1, CHRM4, CASS4, TMEM240, GRIA1, CYFIP2, NEU1, JAM2	453	718	19662	2.29715	0.00177864	0.000593232	0.00615492
	GOTERM_CC_DIRECT	GO:0043197~dendritic spine	15	2.65018	8.39094e-06	ARC, CDK5R1, DLGAP3, BAIAP2, STRN4, GRIN2A, ASAP1, COMT, SHANK1, ITPKA, NR1D1, ARPC2, GRIA1, TIAM1, SYNPO	453	148	19662	4.39905	0.00338421	0.000847129	0.01172
	GOTERM_CC_DIRECT	GO:0005737~cytoplasm	196	34.629	1.58006e-05	XRCC3, PLEKHM1, DNASE1L2, CITED4, CRY2, CLK3, RAVER1, DAB2IP, ARC, MCRS1, STRN4, BSN, GSTT1, PRKCDBP, KRT10, GSTT3, GLUL, SSTR3, RPS14, RPS10, MYO18A, ADD2, CDK5R1, ARHGEF25, ASAP1, WARS2, ASB14, PXN, ADAP1, FUZ, POLN, PPP2R2B, NR1H3, GPD1, TNKS1BP1, SYNE4, MAP4, SCHIP1, TOLLIP, BCAR1, WASF1, COPRS, VPS37B, CPEB1, KCNIP2, CAMKK1, CKB, CAMKK2, GPX2, MSRA, SLC23A2, ARHGEF2, CNOT10, PAPD7, ARHGEF9, …	453	6631	19662	1.28294	0.00636318	0.00127589	0.0220685
	GOTERM_CC_DIRECT	GO:0045202~synapse	29	5.12367	1.81144e-05	KCNC2, WASF1, GRIK5, SYT7, CPEB1, PACSIN1, ARPC2, TIAM1, CAMK2A, OLFM1, SYNPO, PHACTR1, ARC, DLGAP3, KCNB1, PTPRN2, SYT12, DLGAP4, CACNG5, GRIN2A, BSN, SHANK1, IGSF9B, P2RX7, CHRM4, TMEM240, GRIA1, CYFIP2, DNM1	453	505	19662	2.49251	0.00729158	0.00121897	0.0252997
	GOTERM_CC_DIRECT	GO:0043025~neuronal cell body	30	5.30035	1.87677e-05	KCNC2, CDK5R1, PDGFB, GRIK5, CPEB1, SYT7, KCNJ12, PDE1B, NR1D1, TIAM1, PYCARD, CAMK2A, AGRP, OLFM1, ARHGEF2, DAB2IP, DLGAP3, BAIAP2, EEF1A2, RBFOX3, KCNB1, DLGAP4, BSN, IGSF9B, P2RX7, CHRM4, GRIA1, TSC2, RIN1, TXNRD2	453	534	19662	2.43843	0.00755355	0.00108259	0.026212
	GOTERM_CC_DIRECT	GO:0030425~dendrite	27	4.77032	7.46398e-05	KCNC2, CDK5R1, PDGFB, GRIK5, FGF13, SYT7, COMT, KCNJ12, NR1D1, TRP63, KIF21B, CAMK2A, SYNPO, MCRS1, DAB2IP, KCNB1, DLGAP4, BSN, SHANK1, IGSF9B, THY1, PDE2A, GRIA1, TSC2, MAPK8IP3, TXNRD2, RIN1	453	490	19662	2.39165	0.0297054	0.00376235	0.104208
	GOTERM_CC_DIRECT	GO:0005925~focal adhesion	23	4.0636	0.000113268	ACTB, ARHGEF2, ACTN4, BCAR1, WASF1, NFASC, CSPG4, PIP5K1C, FHL2, ACTN2, PIP5K1A, ZFYVE21, SLC9A3R2, PXN, THY1, CASS4, ARPC2, RPS14, REXO2, RPS10, PDCD6IP, PLAU, PIK3R2	453	391	19662	2.55317	0.0447317	0.00507188	0.1581
	GOTERM_CC_DIRECT	GO:0043005~neuron projection	24	4.24028	0.000120477	KCNC2, ACTN4, KCNB1, BAIAP2, STMN4, GRIN2A, GRIK5, BSN, ACP2, FGF13, CPEB1, SHANK1, GLUL, PACSIN1, SSTR3, ARPC2, GRIA1, TSC2, CYFIP2, TRP63, CALM3, MAP4, MAPK8IP3, ATP6V0D1	453	420	19662	2.48023	0.04751	0.00485574	0.168154
	GOTERM_CC_DIRECT	GO:0008076~voltage-gated potassium channel complex	9	1.59011	0.00045894	KCNC2, KCNQ5, KCNS2, KCNB1, CALM3, KCNQ2, KCNIP2, LRRC26, KCNG1	453	79	19662	4.94476	0.169273	0.0167181	0.639154
	GOTERM_CC_DIRECT	GO:0042734~presynaptic membrane	8	1.41343	0.00167354	KCNC2, NRXN2, PDE2A, GRIN2A, GRIK5, SYT7, STX1B, CAMK2A	453	75	19662	4.62976	0.491697	0.0548294	2.31245
	GOTERM_CC_DIRECT	GO:0045211~postsynaptic membrane	14	2.4735	0.00196793	KCNC2, ARC, DLGAP3, KCNB1, CACNG5, GRIK5, GRIN2A, COMT, CPEB1, SHANK1, IGSF9B, CHRM4, GRIA1, SYNPO	453	222	19662	2.73719	0.548792	0.0593813	2.71405
	GOTERM_CC_DIRECT	GO:0042995~cell projection	30	5.30035	0.00222483	KCNC2, BBS9, CSPG4, PIP5K1C, FGF13, CX3CL1, PIP5K1A, MDK, CAMKK2, CCDC103, PACSIN1, C1QTNF5, NR1D1, ARPC2, KIF21B, OLFM1, SYNPO, DAB2IP, ARC, KCNB1, BAIAP2, STRN4, STMN4, POC1A, GLUL, PROM2, LOXHD1, GRIA1, MAPK8IP3, KPTN	453	712	19662	1.82882	0.593362	0.0622518	3.06326
	GOTERM_CC_DIRECT	GO:0030018~Z disc	10	1.76678	0.00228681	IGFN1, DES, ACTN4, PYGM, KRT8, FHL2, ACTN2, FKBP1A, MYL9, SYNPO	453	124	19662	3.50032	0.60344	0.0597992	3.14733
	GOTERM_CC_DIRECT	GO:0070062~extracellular exosome	83	14.6643	0.00355333	GNPTG, HSP90AB1, TOLLIP, SLC20A2, MASP2, GNA11, CSPG4, NR2C2AP, VPS37B, SZT2, SYT7, CKB, MMP24, GPX2, MSRA, DES, RHOC, ATP6V0D1, GNG4, DAB2IP, ACTN4, PFKL, BAIAP2, MFI2, KRT10, ACTN2, SIRPA, SLC9A3R2, LRRC26, THY1, ATP6V1C1, GLUL, SERPINB5, RPS14, RAB15, RPS10, NEU1, PDCD6IP, WFDC2, ECH1, RTN4RL1, MRAS, FKBP1A, ACP2, COMT, FUZ, SUMO3, TEX264, C1QTNF5, ARPC2, KRT8, COL6A2, RTN4RL2, AGRP, DPT, CD7,…	453	2674	19662	1.34724	0.762622	0.0859603	4.85063
	GOTERM_CC_DIRECT	GO:0005639~integral component of nuclear inner membrane	4	0.706714	0.00446936	P2RX7, SUN2, LEMD2, SUN1	453	15	19662	11.5744	0.836292	0.100981	6.06518
	GOTERM_CC_DIRECT	GO:0015629~actin cytoskeleton	12	2.12014	0.00700727	NMT1, MCRS1, MSRA, ARC, ACTN4, EPB41, ARPC2, BCAR1, BAIAP2, FHL2, KPTN, SYNPO	453	201	19662	2.59128	0.941627	0.146003	9.35541
	GOTERM_CC_DIRECT	GO:0000159~protein phosphatase type 2A complex	4	0.706714	0.00761644	PTPA, PPP2R5D, STRN4, PPP2R2B	453	18	19662	9.64533	0.954444	0.150043	10.1291
	GOTERM_CC_DIRECT	GO:0005622~intracellular	52	9.18728	0.0107116	HSP90AB1, KCNC2, PDGFB, CSPG4, RASGEF1A, DES, DIRAS2, STAC2, TIAM1, RASL10B, NECAP2, RHOC, ITPK1, MAPKBP1, STX6, RAMP2, ARHGEF2, ACTN4, RBFOX3, TRIM40, ZFP28, STX1B, MAST3, SGSM1, DOK5, MRPS18A, TRIM31, RAB15, TOMM22, KCNH5, FMOD, PACS2, MRAS, ZFP850, PML, RAB40C, ASB14, TRIM72, LINGO1, RASGRP1, DCLK1, PDK2, ABR, KCNB1, HPCAL4, ZFP386, TRIM29, NFASC, VAV2, CISH, ZFP941, GGA2	453	1599	19662	1.41151	0.987104	0.195507	13.9662
	GOTERM_CC_DIRECT	GO:0043234~protein complex	25	4.41696	0.0109336	GNA11, VPS72, PYCARD, TRP63, COL6A2, KCNQ2, ATP6V0D1, ACTB, ARHGEF2, EPB41, ACTN4, NRXN2, MYH2, STRN4, PRPF3, PRKCDBP, PRPSAP1, TAB1, SLC9A3R2, DOT1L, BSND, GLUL, GRIA1, TSC2, DNM1	453	628	19662	1.72787	0.988222	0.190631	14.2354
	GOTERM_CC_DIRECT	GO:0030426~growth cone	10	1.76678	0.0114133	CDK5R1, ARPC2, STMN4, TSC2, CALM3, MAPK8IP3, FGF13, KPTN, CPEB1, THY1	453	159	19662	2.72981	0.990318	0.190059	14.8146
	GOTERM_CC_DIRECT	GO:0034993~LINC complex	3	0.530035	0.0134699	SYNE4, SUN2, SUN1	453	8	19662	16.2765	0.995826	0.211962	17.2569
	GOTERM_CC_DIRECT	GO:0043679~axon terminus	7	1.23675	0.0143234	GLUL, PACSIN1, CHRM4, ARPC2, FKBP1A, SYT7, ATP6V0D1	453	86	19662	3.53288	0.997057	0.215614	18.2512
	GOTERM_CC_DIRECT	GO:0043195~terminal bouton	8	1.41343	0.0155639	KCNC2, STX6, PACSIN1, PTPRN2, GRIN2A, GRIK5, SYT7, EPN1	453	113	19662	3.07285	0.998231	0.223913	19.6767
	GOTERM_CC_DIRECT	GO:0016324~apical plasma membrane	15	2.65018	0.0202061	KCNC2, HSP90AB1, SLC12A3, CSPG4, CACNB3, SLC19A1, SLC9A3R2, MFRP, THY1, SLC29A1, C1QTNF5, PROM2, SLC23A2, ITPK1, ATP6V0D1	453	328	19662	1.98494	0.999738	0.271806	24.8087
	GOTERM_CC_DIRECT	GO:0043204~perikaryon	9	1.59011	0.0228256	KCNC2, MCRS1, GLUL, ARPC2, RBFOX3, KCNB1, GRIK5, OLFM1, SYNPO	453	150	19662	2.60424	0.999911	0.292131	27.5685
	GOTERM_CC_DIRECT	GO:0030424~axon	16	2.82686	0.0248644	KCNC2, ACTB, CDK5R1, DAB2IP, KCNB1, STMN4, NFASC, GRIK5, BSN, FGF13, COMT, PDE2A, TXNRD2, CAMK2A, OLFM1, SYNPO	453	370	19662	1.87693	0.999962	0.304618	29.6511
	GOTERM_CC_DIRECT	GO:0008328~ionotropic glutamate receptor complex	3	0.530035	0.0252816	GRIA1, GRIK5, SHANK1	453	11	19662	11.8374	0.999968	0.300037	30.0703
	GOTERM_CC_DIRECT	GO:0005886~plasma membrane	131	23.1449	0.0286035	KCNC2, GNA11, GRIK5, CSPG4, FGF13, SYT7, PACSIN1, DIRAS2, TIAM1, ASPH, NUP35, GNG4, SLC4A3, DAB2IP, ARC, BAIAP2, MFI2, GRIN2A, PROKR2, ACTN2, SIRPA, THY1, SSTR3, RAB15, NEU1, ADD2, OLFR273, CDK5R1, ARHGEF25, BBS9, MRAS, ASAP1, RAB40C, RUNDC3A, CACNB3, CX3CL1, TRIM72, PXN, ADAP1, SLC29A1, DAGLA, EPHB6, KCNS2, ARPC2, GPR26, FKRP, TYROBP, ABR, EPB41, ADAM23, KCNB1, SYT12, VAV2, SHANK1, FURIN, TNKS1B…	453	4874	19662	1.16658	0.999992	0.323492	33.3268
	GOTERM_CC_DIRECT	GO:0017146~NMDA selective glutamate receptor complex	3	0.530035	0.029883	DLGAP3, GRIN2A, SHANK1	453	12	19662	10.851	0.999995	0.326576	34.543
	GOTERM_CC_DIRECT	GO:0005794~Golgi apparatus	38	6.71378	0.038302	TPST1, GNPTG, GAL3ST3, LMAN2L, MMP24, ST3GAL5, ARPC2, RASGRP1, TBC1D14, ATP8B2, PCSK9, TM9SF4, FKRP, AGRP, STX6, ERF, ARHGEF2, B4GALT2, B4GAT1, RHBDF1, STMN4, MYH2, CBY1, HID1, MAN1C1, FURIN, B3GAT1, PSMG1, B3GAT3, SGSM1, PDE2A, TSC2, MAPK8IP3, YIPF2, ADAM19, GGA2, MYO18A, DNM1	453	1190	19662	1.38601	1	0.389249	42.0464
	GOTERM_CC_DIRECT	GO:0005765~lysosomal membrane	11	1.94346	0.0449247	HSP90AB1, ATP6V1C1, PLEKHM1, TMEM9, GNA11, ACP2, NEU1, SYT7, ATP6V0D1, LMBRD1, SLC7A14	453	234	19662	2.04036	1	0.430345	47.3789
	GOTERM_MF_DIRECT	GO:0005244~voltage-gated ion channel activity	15	2.65018	3.04495e-06	KCNC2, KCNB1, CACNG6, CACNG5, CACNB3, KCNIP2, CACNG1, KCNJ12, CACNA2D4, KCNQ5, KCNS2, KCNJ9, KCNQ2, KCNG1, KCNH5	408	134	17446	4.78655	0.00192864	0.00192864	0.00453098
	GOTERM_MF_DIRECT	GO:0044325~ion channel binding	14	2.4735	4.58082e-06	KCNC2, HSP90AB1, PACS2, ACTN4, KCNB1, S100A10, FGF13, FKBP1A, ACTN2, KCNIP2, PYCARD, CALM3, EPN1, KCNH5	408	120	17446	4.98864	0.00290003	0.00145107	0.00681633
	GOTERM_MF_DIRECT	GO:0005515~protein binding	125	22.0848	0.000613994	KCNC2, MASP2, PLEKHM1, PPP2R5D, GRIK5, MED25, CSPG4, PLPPR4, SYT7, PACSIN1, CRY2, TIAM1, BTBD2, DDX20, ASPH, PHYHIP, DAB2IP, ACTN4, RBFOX3, EFTUD2, BAIAP2, RELB, GRIN2A, BSN, ACTN2, KRT10, SIRPA, HCST, GLUL, SGSM1, RAB15, MFAP2, CLIP2, NEU1, PDCD6IP, CDK5R1, NFKBID, ARHGEF25, BBS9, ASAP1, CACNB3, TRIM72, PXN, IRAK3, ARPC2, OLFM1, TYROBP, NR1H3, ADAM23, KCNB1, NR4A1, VAV2, FURIN, SYNE4, TET3, P2RX…	408	4092	17446	1.3062	0.322531	0.121727	0.909779
	GOTERM_MF_DIRECT	GO:0005251~delayed rectifier potassium channel activity	6	1.06007	0.000807613	KCNC2, KCNQ5, KCNS2, KCNB1, KCNQ2, KCNG1	408	32	17446	8.01746	0.400844	0.120198	1.19507
	GOTERM_MF_DIRECT	GO:0004683~calmodulin-dependent protein kinase activity	5	0.883392	0.00127491	MAPKAPK3, ITPKA, CAMK2A, CAMKK1, CAMKK2	408	21	17446	10.1809	0.554612	0.149356	1.88045
	GOTERM_MF_DIRECT	GO:0019900~kinase binding	9	1.59011	0.00138184	HSP90AB1, DAB2IP, CRY2, PFKL, TIAM1, TOLLIP, PIP5K1A, IGSF9B, PRPSAP1	408	92	17446	4.18302	0.583844	0.135942	2.03666
	GOTERM_MF_DIRECT	GO:0017124~SH3 domain binding	10	1.76678	0.00178724	DAB2IP, BCAR1, GRIK5, EFS, ASAP1, PDCD6IP, NCKIPSD, ADAM19, SHANK1, SIRPA	408	118	17446	3.62371	0.678297	0.149574	2.6268
	GOTERM_MF_DIRECT	GO:0032403~protein complex binding	19	3.35689	0.0019349	PDK2, DAB2IP, ACTN4, WASF1, GNA11, STRN4, PEX6, GRIN2A, SHANK1, TAB1, KCNQ1OT1, PXN, NPTXR, ARPC2, KRT8, CDK5RAP1, PPP2R2B, ATP6V0D1, DNM1	408	358	17446	2.26938	0.707096	0.14229	2.8409
	GOTERM_MF_DIRECT	GO:0005267~potassium channel activity	8	1.41343	0.00262807	KCNC2, KCNQ5, KCNS2, KCNB1, KCNQ2, KCNIP2, KCNG1, KCNH5	408	80	17446	4.27598	0.81145	0.169209	3.8402
	GOTERM_MF_DIRECT	GO:0019901~protein kinase binding	21	3.71025	0.00312564	ACTB, HSP90AB1, CDK5R1, DAB2IP, BCAR1, EEF1A2, PPP1R12C, CSPG4, GRIN2A, CACNB3, GCN1L1, STX1B, PXN, THY1, DUSP3, CRY2, GRIA1, GSK3A, TBC1D14, TICAM1, DNM1	408	434	17446	2.06902	0.862586	0.18002	4.55159
	GOTERM_MF_DIRECT	GO:0005516~calmodulin binding	12	2.12014	0.00370815	EPB41, PDE1B, STRN4, MAPKAPK3, SYT7, KCNQ2, ITPKA, CAMK2A, ADD2, CAMKK1, KCNH5, CAMKK2	408	182	17446	2.81933	0.905138	0.19275	5.37819
	GOTERM_MF_DIRECT	GO:0005249~voltage-gated potassium channel activity	7	1.23675	0.0057971	KCNC2, KCNQ5, KCNS2, KCNB1, KCNQ2, KCNG1, KCNH5	408	70	17446	4.27598	0.974929	0.264476	8.28787
	GOTERM_MF_DIRECT	GO:0030165~PDZ domain binding	9	1.59011	0.00583073	DLGAP3, KCNJ9, GRIA1, MPP3, BAIAP2, GRIK5, KCNJ12, SLC9A3R2, GRASP	408	116	17446	3.31757	0.975461	0.24813	8.33401
	GOTERM_MF_DIRECT	GO:0005216~ion channel activity	11	1.94346	0.0066728	KCNC2, KCNQ5, P2RX7, KCNS2, GRIA1, KCNB1, GRIN2A, GRIK5, KCNQ2, KCNG1, KCNH5	408	170	17446	2.76681	0.98566	0.261545	9.48262
	GOTERM_MF_DIRECT	GO:0008601~protein phosphatase type 2A regulator activity	4	0.706714	0.00792551	PTPA, PPP2R5D, ENSA, PPP2R2B	408	18	17446	9.50218	0.993557	0.285605	11.1665
	GOTERM_MF_DIRECT	GO:0016308~1-phosphatidylinositol-4-phosphate 5-kinase activity	3	0.530035	0.0105495	PIP5K1C, PIP5K1A, PIP4K2C	408	7	17446	18.3256	0.998798	0.343114	14.5994
	GOTERM_MF_DIRECT	GO:0001786~phosphatidylserine binding	5	0.883392	0.0126078	RASGRP1, OSBPL10, ASAP1, SYT7, TRIM72	408	39	17446	5.48203	0.999679	0.376986	17.2052
	GOTERM_MF_DIRECT	GO:0000166~nucleotide binding	61	10.7774	0.0133319	HSP90AB1, XRCC3, GNA11, RBM5, PEX6, PIP5K1C, PIP5K1A, CPEB1, ACSS2, ITPKA, CAMKK1, CAMKK2, CKB, DIRAS2, CRY2, CLK3, RAVER1, RASL10A, RASL10B, ATP8B2, RHOC, DDX20, NUP35, ITPK1, IRGC1, NLRP6, PFKL, EFTUD2, RBFOX3, MAST3, GLUL, CELF5, RAB15, MYO18A, SRXN1, MELK, RBM34, MRAS, NT5C1A, TRA2A, MAPKAPK3, RAB40C, WARS2, IRAK3, EPHB6, SPEG, HNRNPF, KIF21B, CAMK2A, DCLK1, ACTB, PDK2, ABCB8, PTPA, EEF1A2, E…	408	1936	17446	1.34729	0.999798	0.376705	18.1041
	GOTERM_MF_DIRECT	GO:0016307~phosphatidylinositol phosphate kinase activity	3	0.530035	0.0138504	PIP5K1C, PIP5K1A, PIP4K2C	408	8	17446	16.0349	0.999856	0.372113	18.7422
	GOTERM_MF_DIRECT	GO:0005262~calcium channel activity	7	1.23675	0.0152688	LOXHD1, CACNG6, GRIN2A, CACNG5, CACNB3, CACNG1, CACNA2D4	408	86	17446	3.48045	0.999942	0.385996	20.4641
	GOTERM_MF_DIRECT	GO:0019887~protein kinase regulator activity	3	0.530035	0.0175352	HSP90AB1, GCN1L1, CDK5RAP1	408	9	17446	14.2533	0.999987	0.413799	23.145
	GOTERM_MF_DIRECT	GO:0019904~protein domain specific binding	14	2.4735	0.0185856	CASKIN1, DLGAP3, BCAR1, HPCAL4, STRN4, DLGAP4, NFASC, EFS, ACTN2, STX1B, GRIA1, TRP63, CALM3, DDX20	408	289	17446	2.07141	0.999993	0.417626	24.3587
	GOTERM_MF_DIRECT	GO:0008092~cytoskeletal protein binding	6	1.06007	0.0211705	CDK5R1, PACSIN1, DES, EPB41, ACTN2, KRT10	408	68	17446	3.77292	0.999999	0.445581	27.2697
	GOTERM_MF_DIRECT	GO:0042577~lipid phosphatase activity	3	0.530035	0.0215844	PLPP7, PLPPR4, PLPPR1	408	10	17446	12.8279	0.999999	0.438099	27.726
	GOTERM_MF_DIRECT	GO:0005089~Rho guanyl-nucleotide exchange factor activity	6	1.06007	0.0292543	ARHGEF2, ABR, TIAM1, ARHGEF25, ARHGEF9, VAV2	408	74	17446	3.46701	1	0.529028	35.7132
	GOTERM_MF_DIRECT	GO:0030159~receptor signaling complex scaffold activity	3	0.530035	0.0307006	MAPK8IP3, SHANK1, PXN	408	12	17446	10.69	1	0.5325	37.1239
	GOTERM_MF_DIRECT	GO:0042802~identical protein binding	23	4.0636	0.0370911	ACTB, SCHIP1, DAB2IP, PDGFB, PFKL, USP2, BAIAP2, GRIK5, SUN2, FHL2, PRPF3, ACTN2, CBY1, SHANK1, C1QTNF5, GLUL, DES, CPOX, PYCARD, TRP63, DNM1, PIP4K2C, TYROBP	408	625	17446	1.57356	1	0.588323	43.018
	GOTERM_MF_DIRECT	GO:0015078~hydrogen ion transmembrane transporter activity	4	0.706714	0.0379324	ATP6V1C1, ATP6V0D1, ATP5G3, ATP6V0B	408	32	17446	5.34498	1	0.583393	43.7544
	GOTERM_MF_DIRECT	GO:0008553~hydrogen-exporting ATPase activity, phosphorylative mechanism	3	0.530035	0.0410559	ATP6V1C1, ATP6V0D1, ATP6V0B	408	14	17446	9.16282	1	0.600089	46.4113
	GOTERM_MF_DIRECT	GO:0035254~glutamate receptor binding	3	0.530035	0.0410559	ARPC2, GRIN2A, CAMK2A	408	14	17446	9.16282	1	0.600089	46.4113
	GOTERM_MF_DIRECT	GO:0016301~kinase activity	24	4.24028	0.044836	PDK2, CDK5R1, PFKL, MPP3, MAPKAPK3, PIP5K1C, PIP5K1A, ITPKA, CAMKK1, CKB, CAMKK2, MAST3, IRAK3, CLK3, SPEG, GSK3A, MAPK8IP3, ITPK1, CAMK2A, MELK, DCLK1, PLAU, PIP4K2C, TYROBP	408	674	17446	1.5226	1	0.620702	49.4702
	GOTERM_MF_DIRECT	GO:0000287~magnesium ion binding	10	1.76678	0.0478306	MAST3, IRAK3, GLUL, NUDT18, NT5C1A, IDH3B, ATP8B2, COMT, PRPSAP1, ITPK1	408	202	17446	2.11682	1	0.632996	51.777
	KEGG_PATHWAY	mmu04810:Regulation of actin cytoskeleton	22	3.88693	1.30895e-07	ACTB, PDGFB, ACTN4, WASF1, BCAR1, MRAS, BAIAP2, PPP1R12C, PIP5K1C, FGF13, ACTN2, PIP5K1A, VAV2, PXN, MYL9, CHRM4, ARPC2, TIAM1, CYFIP2, ITGAD, PIP4K2C, PIK3R2	201	214	7720	3.94848	2.89273e-05	2.89273e-05	0.000166743
	KEGG_PATHWAY	mmu04921:Oxytocin signaling pathway	15	2.65018	5.60693e-05	ACTB, CACNG6, PPP1R12C, CACNG5, CACNB3, CACNG1, KCNJ12, CAMKK1, CAMKK2, MYL9, CACNA2D4, KCNJ9, CALM3, CAMK2A, PIK3R2	201	158	7720	3.64633	0.0123152	0.00617668	0.0714014
	KEGG_PATHWAY	mmu05412:Arrhythmogenic right ventricular cardiomyopathy (ARVC)	9	1.59011	0.000463023	ACTB, DES, ACTN4, CACNG6, CACNG5, CACNB3, ACTN2, CACNG1, CACNA2D4	201	71	7720	4.86861	0.0972881	0.0335419	0.588231
	KEGG_PATHWAY	mmu04670:Leukocyte transendothelial migration	10	1.76678	0.00406459	ACTB, ACTN4, BCAR1, ACTN2, VAV2, JAM2, PXN, MYL9, THY1, PIK3R2	201	121	7720	3.17421	0.593473	0.201505	5.05601
	KEGG_PATHWAY	mmu04010:MAPK signaling pathway	15	2.65018	0.00592978	PDGFB, MRAS, RELB, CACNG6, MAPKAPK3, CACNG5, NR4A1, FGF13, CACNB3, TAB1, CACNG1, CACNA2D4, DUSP3, RASGRP1, MAPK8IP3	201	253	7720	2.27715	0.73136	0.231163	7.29637
	KEGG_PATHWAY	mmu04728:Dopaminergic synapse	10	1.76678	0.00787767	KCNJ9, GSK3A, GRIA1, PPP2R5D, GRIN2A, CALM3, COMT, PPP2R2B, GNG4, CAMK2A	201	134	7720	2.86627	0.825854	0.252716	9.58396
	KEGG_PATHWAY	mmu04142:Lysosome	9	1.59011	0.0136965	GNPTG, CTSK, PSAP, ACP2, NEU1, ATP6V0D1, GGA2, ATP6V0B, CTSW	201	122	7720	2.83337	0.952539	0.352998	16.1114
	KEGG_PATHWAY	mmu05100:Bacterial invasion of epithelial cells	7	1.23675	0.0153628	ACTB, ARPC2, BCAR1, WASF1, DNM1, PXN, PIK3R2	201	78	7720	3.44687	0.967337	0.347987	17.899
	KEGG_PATHWAY	mmu04261:Adrenergic signaling in cardiomyocytes	10	1.76678	0.0157569	PPP2R5D, CACNG6, CACNG5, CALM3, CACNB3, CACNG1, PPP2R2B, CAMK2A, PIK3R2, CACNA2D4	201	150	7720	2.56053	0.970103	0.322943	18.3166
	KEGG_PATHWAY	mmu05410:Hypertrophic cardiomyopathy (HCM)	7	1.23675	0.0162782	ACTB, DES, CACNG6, CACNG5, CACNB3, CACNG1, CACNA2D4	201	79	7720	3.40324	0.973406	0.30421	18.866
	KEGG_PATHWAY	mmu04152:AMPK signaling pathway	9	1.59011	0.0171026	PFKL, PPP2R5D, TSC2, SCD4, PPP2R2B, G6PC3, CAMKK1, CAMKK2, PIK3R2	201	127	7720	2.72182	0.977904	0.292896	19.7279
	KEGG_PATHWAY	mmu05414:Dilated cardiomyopathy	7	1.23675	0.0203166	ACTB, DES, CACNG6, CACNG5, CACNB3, CACNG1, CACNA2D4	201	83	7720	3.23923	0.989286	0.314781	23.0082
	KEGG_PATHWAY	mmu04666:Fc gamma R-mediated phagocytosis	7	1.23675	0.0214236	ARPC2, WASF1, PIP5K1C, ASAP1, PIP5K1A, VAV2, PIK3R2	201	84	7720	3.20066	0.991655	0.307993	24.1092
	KEGG_PATHWAY	mmu04725:Cholinergic synapse	8	1.41343	0.0270979	KCNQ5, CHRM4, GNA11, KCNJ12, KCNQ2, GNG4, CAMK2A, PIK3R2	201	113	7720	2.71915	0.997692	0.351869	29.528
	KEGG_PATHWAY	mmu04530:Tight junction	9	1.59011	0.0276975	ACTB, ACTN4, EPB41, MRAS, MYH2, ACTN2, PPP2R2B, JAM2, MYL9	201	139	7720	2.48685	0.997986	0.33889	30.0793
	KEGG_PATHWAY	mmu04070:Phosphatidylinositol signaling system	7	1.23675	0.0396551	PIP5K1C, CALM3, PIP5K1A, ITPK1, ITPKA, PIP4K2C, PIK3R2	201	97	7720	2.77171	0.999869	0.428158	40.2764
	KEGG_PATHWAY	mmu04510:Focal adhesion	11	1.94346	0.0424183	ACTB, ACTN4, PDGFB, BCAR1, PPP1R12C, COL6A2, ACTN2, VAV2, PXN, MYL9, PIK3R2	201	207	7720	2.041	0.999931	0.430772	42.4288
	KEGG_PATHWAY	mmu04380:Osteoclast differentiation	8	1.41343	0.0449243	CTSK, RELB, SPI1, FHL2, TAB1, SIRPA, TYROBP, PIK3R2	201	126	7720	2.4386	0.999961	0.431267	44.3189
