# Supplementary material for: EGR1 recruits TET1 to shape the brain methylome during development and upon neuronal activity
Source: Nat Commun. 2019 Aug 29;10:3892. doi: 10.1038/s41467-019-11905-3 (PMC6715719; doi:10.1038/s41467-019-11905-3)
Supplement: Supplementary file 6 — Supplementary Data 3 [file 41467_2019_11905_MOESM6_ESM.xlsx]

## Sheet: TET1 ChIP-seq statistics
	Supplementary Table 3a. Statistics of TET1 ChIPseq data
	library	Total reads	Unique mapped reads	Mapping rate of unique mapped reads	Overall mapping rate	records of PCR dupilcate
	WT_input	91998729	71427300	0.7764	0.987	25256059
	WT_Tet1_ChIP_5D6_R1	93339407	66494523	0.7124	0.9449	32217244
	WT_Tet1_ChIP_5D6_R2	91566388	64267366	0.7019	0.947	31091042
	WT_Tet1_ChIP_91171_R1	94966060	69745383	0.7344	0.9864	32164961
	WT_Tet1_ChIP_91171_R2	93508123	69272810	0.7408	0.9863	30367821
	KO_input	78374234	60336761	0.7699	0.9855	24656644
	KO_Tet1_ChIP_5D6_R1	81906392	58548273	0.7148	0.9485	29115158
	KO_Tet1_ChIP_5D6_R2	79741440	59062686	0.7407	0.9864	27410941
	KO_Tet1_ChIP_91171_R1	82634578	62712262	0.7589	0.9887	26655075
	KO_Tet1_ChIP_91171_R2	79756594	59184771	0.7421	0.9879	27811011

## Sheet: TET1 peaks in WT
	Supplementary Table 3b. TET1 peaks identified from mouse WT frontal cortices
	chrom	start	end	int(-10*log10qvalue)	fold change	-log10pvalue	-log10qvalue
	chrY	6021873	6022054	64	2.0502	9.83546	6.42007
	chr5	15554434	15554566	51	2.05908	8.4574	5.1161
	chr5	15551425	15551795	55	2.07226	8.90615	5.53246
	chr5	15020512	15020673	75	2.08345	11.0002	7.54333
	chr8	55118668	55119403	61	2.08425	9.5605	6.17505
	chr5	15490883	15491222	57	2.11568	9.15957	5.7904
	chrY	7036186	7037251	116	2.11736	15.2646	11.6873
	chr4	118547231	118548708	757	2.12017	79.853	75.7328
	chr13	119598234	119599146	660	2.12633	70.2756	66.0954
	chr5	15615460	15615585	80	2.12936	11.5634	8.05895
	chr5	15613813	15614675	80	2.12936	11.5634	8.05895
	chr5	15631579	15632784	67	2.13245	10.1205	6.73998
	chr5	15010097	15010265	76	2.13335	11.1773	7.67945
	chr5	15579975	15580730	61	2.13521	9.54817	6.18065
	chr8	55117896	55118101	63	2.14467	9.7992	6.39805
	chr8	55363012	55364607	65	2.15396	9.92396	6.54766
	chrY	6805561	6807343	119	2.15634	15.6156	11.9324
	chrY	5244184	5245241	54	2.1579	8.75104	5.41719
	chr5	14986571	14989496	96	2.15902	13.2117	9.64559
	chr5	14990066	14990185	96	2.15902	13.2117	9.64559
	chrX	170005349	170006318	121	2.16449	15.7497	12.1088
	chrY	5754095	5755515	150	2.16668	18.6913	15.0528
	chr5	15513204	15514932	78	2.16738	11.2583	7.84716
	chr5	15641173	15642031	111	2.16797	14.6732	11.192
	chr11	3140692	3143469	137	2.17453	17.4322	13.736
	chr2	181931586	181931721	125	2.17618	16.1594	12.5305
	chrY	6676069	6677710	89	2.17915	12.4773	8.92143
	chr11	3161035	3162136	107	2.17936	14.3089	10.7236
	chr5	15031344	15031747	118	2.18554	15.3415	11.8048
	chrY	5050957	5051283	115	2.18803	15.2126	11.5977
	chr11	3157053	3157385	84	2.19135	11.9651	8.49827
	chr10	58221444	58223445	87	2.19677	12.264	8.77752
	chr10	22142487	22143057	570	2.2052	61.2374	57.0153
	chrUn_JH584304	42227	57730	228	2.20537	26.8961	22.876
	chrUn_JH584304	23383	41584	228	2.20537	26.8961	22.876
	chrUn_JH584304	140	11559	225	2.2055	26.5724	22.5687
	chrY	6800478	6804959	104	2.20773	14.017	10.4309
	chrY	6791902	6800028	104	2.20773	14.017	10.4309
	chr5	14913826	14913978	68	2.21088	10.2927	6.83916
	chr6	103649083	103649265	10779	2.21091	1082.88	1077.91
	chr5	15522197	15522536	90	2.21299	12.53	9.0177
	chr2	98662253	98662791	17758	2.21663	1781.07	1775.85
	chr5	15597741	15599762	77	2.22087	11.2349	7.76875
	chrY	7019202	7022181	133	2.22172	17.0004	13.3338
	chrY	7016034	7018750	133	2.22172	17.0004	13.3338
	chr10	58223936	58226981	118	2.2249	15.4942	11.8606
	chrY	89877576	89877963	96	2.2258	13.1838	9.65725
	chr5	14994431	14997466	108	2.2264	14.4302	10.8369
	chr5	15486360	15486710	71	2.22871	10.597	7.15424
	chrUn_GL456392	22103	23367	1300	2.22897	134.239	130.061
	chrY	10536574	10536913	64	2.22937	9.8994	6.46656
	chr5	14954056	14956604	96	2.23933	13.1322	9.6102
	chr5	15620293	15622221	75	2.24005	11.0147	7.54611
	chr5	15642895	15644565	143	2.24079	18.0087	14.3133
	chr5	15574926	15576024	80	2.24131	11.472	8.03319
	chr5	15461187	15465245	75	2.24571	11.0171	7.56653
	chr5	15577229	15579123	71	2.24581	10.5651	7.14574
	chr17	13654633	13655087	259	2.24678	30.0852	25.9877
	chr5	15677821	15681934	148	2.24831	18.5819	14.8667
	chr5	15671019	15671569	98	2.24834	13.4832	9.88959
	chr16	3116249	3116614	251	2.24989	28.9615	25.1179
	chr8	55120335	55123491	102	2.25234	13.7691	10.2208
	chr5	15041749	15042120	97	2.2569	13.2447	9.72732
	chr5	15043824	15045001	97	2.2569	13.2447	9.72732
	chr5	15042573	15043231	97	2.2569	13.2447	9.72732
	chrY	6013971	6014723	184	2.25798	22.2199	18.4048
	chrY	6716831	6718529	82	2.26207	11.7297	8.20625
	chr10	58229760	58230422	90	2.26221	12.4642	9.03948
	chrY	6028642	6028825	87	2.26444	12.287	8.75554
	chr5	15481360	15482201	108	2.26455	14.4848	10.8406
	chrY	6807976	6810737	116	2.26747	15.2693	11.6323
	chrY	6811204	6825173	116	2.26747	15.2693	11.6323
	chrY	8518816	8519216	95	2.27269	12.9802	9.5013
	chrY	90724899	90725338	126	2.27801	16.2811	12.6789
	chrX	169989370	169989765	83	2.27942	11.8568	8.34396
	chrY	6788308	6790072	94	2.27996	13.0089	9.42483
	chr11	54140079	54140664	399	2.28255	44.1628	39.9871
	chrY	6076787	6076959	62	2.28351	9.69832	6.28503
	chr8	55372002	55374542	70	2.28392	10.5086	7.07362
	chr5	15021317	15021462	90	2.28487	12.5244	9.01095
	chr5	15026111	15027991	90	2.28487	12.5244	9.01095
	chr5	15021976	15025337	90	2.28487	12.5244	9.01095
	chr7	59749055	59749386	51	2.28609	8.47073	5.12777
	chrY	19752253	19752481	59	2.28621	9.41441	5.99783
	chrY	9169601	9169725	103	2.28763	13.9367	10.32
	chrY	6839196	6840177	79	2.28783	11.3956	7.91996
	chrY	6840638	6841655	79	2.28783	11.3956	7.91996
	chrUn_JH584304	12285	22869	261	2.29048	30.2529	26.1898
	chr5	15508937	15512626	121	2.29088	15.7811	12.1715
	chrY	6528201	6531732	128	2.29364	16.5572	12.8382
	chrY	20193812	20194675	58	2.29384	9.22515	5.86404
	chrY	8871586	8871719	87	2.29427	12.2824	8.72485
	chr11	3153728	3154322	123	2.2957	16.0845	12.3483
	chrUn_GL456370	26380	26567	761	2.29718	80.3196	76.1765
	chrY	10977775	10977886	66	2.29878	10.0814	6.63245
	chrY	4150871	4151470	161	2.30047	19.8671	16.1576
	chr5	14961016	14964018	90	2.30242	12.6125	9.09555
	chrY	6523860	6524396	78	2.30362	11.2494	7.87682
	chrY	6719418	6719908	67	2.30436	10.1652	6.73351
	chr18	82168921	82170863	78	2.3046	11.3319	7.87559
	chrY	6984292	6984983	71	2.30506	10.62	7.19486
	chr5	15474742	15475001	59	2.30855	9.36936	5.97596
	chrY	6722683	6723533	82	2.31141	11.7874	8.26098
	chrY	6724064	6727590	82	2.31141	11.7874	8.26098
	chr5	14949754	14950136	93	2.31411	12.8681	9.30741
	chr7	59767023	59767743	151	2.31601	18.827	15.1043
	chr7	59768367	59770039	151	2.31601	18.827	15.1043
	chr5	15033050	15034395	62	2.32324	9.59823	6.20495
	chr5	15488937	15489310	82	2.32515	11.6785	8.23216
	chr10	3116140	3117022	661	2.32681	70.5023	66.1324
	chr11	3133524	3133934	86	2.33201	12.1964	8.65398
	chrY	89475483	89476202	86	2.33251	12.1418	8.64663
	chr2	3050125	3050405	561	2.33433	60.466	56.1388
	chr5	14982189	14983028	132	2.33578	16.8537	13.209
	chr5	15652865	15653576	106	2.33645	14.1936	10.6101
	chr5	15004260	15009567	164	2.33647	20.2125	16.4183
	chr5	15053585	15054864	125	2.33678	16.1913	12.5449
	chr5	15051648	15053019	125	2.33678	16.1913	12.5449
	chr5	15050995	15051111	125	2.33678	16.1913	12.5449
	chrY	7010827	7011705	98	2.33754	13.3657	9.81048
	chr5	15687841	15690890	136	2.33882	17.3522	13.6356
	chr5	15524099	15524716	124	2.33998	16.0241	12.4434
	chrY	6730744	6731430	86	2.34032	12.2235	8.66403
	chr10	58227859	58228487	133	2.34042	17.0274	13.3049
	chr5	15658817	15659118	96	2.3422	13.103	9.62131
	chr5	15659568	15660106	96	2.3422	13.103	9.62131
	chr5	15610542	15611351	98	2.34764	13.4346	9.89475
	chr11	3162633	3162804	171	2.34811	21.0069	17.1535
	chrY	7022890	7023672	194	2.34821	23.3499	19.4904
	chrY	6751890	6752477	100	2.34852	13.5975	10.0038
	chr14	6637081	6637461	78	2.35035	11.2842	7.84645
	chrY	10622589	10622733	86	2.35056	12.2257	8.66951
	chrY	6451189	6451342	50	2.35075	8.34795	5.01393
	chrY	4072550	4073877	213	2.35115	25.2518	21.3177
	chrY	6016522	6016936	63	2.35316	9.72507	6.39521
	chr5	15705522	15706306	70	2.35728	10.4434	7.04143
	chr4	146173490	146175292	51	2.35902	8.45549	5.14148
	chrY	6904592	6904744	74	2.36057	10.9202	7.48069
	chrY	6784724	6786380	117	2.36153	15.3977	11.7163
	chrY	6786850	6787743	117	2.36153	15.3977	11.7163
	chrY	10019389	10019932	56	2.36545	9.00608	5.63759
	chrY	6681797	6684165	76	2.36872	11.0786	7.60175
	chr13	74528681	74530668	575	2.36912	61.7215	57.5038
	chrY	6732065	6734401	121	2.36951	15.7971	12.1135
	chrY	6066282	6066557	82	2.3709	11.7707	8.25719
	chr5	15697372	15698172	133	2.37339	17.1223	13.3753
	chr17	13589900	13591556	513	2.37485	55.601	51.3607
	chrY	6548496	6549005	60	2.37526	9.46264	6.08774
	chr5	15654332	15656436	104	2.37651	14.026	10.441
	chrY	6678320	6681205	102	2.37652	13.7808	10.2012
	chrY	8963475	8963770	56	2.37654	9.0723	5.67529
	chr14	4969139	4969271	81	2.3769	11.7076	8.18501
	chr3	93699675	93700113	138	2.3783	17.6205	13.8397
	chr5	14959424	14959914	205	2.37832	24.4208	20.5929
	chr10	3111361	3113983	549	2.37917	59.3032	54.9986
	chr5	15672103	15672337	80	2.37946	11.6388	8.09574
	chrY	6687370	6689463	69	2.3796	10.4042	6.96753
	chrY	16305359	16305553	80	2.38069	11.5741	8.05761
	chr5	15553504	15553792	95	2.38329	13.0996	9.53508
	chrY	6562958	6563680	87	2.39244	12.2287	8.70918
	chrY	6562035	6562245	87	2.39244	12.2287	8.70918
	chr5	14914433	14915687	115	2.39261	15.1706	11.5504
	chrY	10000485	10001567	134	2.39327	17.1628	13.4763
	chr5	17469952	17470130	109	2.3939	14.5817	10.9376
	chrY	11059458	11059597	80	2.39652	11.5636	8.04258
	chr5	15588692	15590883	77	2.39763	11.2633	7.76704
	chrY	6735409	6736393	109	2.39784	14.6017	10.9488
	chrY	5876667	5877519	155	2.39909	19.3423	15.5766
	chr5	15702967	15703735	183	2.3997	22.1121	18.3662
	chr11	3137233	3137555	152	2.39984	19.0384	15.2988
	chrY	6332157	6332358	69	2.40268	10.3772	6.9286
	chrY	6910877	6913424	91	2.40373	12.7006	9.14791
	chrY	5757139	5757446	177	2.40444	21.684	17.7749
	chrY	89851038	89851818	97	2.40688	13.2853	9.7273
	chrY	11004182	11005111	84	2.40893	11.9514	8.40981
	chr6	114552053	114552274	111	2.40906	14.8412	11.1894
	chrY	6048967	6049629	197	2.40944	23.6141	19.7282
	chrY	6046727	6048338	197	2.40944	23.6141	19.7282
	chr11	3122850	3122982	51	2.41051	8.46082	5.13087
	chrY	10004711	10005298	58	2.41126	9.22498	5.8605
	chrY	5844289	5845029	116	2.41128	15.3073	11.6423
	chr5	15622773	15623422	64	2.41224	9.84152	6.42796
	chrY	5996557	5996949	67	2.41623	10.193	6.74678
	chr2	179614601	179614889	84	2.41638	11.9878	8.48598
	chr9	35305249	35305565	34283	2.41854	3433.96	3428.37
	chrY	88978991	88979138	74	2.41998	10.9423	7.44752
	chrX	126040529	126041298	76	2.42214	11.0782	7.64525
	chrX	126041954	126043532	76	2.42214	11.0782	7.64525
	chr5	15469765	15473737	129	2.42388	16.5684	12.9274
	chrY	5726510	5726957	93	2.42441	12.8759	9.33228
	chrY	6757617	6760240	107	2.42508	14.3441	10.7508
	chr1	133594639	133596043	94	2.42817	13.0348	9.45315
	chrY	5736375	5736813	53	2.4284	8.65035	5.33374
	chrX	170881000	170881236	587	2.43005	62.8648	58.7658
	chrX	123941991	123942266	53	2.43163	8.64866	5.33767
	chr8	20328683	20329357	149	2.43403	18.6985	14.9163
	chrY	6005931	6006059	94	2.43778	13.0237	9.44466
	chr5	15601131	15601767	96	2.43834	13.1508	9.60249
	chr5	15602599	15602836	96	2.43834	13.1508	9.60249
	chr16	3351375	3351914	164	2.43901	20.2161	16.4648
	chr5	15691990	15694099	119	2.43919	15.5707	11.9642
	chr5	14972943	14976094	105	2.43945	14.0883	10.5134
	chrY	6342603	6342795	55	2.44107	8.91696	5.58483
	chrX	123885652	123888421	73	2.4424	10.7309	7.32676
	chr11	3181399	3181545	109	2.44418	14.5456	10.9655
	chrY	6836251	6837338	95	2.44544	13.0655	9.54676
	chrY	6837919	6838263	95	2.44544	13.0655	9.54676
	chrY	6737098	6740184	90	2.44613	12.6054	9.06944
	chr5	15527622	15530001	132	2.44668	16.841	13.2185
	chr5	15477641	15480629	101	2.44722	13.755	10.1506
	chrY	5054098	5055606	118	2.44792	15.4304	11.8646
	chr5	14980460	14981539	148	2.45033	18.5407	14.8212
	chr18	8141777	8142074	74	2.45102	10.9533	7.48272
	chr5	15629047	15629178	109	2.45218	14.6578	10.9977
	chrX	123900070	123900991	74	2.45257	10.8543	7.42146
	chrX	123901565	123903798	74	2.45257	10.8543	7.42146
	chrY	6741893	6742812	96	2.45279	13.221	9.62494
	chrY	6525059	6527205	123	2.45454	16.0598	12.3886
	chr5	15630390	15631070	198	2.45738	23.635	19.8077
	chr16	3114623	3115191	353	2.45758	39.317	35.3261
	chr5	15594629	15595669	67	2.4591	10.0963	6.70551
	chrY	22207988	22208134	93	2.45932	12.8831	9.32294
	chrY	6695935	6698103	88	2.46022	12.3346	8.82946
	chrY	6693436	6695341	88	2.46022	12.3346	8.82946
	chrY	6698645	6699576	88	2.46022	12.3346	8.82946
	chrY	6700120	6701447	88	2.46022	12.3346	8.82946
	chr11	3132074	3132567	186	2.46066	22.5545	18.6526
	chrY	90799894	90800602	76	2.46157	11.121	7.67009
	chr5	14912432	14913077	78	2.46173	11.3365	7.87709
	chr5	14910685	14911115	78	2.46173	11.3365	7.87709
	chrY	10354365	10355370	58	2.46248	9.17555	5.8717
	chrY	6690110	6691642	79	2.46254	11.4709	7.97216
	chrY	44648942	44649145	72	2.46519	10.6799	7.23396
	chr5	15712926	15715963	102	2.46865	13.8726	10.2902
	chr5	15711716	15712445	102	2.46865	13.8726	10.2902
	chrY	6673485	6675175	87	2.47401	12.316	8.76178
	chrX	123201203	123201724	77	2.4764	11.1625	7.73655
	chr5	15468894	15469225	125	2.47823	16.1545	12.5279
	chrY	89962290	89962484	64	2.47879	9.90062	6.44783
	chrY	6713675	6716140	79	2.47978	11.4646	7.97138
	chrX	126001153	126001343	66	2.48161	10.0639	6.6484
	chr8	20330758	20332148	243	2.48279	28.0345	24.3757
	chrY	6779153	6779348	96	2.48299	13.1954	9.63721
	chr17	13305999	13306213	478	2.48398	52.1494	47.8884
	chrY	10421185	10422932	131	2.48427	16.8339	13.1474
	chr5	14907566	14908782	93	2.48478	12.9073	9.34933
	chrY	6594491	6595208	96	2.48652	13.2245	9.69035
	chrY	89959987	89960942	82	2.48673	11.7543	8.23191
	chr5	14943982	14944545	67	2.48781	10.2175	6.77538
	chrY	6753013	6754224	113	2.49143	15.0434	11.3852
	chr5	15624373	15624793	124	2.49147	16.1063	12.4939
	chr5	15651021	15651586	135	2.49365	17.2167	13.5209
	chrY	6090238	6090572	60	2.49386	9.42406	6.07925
	chr8	20512076	20512704	76	2.49683	11.0828	7.66903
	chr5	15637212	15637913	151	2.49732	18.9306	15.1741
	chr11	3139081	3139213	89	2.49768	12.4681	8.908
	chr10	58231207	58233979	154	2.49771	19.2693	15.4544
	chrY	12429179	12429767	99	2.50022	13.4988	9.93656
	chrY	40871624	40871809	105	2.50079	14.0865	10.5088
	chrY	15688674	15689583	88	2.50546	12.3988	8.84659
	chr1_GL456221_random	140215	140878	55	2.50577	8.86025	5.54096
	chr5	14917819	14918255	109	2.50578	14.6147	10.9989
	chrY	10315314	10315558	91	2.51022	12.7508	9.18174
	chrY	90717592	90717904	107	2.5105	14.3613	10.7389
	chrY	6255468	6255620	93	2.51068	12.8707	9.30183
	chrY	6707892	6710041	95	2.51113	13.1217	9.54664
	chrY	6707212	6707362	95	2.51113	13.1217	9.54664
	chrY	41252872	41254239	67	2.51126	10.1046	6.71883
	chr10	58239123	58239623	142	2.5113	18.0728	14.2758
	chrY	6129435	6129690	118	2.51138	15.5044	11.8354
	chrY	7007875	7009897	103	2.51198	13.9369	10.3421
	chrY	8376012	8376335	63	2.51451	9.68328	6.31139
	chr5	14940491	14941402	165	2.51459	20.3596	16.5574
	chrY	6591392	6593994	89	2.51836	12.4081	8.91736
	chr2	181918584	181918719	310	2.52022	35.1449	31.0584
	chrY	6559233	6560066	106	2.52132	14.2439	10.6668
	chrX	126075550	126076439	94	2.52172	13.027	9.44046
	chr8	20515942	20519220	111	2.52201	14.7716	11.1682
	chrY	5523060	5523247	86	2.52378	12.1612	8.69384
	chr5	14978022	14979429	93	2.52466	12.9458	9.38294
	chr5	15694625	15695493	83	2.52529	11.8886	8.39368
	chr5	15696087	15696634	83	2.52529	11.8886	8.39368
	chrY	8872890	8874002	60	2.52547	9.44877	6.08758
	chrX	126062981	126063630	82	2.52593	11.7641	8.23219
	chrY	6755240	6756941	113	2.52624	15.0594	11.3849
	chrY	5642587	5642724	60	2.52644	9.42596	6.02586
	chrX	126025586	126026017	137	2.52696	17.3465	13.7543
	chr11	3148657	3148774	77	2.52732	11.2296	7.74314
	chr5	15581665	15582744	117	2.52936	15.3671	11.7363
	chr5	15660723	15664136	84	2.52967	11.9787	8.4769
	chrX	123904952	123905346	125	2.53136	16.2488	12.5826
	chrY	10157365	10158098	51	2.53215	8.44098	5.10397
	chrY	6051278	6051480	184	2.53282	22.3062	18.4573
	chrY	6533848	6535187	117	2.53314	15.3753	11.754
	chr8	19933874	19936055	71	2.53346	10.5322	7.14054
	chrY	7629332	7629977	91	2.53496	12.6291	9.12001
	chr11	3146123	3146622	153	2.53598	19.2034	15.3808
	chr6	114565302	114566650	66	2.53909	10.0259	6.63252
	chrX	123245313	123245570	101	2.54107	13.7616	10.1572
	chr6	114515885	114516743	53	2.54135	8.67775	5.34582
	chr5	14990653	14991132	136	2.54403	17.3359	13.6893
	chrY	5048122	5048772	166	2.54673	20.3384	16.615
	chrY	6825793	6827407	187	2.54813	22.6356	18.7839
	chrY	5625979	5626319	115	2.55094	15.1679	11.5103
	chr1	85246299	85247894	53	2.55098	8.71777	5.39437
	chrY	6994076	6995091	99	2.55237	13.4769	9.92801
	chrY	6997177	6997607	99	2.55237	13.4769	9.92801
	chrY	6995910	6996547	99	2.55237	13.4769	9.92801
	chr7	59736037	59737017	85	2.55274	12.0647	8.54153
	chr10	3114485	3115258	425	2.55506	46.61	42.5489
	chr1	85460419	85460619	72	2.55543	10.6236	7.20119
	chrY	43481966	43482786	56	2.55577	9.03112	5.65437
	chr14	19415725	19416314	11778	2.55599	1182.8	1177.87
	chrY	6703927	6706167	159	2.55608	19.7004	15.9135
	chr5	14942139	14943224	106	2.56021	14.3032	10.6981
	chrX	123215851	123216066	68	2.56025	10.3148	6.89302
	chr7	3001527	3001752	62	2.56191	9.66931	6.28918
	chr5	15710324	15710714	118	2.56239	15.5147	11.8962
	chr5	15708928	15709493	118	2.56239	15.5147	11.8962
	chrY	6329049	6329317	80	2.56272	11.5564	8.07581
	chr5	15612177	15613009	139	2.56388	17.6662	13.9329
	chrY	5875462	5875692	95	2.56404	13.1971	9.57867
	chr2	98666264	98667293	85086	2.56439	8514.93	8508.69
	chr5	15633903	15634393	166	2.56827	20.4276	16.673
	chrY	10024864	10025028	98	2.56935	13.354	9.82556
	chrX	124342360	124343730	85	2.56998	12.0813	8.53497
	chr5	15530596	15530826	130	2.57042	16.75	13.0365
	chrY	5733073	5733423	223	2.57314	26.2752	22.3814
	chrY	4993557	4993748	87	2.57326	12.2549	8.71034
	chr5	14953119	14953355	176	2.57365	21.4798	17.6425
	chr5	15038755	15040333	151	2.57366	18.7914	15.1212
	chr2	98664953	98665186	19141	2.57538	1919.33	1914.14
	chrY	4078082	4078202	60	2.57553	9.4166	6.01529
	chrY	6546372	6546790	220	2.5762	26.0442	22.0708
	chrY	5248840	5249268	74	2.57793	10.8684	7.4301
	chrY	5857061	5858053	53	2.57835	8.70365	5.37141
	chr5	17467824	17469060	76	2.57932	11.1293	7.6811
	chr5	15034886	15037881	136	2.5799	17.3498	13.6702
	chrY	9193670	9194572	109	2.5802	14.4866	10.9182
	chrY	8437434	8437685	95	2.58108	13.1127	9.57295
	chrY	6565750	6567385	69	2.58176	10.3305	6.94181
	chrY	6565025	6565178	69	2.58176	10.3305	6.94181
	chrY	5968011	5968344	184	2.58365	22.2729	18.4524
	chrX	125590931	125592338	50	2.58401	8.39707	5.06511
	chr1	85551704	85551974	69	2.58775	10.418	6.9858
	chrY	6669533	6672801	134	2.5881	17.1218	13.4093
	chrY	10399238	10399439	107	2.58837	14.4448	10.7935
	chrY	7002108	7002572	71	2.58951	10.5836	7.1369
	chrY	37838700	37838845	105	2.59024	14.2261	10.5821
	chrY	9205206	9205522	128	2.59151	16.5187	12.8168
	chrY	39007708	39007844	78	2.59158	11.3683	7.85999
	chrY	12453475	12453931	93	2.59173	12.9534	9.37816
	chrUn_GL456370	18859	19036	238	2.59307	27.8383	23.8819
	chrX	123890764	123891577	102	2.59324	13.911	10.2919
	chrY	4845059	4845393	160	2.59341	19.8369	16.009
	chrY	13549996	13550249	91	2.59351	12.6702	9.11659
	chrY	8796815	8797204	132	2.59393	16.9504	13.2836
	chrY	5869977	5870127	70	2.59397	10.5615	7.09807
	chrY	6710569	6711663	116	2.59478	15.3479	11.6987
	chr18	17428024	17428152	61	2.59481	9.53681	6.12333
	chrY	5949029	5950570	76	2.59509	11.0629	7.62549
	chrY	7209433	7210826	51	2.59548	8.48977	5.17921
	chrY	6846245	6846565	100	2.59572	13.6099	10.0575
	chrY	6843017	6843432	100	2.59572	13.6099	10.0575
	chrY	6847312	6847586	100	2.59572	13.6099	10.0575
	chrY	6844123	6844860	100	2.59572	13.6099	10.0575
	chrX	124848370	124849728	93	2.59608	12.9667	9.37078
	chrY	8819969	8820168	236	2.59802	27.5393	23.6508
	chrX	124206901	124207094	88	2.59895	12.4015	8.844
	chrY	10118782	10118918	67	2.59906	10.0784	6.70498
	chrY	43401491	43402007	63	2.60069	9.74012	6.35027
	chr3	60045172	60045814	288	2.60277	32.999	28.8652
	chrX	123461747	123462847	70	2.6048	10.5272	7.05665
	chrY	6082358	6083601	98	2.60598	13.3667	9.83605
	chr5	15686909	15687389	97	2.60882	13.3394	9.75653
	chrY	8805974	8806139	53	2.60931	8.678	5.39271
	chrY	10362435	10364300	84	2.611	11.9232	8.43635
	chrY	10361205	10361657	84	2.611	11.9232	8.43635
	chrY	5750652	5750912	172	2.6119	21.1846	17.2842
	chrY	6848979	6849506	137	2.6121	17.439	13.7244
	chrY	89847943	89849752	56	2.61295	9.00209	5.64072
	chrY	6012750	6013503	153	2.61367	19.0577	15.369
	chrY	40857310	40857578	91	2.61429	12.6102	9.10545
	chrY	6452765	6452912	123	2.61715	16.0158	12.3342
	chrY	10469188	10469754	148	2.61923	18.5307	14.8629
	chrY	4695506	4696095	78	2.62197	11.3582	7.89185
	chrX	126058149	126058289	107	2.62345	14.3751	10.8
	chrY	6311802	6312383	51	2.62388	8.50293	5.18665
	chrY	90763633	90764047	117	2.62504	15.338	11.754
	chrY	6025989	6026523	107	2.62541	14.3929	10.753
	chrY	9514406	9514581	195	2.62634	23.4545	19.5703
	chrY	12437912	12438374	95	2.62747	13.2104	9.5795
	chr6	114557967	114558194	105	2.62914	14.1953	10.5488
	chr10	3109529	3110415	818	2.62952	86.2239	81.8591
	chrY	10434011	10434739	145	2.63026	18.1014	14.5042
	chrY	8492541	8492826	168	2.63127	20.688	16.8376
	chrY	15710099	15710274	81	2.63144	11.6286	8.1151
	chrY	5738945	5739146	125	2.63278	16.2614	12.561
	chrY	89973934	89974350	94	2.63282	13.0077	9.44083
	chrX	170015378	170015670	101	2.63322	13.7189	10.1394
	chrY	6991383	6991691	128	2.63455	16.5946	12.8749
	chrY	89842096	89843017	81	2.63462	11.6245	8.17145
	chrY	89843736	89844333	81	2.63462	11.6245	8.17145
	chr5	14933583	14934692	145	2.63489	18.1964	14.5775
	chr5	14918712	14919677	103	2.63583	13.9553	10.3151
	chrY	8852130	8852708	62	2.63658	9.61031	6.26019
	chrY	10418306	10419402	108	2.63927	14.4115	10.813
	chrY	39183320	39184023	65	2.64022	9.93514	6.50637
	chrY	9162450	9162576	69	2.64028	10.3993	6.93594
	chrY	5915859	5916976	77	2.6411	11.1676	7.73259
	chrY	17141063	17141687	119	2.64176	15.6024	11.9368
	chr7	59778499	59779166	86	2.64182	12.1052	8.6363
	chrY	13532213	13532679	58	2.64306	9.23005	5.85395
	chrY	5255428	5255849	61	2.64333	9.48191	6.14084
	chrY	5817417	5817716	276	2.64383	31.5836	27.6388
	chrY	6265981	6266245	77	2.64715	11.2232	7.79297
	chrY	9267164	9267337	53	2.64777	8.72302	5.36072
	chr5	15548729	15550935	86	2.64869	12.0365	8.66309
	chrY	89556129	89556290	111	2.64916	14.7779	11.1486
	chr5	14970566	14972368	133	2.65084	17.0781	13.3983
	chrY	5630689	5630815	114	2.65111	15.1619	11.4736
	chrY	8538473	8539161	95	2.65191	13.0755	9.50557
	chrY	4081733	4082013	122	2.6541	15.9351	12.2243
	chr5	14909825	14909955	104	2.65526	14.1074	10.4882
	chr11	3166446	3166568	111	2.65554	14.8687	11.1955
	chrX	126029559	126030547	88	2.65598	12.4563	8.89101
	chrY	9158377	9158742	100	2.656	13.6217	10.0308
	chr12	69654087	69654252	720	2.65692	76.3621	72.0019
	chrY	5943131	5943374	54	2.65885	8.7853	5.45731
	chrY	6702393	6703314	94	2.66104	13.003	9.41021
	chrY	4838844	4839028	80	2.6615	11.5989	8.0596
	chrY	6022634	6023628	93	2.66393	12.9075	9.37251
	chrX	126026620	126027530	188	2.66532	22.6378	18.8943
	chr19	39259335	39260885	75	2.66682	11.0223	7.55068
	chr1	85074869	85075347	77	2.66713	11.2896	7.77782
	chrY	8917269	8917613	61	2.6693	9.57458	6.1887
	chr5	15593809	15593936	97	2.66934	13.3738	9.77165
	chr17	13586367	13586513	226	2.67005	26.55	22.6366
	chrY	5870590	5871425	59	2.67023	9.37811	5.98588
	chrY	5645280	5646871	78	2.67116	11.2771	7.81573
	chrY	6118514	6119790	126	2.67161	16.3205	12.6182
	chrY	18229133	18229858	57	2.67373	9.0922	5.72778
	chrY	8800444	8801540	85	2.67417	12.0297	8.53925
	chrY	4846464	4847522	139	2.67559	17.612	13.9098
	chrY	45095134	45095545	64	2.67592	9.85745	6.49127
	chrY	8947643	8947985	112	2.67686	14.8963	11.2645
	chrX	125944708	125945320	56	2.67833	8.92839	5.63596
	chr4	147811564	147811712	52	2.67882	8.63182	5.29075
	chr5	15484891	15485650	154	2.67984	19.2672	15.4979
	chr5	15482911	15484431	154	2.67984	19.2672	15.4979
	chrY	5722147	5722969	232	2.68047	27.2299	23.2897
	chrY	10014229	10015446	100	2.68062	13.5186	10.0012
	chrY	6745611	6746428	122	2.68319	15.933	12.2835
	chrY	10519107	10519420	53	2.68341	8.61397	5.3419
	chr11	3164746	3165685	126	2.68486	16.3163	12.6287
	chrY	6744154	6745156	143	2.6861	18.1757	14.3838
	chrUn_GL456367	12645	13279	57	2.68672	9.06092	5.70501
	chrUn_GL456367	11538	12175	57	2.68672	9.06092	5.70501
	chrY	5081889	5082165	68	2.68737	10.3009	6.85348
	chrY	17165364	17165884	124	2.68758	16.1133	12.4344
	chrY	6271795	6272524	69	2.68762	10.3614	6.90906
	chr5	15616347	15616890	111	2.68909	14.7953	11.139
	chrY	43407063	43407869	100	2.68917	13.5493	10.0024
	chrY	6209758	6211026	71	2.68953	10.6587	7.19835
	chrY	7007262	7007369	85	2.69135	12.0798	8.5456
	chrY	10484660	10484873	63	2.69171	9.73021	6.35593
	chrY	40103920	40104130	115	2.69237	15.1485	11.5728
	chrY	6988883	6989556	148	2.69321	18.5996	14.811
	chr5	15645986	15646545	188	2.69709	22.7516	18.8894
	chr6	114543251	114543597	85	2.69762	11.9716	8.51247
	chrY	7040108	7040831	74	2.69777	10.881	7.40444
	chrY	40826782	40826943	64	2.70204	9.84174	6.47161
	chrY	6863964	6865362	82	2.70284	11.7339	8.23056
	chrY	6495234	6495549	61	2.70423	9.52739	6.19808
	chrY	6044149	6045567	169	2.70699	20.705	16.952
	chrY	4994538	4994898	63	2.70801	9.71742	6.33224
	chrY	8779579	8779693	57	2.70981	9.07283	5.74553
	chrY	6571540	6571704	101	2.71002	13.6313	10.1627
	chrY	8916461	8916638	52	2.71072	8.62593	5.27059
	chrY	6990138	6990399	134	2.71149	17.0976	13.4341
	chr5	15673232	15673563	195	2.71172	23.3604	19.5942
	chrY	6112565	6113620	77	2.71218	11.2141	7.78728
	chrY	5058454	5059860	70	2.71232	10.5156	7.09525
	chrY	5060375	5061902	70	2.71232	10.5156	7.09525
	chrY	20199979	20200117	63	2.71318	9.7553	6.32531
	chrY	6086181	6089409	97	2.71362	13.3478	9.79268
	chrY	6780130	6782122	111	2.71442	14.7159	11.1208
	chrY	6782757	6783888	111	2.71442	14.7159	11.1208
	chrUn_GL456370	20	157	965	2.7149	100.923	96.5111
	chr5	14906407	14906860	139	2.71737	17.6796	13.923
	chrY	40866556	40866735	98	2.71831	13.4504	9.82956
	chrY	6882002	6882233	85	2.71844	12.1082	8.581
	chrY	5880359	5880766	119	2.71883	15.5838	11.9206
	chrY	5878327	5879894	119	2.71883	15.5838	11.9206
	chr5	15604569	15605063	132	2.72231	16.9186	13.2185
	chrY	10561712	10562054	91	2.72375	12.7085	9.16657
	chr5	15552381	15552658	337	2.7252	37.878	33.7965
	chr5	15516056	15516203	104	2.7264	14.1199	10.4498
	chrY	6216244	6216936	87	2.72688	12.2286	8.70122
	chrY	7161634	7162294	111	2.72983	14.7924	11.1573
	chrY	12400828	12402038	67	2.73081	10.2167	6.7946
	chrY	17149848	17150246	91	2.73085	12.7038	9.14566
	chrY	17150789	17151005	91	2.73085	12.7038	9.14566
	chrY	4820665	4820809	151	2.73356	18.9248	15.1967
	chr11	3154961	3155089	76	2.73733	11.1294	7.64361
	chrY_JH584301_random	108154	108402	97	2.73749	13.3148	9.7354
	chrY	10366391	10366717	178	2.73826	21.7245	17.8715
	chrY	8773149	8773484	69	2.73963	10.467	6.99775
	chrY	37783794	37784064	103	2.74104	13.9519	10.368
	chrY	89680183	89680307	88	2.74129	12.3787	8.80929
	chrY	16394941	16395063	95	2.74312	13.1228	9.51433
	chrY	6070710	6072822	82	2.74513	11.7336	8.26966
	chrY	15743953	15744092	125	2.74632	16.2284	12.5341
	chrY	9098005	9098466	119	2.74662	15.4718	11.9053
	chrY	5868391	5868573	64	2.74732	9.87091	6.44366
	chrY	10479450	10479845	117	2.74743	15.3484	11.7722
	chrY	5251190	5252150	84	2.7485	11.9261	8.44503
	chrY	9099564	9100595	93	2.74878	12.9641	9.38305
	chr17	13550694	13553128	1482	2.75	152.694	148.221
	chrY	39547123	39547323	85	2.75179	12.0397	8.50855
	chrX	126077813	126078438	110	2.75218	14.6562	11.0409
	chrY	5030001	5032002	96	2.75434	13.229	9.62333
	chrY	10108981	10109299	100	2.75443	13.7038	10.0807
	chrY	42136849	42137234	80	2.75487	11.4842	8.02383
	chrY	6295528	6295866	138	2.75493	17.6494	13.8721
	chr5	14946890	14948173	142	2.75586	17.9513	14.2558
	chrY	9555192	9555420	208	2.75608	24.7778	20.8318
	chrY	10692837	10692949	54	2.7566	8.78813	5.48632
	chrY	10413238	10413738	110	2.7589	14.6086	11.009
	chrY	6263770	6263949	95	2.75994	13.1675	9.57762
	chr15	23730294	23730435	73	2.76022	10.7611	7.30719
	chrY	6116552	6117819	101	2.76045	13.699	10.1588
	chrY	29618988	29619149	163	2.76159	20.1127	16.3033
	chrY	40879907	40880473	65	2.76173	10.0048	6.59298
	chrX	124851470	124853376	70	2.76395	10.5314	7.09305
	chrY	10348614	10349377	113	2.76414	14.9396	11.3322
	chrY	6538625	6541396	63	2.7648	9.75961	6.39129
	chrY	9112447	9112706	57	2.76793	9.10983	5.75899
	chrX	126069280	126069870	125	2.76859	16.1769	12.548
	chr14	86199003	86199130	279	2.76883	32.1026	27.9966
	chrY	6024467	6024881	245	2.77065	28.3945	24.5893
	chrY	6061819	6062642	90	2.77083	12.589	9.08661
	chrY	6249167	6249613	120	2.77099	15.6996	12.0557
	chrY	90721997	90722169	675	2.77195	71.9264	67.5741
	chrY	5716747	5716934	125	2.77385	16.3226	12.5945
	chrY	6439147	6439544	114	2.77601	15.0179	11.4684
	chrY	6067880	6068264	105	2.77773	14.1507	10.5993
	chrY	20182112	20183500	70	2.77879	10.4528	7.02139
	chrY	21922336	21922565	177	2.77915	21.5542	17.7959
	chrY	5708767	5709831	94	2.77946	12.9871	9.49308
	chrY	5655916	5657550	105	2.77972	14.1335	10.5729
	chr6	114529501	114529715	129	2.78111	16.667	12.9306
	chr6	114563660	114564455	64	2.78203	9.85085	6.42209
	chrY	39078331	39081171	63	2.7828	9.74533	6.35217
	chr2	181930320	181930940	320	2.78339	36.1795	32.0672
	chrY	20200569	20200747	76	2.78357	11.1118	7.66662
	chrY	20201502	20202248	76	2.78357	11.1118	7.66662
	chrY	5267577	5268007	51	2.7836	8.49012	5.17678
	chrY	13975394	13975715	54	2.78701	8.75259	5.41452
	chrY	10511426	10511901	69	2.78762	10.3277	6.93735
	chrY	10426729	10427236	77	2.78949	11.1466	7.73871
	chrY	6842218	6842365	125	2.78972	16.2148	12.5067
	chrY	9287621	9287746	79	2.79057	11.3965	7.90558
	chrY	6589501	6589776	130	2.79078	16.7137	13.0354
	chrY	6590294	6590696	130	2.79078	16.7137	13.0354
	chrUn_GL456396	9633	10015	95	2.79328	13.0892	9.53483
	chrY	42408000	42408159	128	2.79382	16.5976	12.8658
	chr11	3135467	3135722	81	2.79587	11.622	8.13752
	chrY	7565346	7565581	98	2.7968	13.3707	9.80597
	chrY	5660847	5661019	94	2.79722	13.0886	9.49605
	chrX	123884190	123884742	90	2.79878	12.6353	9.07395
	chrY	9176294	9177720	60	2.79925	9.46331	6.07923
	chrY	8872243	8872381	104	2.8023	14.1123	10.4841
	chrY	6520624	6523143	120	2.80367	15.6646	12.026
	chrY	6021009	6021408	273	2.80397	31.4229	27.3409
	chr6	4177676	4177989	117	2.80613	15.4735	11.7828
	chrY	89944605	89945878	77	2.80704	11.2484	7.7611
	chrY	17180702	17180892	87	2.80761	12.3293	8.77433
	chrY	5678836	5679233	125	2.80886	16.3373	12.5793
	chr14	27684592	27684807	133	2.81138	17.0731	13.3635
	chrY	5042819	5043961	59	2.81217	9.21714	5.92233
	chrY	5044419	5044575	59	2.81217	9.21714	5.92233
	chrY	6773221	6774679	85	2.81235	12.0805	8.53254
	chrY	6632109	6634517	81	2.81245	11.5944	8.15479
	chrY	6132435	6132760	58	2.81449	9.17171	5.80663
	chr5	15555276	15555762	222	2.81513	26.1178	22.2308
	chrY	8603976	8604173	143	2.81541	17.9677	14.3362
	chrY	10726761	10727820	58	2.81647	9.15124	5.81916
	chrY	43492647	43493997	91	2.81724	12.5805	9.12553
	chrY	10697387	10697637	121	2.81727	15.8965	12.1812
	chrY	6581120	6581259	65	2.81756	9.9782	6.54459
	chr5	14939004	14939203	77	2.81961	11.199	7.7541
	chrY	6775363	6776061	73	2.82143	10.7576	7.3306
	chrY	5807309	5807471	112	2.8222	14.8415	11.2065
	chrY	40941370	40941557	105	2.82265	14.1458	10.5091
	chrY	89890527	89890928	76	2.82398	11.1288	7.68392
	chrY	40848725	40849232	138	2.82462	17.5156	13.8682
	chrY	6237341	6237842	115	2.82592	15.2215	11.5405
	chrY	9156422	9156755	91	2.82647	12.7508	9.14943
	chrX	123896322	123898979	105	2.82711	14.0878	10.5082
	chrX	126072643	126072966	93	2.82778	12.8732	9.3202
	chrY	8931116	8931745	112	2.82824	14.7467	11.2107
	chrY	9523773	9523983	178	2.82826	21.6604	17.8233
	chrX	123518552	123518778	124	2.82945	16.1688	12.4778
	chrY	12438919	12439097	68	2.82983	10.3263	6.85546
	chrY	8915398	8915531	177	2.83009	21.6724	17.7981
	chr3	104798644	104798932	244	2.83085	28.524	24.4642
	chrY	15678554	15678716	105	2.8338	14.1258	10.5102
	chr14	105758475	105758680	68	2.83576	10.3433	6.87315
	chr7	59771453	59771826	205	2.83966	24.3708	20.5332
	chrY	6054194	6055256	132	2.84016	16.85	13.2411
	chrY	13548061	13548190	92	2.84099	12.7764	9.20388
	chrY	9544264	9544428	146	2.84315	18.4219	14.6482
	chrY	15692745	15693634	78	2.84359	11.36	7.85777
	chrY	15681582	15682573	66	2.84477	10.1009	6.66213
	chrY	5730201	5730401	175	2.8485	21.3361	17.5282
	chrY	4780203	4780659	79	2.85035	11.4771	7.98991
	chrY	5812534	5813087	73	2.85101	10.8266	7.36297
	chr5	14905549	14905821	154	2.85184	19.264	15.4432
	chrY	9600069	9601236	88	2.85289	12.3949	8.8847
	chrY	8645662	8645808	73	2.8547	10.7846	7.31662
	chrY	10355977	10357660	138	2.85474	17.5274	13.8235
	chrY	10359053	10360124	138	2.85474	17.5274	13.8235
	chrY	7318914	7319040	66	2.85587	10.0836	6.62925
	chrY	10394035	10394888	96	2.85667	13.2125	9.66884
	chr16	98107545	98107739	2631	2.85929	267.74	263.138
	chrY	5277357	5277747	234	2.86078	27.4079	23.4307
	chrY	43937114	43937258	148	2.86083	18.5912	14.8332
	chr8	20082828	20084192	76	2.86194	11.0757	7.63632
	chrY	39114702	39114855	57	2.86228	9.14419	5.77536
	chrY	10392303	10392765	79	2.86458	11.4296	7.92891
	chrY	39144002	39144344	60	2.86678	9.47295	6.06722
	chr11	3179854	3180135	199	2.8684	23.7429	19.935
	chrY	6095249	6098119	104	2.86985	14.0989	10.4898
	chrY	6098621	6099852	104	2.86985	14.0989	10.4898
	chrX	125327891	125329327	64	2.87365	9.85495	6.4544
	chrUn_GL456367	10076	10748	63	2.8738	9.8235	6.39905
	chrY	6666829	6667071	69	2.87396	10.3343	6.90371
	chrY	8475264	8476144	105	2.874	14.1413	10.5915
	chrY	18560637	18560938	56	2.87535	8.9867	5.60252
	chrY	8821333	8821520	229	2.87709	26.97	22.9876
	chrY	5693209	5693934	119	2.87736	15.6208	11.9807
	chrY	9454081	9454277	102	2.87834	13.7558	10.2186
	chr6	114553855	114554754	120	2.88038	15.6479	12.0168
	chrY	5274893	5276837	136	2.88074	17.4249	13.6972
	chrY	15700610	15700764	107	2.88152	14.3381	10.741
	chrY	12462244	12462462	112	2.88164	14.8711	11.2199
	chrY	42113069	42113227	92	2.88196	12.8137	9.2768
	chrY	5731605	5731725	118	2.88317	15.5573	11.8969
	chrY	6204452	6205223	63	2.88399	9.70727	6.30782
	chrY	6205776	6206209	63	2.88399	9.70727	6.30782
	chrY	5652004	5652741	66	2.88459	10.0125	6.61376
	chrY	5688625	5689131	73	2.88464	10.8248	7.37425
	chrX	125012276	125012423	59	2.88606	9.38521	5.99159
	chrY	5224906	5225420	88	2.88798	12.3401	8.81086
	chrY	10155636	10155802	72	2.88814	10.7503	7.26673
	chrY	5759026	5759960	143	2.88983	18.0461	14.3137
	chr8	20316472	20316853	73	2.88997	10.7777	7.38395
	chrY	4080795	4080926	128	2.89072	16.5226	12.8233
	chrY	43497483	43497972	66	2.89106	10.0322	6.61773
	chr11	3119259	3119932	70	2.89138	10.4521	7.03326
	chr18	18828961	18829189	151	2.89313	18.9641	15.1895
	chrY	9806995	9807199	169	2.89557	20.7013	16.9062
	chrX	123938469	123939339	64	2.89585	9.90505	6.48953
	chrY	9405631	9405870	148	2.8999	18.555	14.8633
	chrY	6038947	6039161	125	2.90006	16.2518	12.5825
	chrX	123207804	123208790	144	2.9026	18.245	14.4877
	chrY	8813372	8814130	98	2.90416	13.4043	9.82691
	chrY	89979804	89979955	53	2.90894	8.68523	5.32887
	chr4	3176863	3177013	101	2.91019	13.6527	10.1097
	chrY	11619945	11620176	135	2.91135	17.2214	13.5094
	chrY	5811463	5811668	172	2.91152	21.1507	17.2924
	chrY	6656299	6656738	122	2.91181	15.8514	12.2566
	chrY	89443220	89444343	214	2.91258	25.1882	21.4764
	chrY	15662311	15662441	138	2.91298	17.5784	13.8186
	chrY	6052879	6053385	124	2.91357	16.1164	12.4618
	chrY	11025598	11025762	115	2.91449	15.1901	11.5305
	chrY	6652223	6653401	126	2.91682	16.2855	12.6371
	chrY	10997100	10998141	80	2.91723	11.518	8.04094
	chrY	17145940	17146596	83	2.91871	11.8799	8.39568
	chrY	5828401	5829016	77	2.91917	11.2017	7.71358
	chrY	5982381	5982660	88	2.92137	12.32	8.88833
	chrY	5906407	5906990	78	2.92233	11.3168	7.83835
	chr10	130594447	130594975	292	2.92241	33.2233	29.2282
	chrY	42168010	42168127	100	2.92288	13.6605	10.0508
	chrX	123275507	123275695	85	2.92302	12.0765	8.53471
	chrY	5265804	5266752	128	2.92308	16.6366	12.8896
	chrX	126056702	126057179	189	2.92467	22.8522	18.9265
	chrY	6056092	6056310	51	2.92567	8.52579	5.18494
	chrY	8886267	8886910	82	2.92611	11.7888	8.28539
	chr19	13138066	13138227	139	2.92651	17.6917	13.9245
	chr6	114562747	114562990	103	2.92773	14.0485	10.3975
	chrY	87227118	87227230	71	2.92812	10.5798	7.10228
	chrY	40849946	40850208	77	2.92826	11.2805	7.79399
	chrY	9551569	9551730	58	2.92874	9.20432	5.87038
	chrY	5637586	5637881	71	2.9305	10.5755	7.12725
	chrY	10395657	10396650	102	2.93178	13.7304	10.2046
	chrX	126028072	126028847	130	2.93189	16.8062	13.0686
	chr9	3006232	3008749	8856	2.93319	890.568	885.656
	chrY	10460370	10460581	112	2.93323	14.9203	11.2783
	chrY	10461047	10461558	112	2.93323	14.9203	11.2783
	chrY	9198759	9199782	117	2.93356	15.3352	11.7164
	chrY	8647676	8648414	164	2.93425	20.27	16.4888
	chrY	7097629	7097789	98	2.93615	13.4505	9.83927
	chr5	14921508	14921950	151	2.93962	18.7575	15.116
	chrY	9889079	9889219	78	2.94252	11.337	7.89418
	chrY	6261275	6262100	69	2.94257	10.3085	6.93826
	chr6	114553168	114553320	273	2.9428	31.3769	27.3313
	chrY	6106347	6106574	95	2.94378	13.1179	9.567
	chrY	4849205	4849507	142	2.94667	17.9237	14.2368
	chrY	4850115	4850780	142	2.94667	17.9237	14.2368
	chrY	9091203	9091865	67	2.94692	10.2509	6.79237
	chrY	4532087	4532371	158	2.94709	19.5523	15.8288
	chr6	114597280	114597463	109	2.94755	14.5792	10.9369
	chrY	9174534	9174662	136	2.95071	17.3376	13.688
	chrY	5228099	5228267	51	2.95081	8.49405	5.1452
	chrY	39076711	39077410	85	2.95228	12.0514	8.5335
	chrY	6203449	6203621	105	2.95238	14.2132	10.5623
	chrY	11008261	11009156	88	2.95376	12.4185	8.87646
	chrY	8635121	8635277	67	2.95401	10.2388	6.79463
	chrY	5271400	5272346	75	2.9545	11.0815	7.58669
	chrY	6585202	6586112	127	2.95525	16.4264	12.7399
	chrY	10062433	10063246	115	2.95654	15.2439	11.5862
	chrY	9035712	9035956	76	2.95674	11.0922	7.62108
	chrY	8837061	8838104	169	2.95688	20.7397	16.9829
	chrY	5703201	5704380	89	2.95724	12.5153	8.97219
	chrY	9999217	9999745	121	2.95728	15.8509	12.1669
	chrY	6004977	6005261	222	2.95791	26.2357	22.2477
	chrY	7137109	7137250	78	2.95822	11.4017	7.87847
	chrY	9044808	9045410	70	2.96313	10.4944	7.07892
	chrY	5634318	5634886	88	2.96475	12.4387	8.8883
	chrY	9297239	9297359	61	2.96497	9.55574	6.14877
	chrY	5694850	5697379	146	2.96703	18.3512	14.6673
	chr6	29747888	29748578	573	2.96708	61.5986	57.3703
	chrY	10420214	10420438	152	2.96779	19.0574	15.2862
	chrY	10691830	10692176	61	2.97041	9.54281	6.17741
	chrY	5131581	5131716	114	2.97058	15.118	11.4863
	chrY	6038217	6038339	98	2.97253	13.4074	9.8457
	chrY	6451821	6451985	165	2.97353	20.1541	16.5182
	chrX	126073720	126074224	108	2.97429	14.4379	10.8795
	chrX	123528828	123528967	82	2.97436	11.7264	8.21286
	chrY	6552403	6553460	113	2.97628	14.8818	11.3523
	chrY	5525461	5525667	144	2.97666	18.1608	14.4394
	chrY	11001447	11002165	137	2.97783	17.4713	13.7137
	chrY	9043092	9044142	85	2.9784	12.0693	8.55388
	chrY	8875195	8875756	71	2.979	10.5834	7.12906
	chrY	18246524	18246696	113	2.97907	14.956	11.3417
	chrY	89948353	89948955	93	2.98158	12.9525	9.39092
	chr8	20697993	20698542	53	2.98192	8.67984	5.35081
	chr5	15523311	15523457	93	2.98225	12.9885	9.3864
	chrY	7567649	7568257	67	2.98363	10.1851	6.74712
	chrY	6628826	6628963	111	2.98599	14.8202	11.1646
	chrY	9393571	9393729	53	2.98717	8.67157	5.3078
	chrY	5681931	5682096	61	2.98726	9.53677	6.18699
	chr5	14984871	14985567	209	2.98729	24.8212	20.9473
	chrY	9221567	9221761	73	2.9913	10.8336	7.39291
	chrY	8966467	8967029	81	2.99469	11.5752	8.12293
	chrY	8967715	8968452	81	2.99469	11.5752	8.12293
	chrY	6246569	6246793	117	2.99987	15.3901	11.7173
	chrY	8665198	8665357	55	3.00042	8.93416	5.57335
	chrX	123459139	123459502	148	3.00475	18.6834	14.8565
	chr6	114525492	114525645	131	3.01009	16.924	13.1815
	chr5	14920221	14920492	208	3.01112	24.709	20.8099
	chr5	59005139	59005293	53	3.01129	8.67864	5.33718
	chrY	10735366	10735479	87	3.0183	12.2279	8.70797
	chrY	6667956	6668679	138	3.01868	17.5637	13.8138
	chrY	40346572	40346776	130	3.01964	16.6772	13.0132
	chrY	45093654	45094331	75	3.02004	10.9476	7.53514
	chrY	5242743	5242890	88	3.02008	12.3717	8.85185
	chr2	7203615	7204314	77	3.02008	11.2533	7.79695
	chrY	6284406	6285756	144	3.02048	18.1714	14.4521
	chrY	8921443	8921597	138	3.02048	17.6474	13.8995
	chrY	9189819	9190012	250	3.02062	29.0777	25.0705
	chrY	41249910	41250041	76	3.02464	11.1622	7.65571
	chrY	9144430	9144637	322	3.02481	36.2871	32.2582
	chr3	159939464	159939657	3114	3.02489	316.06	311.413
	chrY	6056826	6056979	127	3.02494	16.4729	12.7459
	chrY	49424829	49424966	74	3.02579	10.9507	7.46718
	chrY	6162703	6162942	160	3.0268	19.7	16.0472
	chrY	5674494	5674672	121	3.0277	15.7735	12.1029
	chrY	8830511	8830765	148	3.02793	18.6276	14.8023
	chr7	59860678	59860820	71	3.02843	10.6816	7.19813
	chrY	8948743	8949601	71	3.02858	10.6186	7.16766
	chr5	7433472	7433719	122	3.02958	15.8919	12.2996
	chrY	38184723	38184870	184	3.03064	22.3418	18.4341
	chrX	125996040	125996980	142	3.03112	17.872	14.2352
	chrY	5658164	5658872	138	3.03189	17.5811	13.8377
	chrY	42225794	42226313	55	3.03219	8.89657	5.53921
	chrY	6496682	6498288	78	3.03257	11.3475	7.88307
	chrY	9889980	9890099	95	3.0336	13.1142	9.51852
	chrY	5845798	5845995	78	3.03503	11.4147	7.89089
	chrY	41355099	41355419	73	3.03814	10.8062	7.31375
	chrY	86566435	86566637	99	3.03833	13.6069	9.99228
	chrY	6135461	6135941	101	3.03879	13.7152	10.1573
	chrY	11693523	11693664	58	3.03952	9.24024	5.83293
	chrY	12963083	12963609	79	3.03964	11.4606	7.99462
	chrY	6134532	6134677	116	3.04087	15.3262	11.6573
	chrY	6933149	6933976	126	3.04088	16.3354	12.6406
	chrY	41684912	41685441	126	3.04385	16.3086	12.6232
	chrY	5073398	5073603	135	3.04528	17.2041	13.5814
	chrY	9657524	9657740	91	3.04596	12.7408	9.15948
	chrY	5666367	5667199	104	3.04856	14.0247	10.4783
	chrY	6935683	6937244	86	3.05075	12.1094	8.66198
	chrY	9570164	9570492	94	3.05086	13.0146	9.48466
	chrY	6157421	6157628	122	3.0513	15.9156	12.2632
	chr11	3172102	3173682	195	3.05341	23.3743	19.5547
	chr17	13587382	13587540	314	3.05808	35.4095	31.4166
	chrY	4100757	4100928	99	3.05998	13.5007	9.90615
	chrY	9279844	9280434	90	3.06474	12.564	9.00418
	chrX	123883417	123883712	115	3.06578	15.1128	11.509
	chrY	81438173	81438457	86	3.06765	12.1749	8.68682
	chrY	41260415	41260550	98	3.06869	13.4104	9.84226
	chrY	9572094	9572267	119	3.07138	15.4574	11.93
	chr2	181929243	181929365	258	3.07185	29.8481	25.8285
	chrY	20202779	20203071	126	3.07281	16.2852	12.6547
	chrUn_JH584304	99048	99351	3906	3.07284	395.252	390.621
	chr14	97325568	97325725	50	3.07424	8.34894	5.02947
	chrY	8855969	8857295	93	3.07492	12.9386	9.35033
	chrY	89884686	89885499	84	3.07658	11.9309	8.48449
	chr1	157877285	157877422	583	3.07959	62.5186	58.3151
	chrY	41261208	41261364	100	3.08096	13.6766	10.0596
	chrY	5627095	5627493	84	3.08135	11.9167	8.44097
	chr12	120028690	120028992	7584	3.08292	763.298	758.412
	chr5	124710072	124710468	83	3.08314	11.9113	8.35978
	chrY	39099943	39101064	84	3.08327	11.9186	8.49057
	chrY	5767060	5767695	84	3.08441	11.9028	8.41863
	chrY	9836871	9837130	77	3.08959	11.2986	7.77318
	chrX	125716355	125716618	71	3.08981	10.6011	7.17273
	chrY	21340260	21340499	110	3.08989	14.6544	11.0484
	chrY	18423829	18424594	64	3.09086	9.89444	6.4701
	chrY	9165719	9166396	163	3.09102	20.0944	16.3074
	chrY	10509525	10509736	109	3.09172	14.6465	10.9967
	chr11	89081748	89081996	169	3.09249	20.8595	16.9987
	chrY	8834924	8835273	100	3.09286	13.6746	10.0453
	chr1	16342956	16343067	56	3.09376	9.04583	5.66314
	chrY	8950289	8950406	57	3.09416	9.12467	5.77198
	chrUn_JH584304	74038	74325	4065	3.09504	411.2	406.535
	chrY	38440235	38440386	97	3.09546	13.3706	9.77182
	chrY	6954683	6954828	123	3.09549	16.0532	12.3541
	chrY	5748664	5748846	208	3.09628	24.6685	20.8889
	chrX	124345465	124347419	92	3.09813	12.7774	9.22731
	chrX	124344529	124344739	92	3.09813	12.7774	9.22731
	chrY	6596513	6596711	160	3.0985	19.8681	16.0527
	chrY	8975057	8975278	235	3.09871	27.4695	23.5127
	chrY	6965748	6965930	59	3.10035	9.2921	5.92375
	chrY	9157407	9157703	106	3.10209	14.2921	10.6392
	chrY	5583281	5583646	67	3.10316	10.2072	6.77898
	chrUn_GL456370	3904	4036	218	3.10415	25.8065	21.8212
	chrY	6326524	6327126	92	3.10458	12.8377	9.26988
	chrX	126031502	126031675	154	3.10537	19.1479	15.4577
	chrY	14823996	14824339	53	3.10566	8.72029	5.3636
	chrY	13432947	13433239	191	3.10595	23.1337	19.1978
	chrY	9096430	9096577	125	3.10755	16.2628	12.545
	chrY	9496176	9496816	239	3.10822	27.7564	23.9161
	chrY	18270677	18270942	79	3.10889	11.4414	7.97422
	chrY	6252927	6253072	139	3.11338	17.7775	13.9959
	chrY	42518895	42519050	54	3.11551	8.77843	5.42321
	chrY	5983174	5984019	150	3.11555	18.7527	15.0549
	chr9	3000021	3004850	20531	3.11802	2058.3	2053.1
	chrY	4114530	4114767	101	3.11877	13.7127	10.1972
	chrY	8787685	8787901	75	3.11933	10.995	7.5247
	chrY	6999446	7000182	129	3.11962	16.6855	12.9413
	chrY	20326743	20327231	146	3.12005	18.4283	14.6638
	chrY	10411390	10411566	68	3.12061	10.235	6.82297
	chr1	21632794	21632936	92	3.12114	12.7962	9.21682
	chrY	4726708	4726825	115	3.1224	15.1895	11.5367
	chrX	123477756	123478425	125	3.12537	16.1574	12.5091
	chrY	5661467	5662500	64	3.12659	9.90059	6.49558
	chrY	8534947	8536230	116	3.12721	15.2369	11.6162
	chrY	8929981	8930204	93	3.12773	12.9058	9.36366
	chrY	5904736	5905799	64	3.12918	9.8135	6.41551
	chrY	41340353	41340614	65	3.12943	9.92192	6.51098
	chrY	73388597	73388787	199	3.1317	23.7681	19.9754
	chrY	67978205	67978358	70	3.13198	10.4897	7.04215
	chrY	42163696	42163981	69	3.13392	10.4269	6.95264
	chrY	11778825	11779014	103	3.13493	13.9606	10.3506
	chrY	8382118	8382521	223	3.1355	26.3589	22.3918
	chrX	126064114	126064653	179	3.13843	21.8119	17.9856
	chr4	133918217	133918353	69	3.13996	10.3542	6.91736
	chrX	126060903	126061215	167	3.14041	20.5554	16.7499
	chrY	9084984	9085895	131	3.14395	16.8978	13.1589
	chrY	42118152	42118379	56	3.14564	9.07535	5.68837
	chrY	89383528	89383710	62	3.14704	9.6195	6.22955
	chr2	51999711	51999871	126	3.14963	16.3057	12.6238
	chrY	6145728	6146595	76	3.15013	11.0586	7.62638
	chrY	13595897	13596014	121	3.15061	15.8413	12.1427
	chrY	38233745	38234088	68	3.15174	10.3471	6.8924
	chrY	5933437	5933853	93	3.15385	12.9359	9.36193
	chrY	89718111	89718369	62	3.15656	9.68072	6.29486
	chrY	5972822	5973038	154	3.15808	19.2276	15.4109
	chrY	89205571	89205696	68	3.1588	10.2983	6.84092
	chrY	6977549	6978489	76	3.1605	11.1124	7.62337
	chrY	6978963	6979111	76	3.1605	11.1124	7.62337
	chr11	3129999	3130134	168	3.1628	20.6116	16.8247
	chrY	5965619	5966829	131	3.16384	16.8416	13.1853
	chrY	5623511	5624196	127	3.164	16.4871	12.7977
	chrY	8557483	8558036	83	3.16426	11.8376	8.31608
	chrY	5245859	5246068	113	3.16641	15.0273	11.3672
	chr6	114560893	114561454	206	3.1672	24.6374	20.6743
	chr5	14945410	14945640	169	3.1714	20.726	16.9844
	chrY	45106289	45106451	68	3.17353	10.3467	6.88937
	chrY	9164199	9164890	122	3.17405	15.9774	12.2824
	chrY	81318510	81318650	77	3.17439	11.2513	7.76325
	chrY	15937797	15937923	132	3.17624	16.9471	13.2238
	chrY	19619763	19619980	58	3.1764	9.20539	5.81531
	chrY	40163786	40164268	89	3.17647	12.385	8.91547
	chrY	6063325	6063552	143	3.17652	18.1098	14.3902
	chrY	6064162	6064711	143	3.17652	18.1098	14.3902
	chrY	10149971	10150102	123	3.17732	16.0679	12.3927
	chrY	5835056	5835435	89	3.17844	12.4585	8.91147
	chrY	44253626	44253856	108	3.17971	14.5272	10.8998
	chr1	181743071	181743762	174	3.18214	21.2754	17.4001
	chrY	6324975	6325112	80	3.18252	11.5279	8.00746
	chrY	8706964	8707092	50	3.18266	8.35074	5.0083
	chrY	5074575	5075810	167	3.1834	20.5169	16.7985
	chrY	4776439	4776714	103	3.18425	13.9705	10.3684
	chrY	10994077	10994264	124	3.18497	16.1635	12.4571
	chrX	123889381	123889616	110	3.18771	14.7342	11.0714
	chrY	13254174	13254423	60	3.18794	9.40948	6.01294
	chrY	5685587	5687675	166	3.188	20.354	16.6152
	chrY	24106949	24107064	54	3.18855	8.85087	5.47044
	chrY	10762641	10763498	88	3.18957	12.3744	8.86074
	chrY	10764200	10764315	88	3.18957	12.3744	8.86074
	chrY	38527673	38527929	94	3.18978	13.0308	9.48628
	chrY	4725400	4725572	136	3.19401	17.2752	13.6254
	chrX	125999993	126000376	69	3.19771	10.3464	6.90788
	chrY	89225716	89225852	91	3.19845	12.6753	9.16051
	chrY	10535269	10535837	88	3.19949	12.3699	8.85578
	chr18	90602214	90602607	7830	3.19961	787.95	783.056
	chr7	59743630	59743820	190	3.19977	22.9259	19.0343
	chrX	124470151	124470404	55	3.20211	8.91875	5.55222
	chr7	59751471	59751649	116	3.20258	15.3313	11.6796
	chrY	4125180	4125355	130	3.20829	16.8215	13.0939
	chrY	41281482	41281685	137	3.20889	17.4878	13.7453
	chrY	6496037	6496136	85	3.21255	12.1226	8.58405
	chrY	6226651	6226771	78	3.21291	11.2933	7.83308
	chrY	9659803	9659924	78	3.21456	11.3724	7.88456
	chrY	45498708	45499327	79	3.2149	11.402	7.95935
	chrY	9032611	9032809	56	3.2149	9.03192	5.64437
	chrY	8833033	8833497	195	3.21612	23.4313	19.5852
	chrY	10438518	10439209	57	3.21638	9.15289	5.79574
	chrY	18275482	18275635	81	3.21673	11.6654	8.14894
	chrY	40264855	40265136	202	3.2168	24.1381	20.206
	chrY	4848029	4848753	158	3.2193	19.6095	15.8206
	chr5	15596311	15596756	246	3.22236	28.6076	24.608
	chrY	5941765	5942556	125	3.22259	16.2537	12.58
	chrY	5761228	5762175	222	3.22436	26.1083	22.2184
	chrY	4831426	4832004	129	3.22664	16.5934	12.9373
	chrY	40860414	40860956	147	3.22782	18.3965	14.7417
	chrY	5644151	5644624	100	3.23083	13.6641	10.0887
	chrX	126051659	126051832	70	3.2347	10.5725	7.09828
	chr9	3023365	3028908	14723	3.23581	1477.34	1472.32
	chrY	68081069	68081218	56	3.23716	9.06015	5.66811
	chrY	57609445	57609603	100	3.23861	13.5863	10.0461
	chrY	89920757	89920965	88	3.23998	12.4264	8.87498
	chrY	89919975	89920262	88	3.23998	12.4264	8.87498
	chrY	40333372	40333524	79	3.24013	11.3989	7.90211
	chrY	10084380	10084755	65	3.2402	9.99995	6.5582
	chrY	45409701	45410171	74	3.24082	10.8542	7.44644
	chrY	8992524	8993238	73	3.24175	10.7746	7.33092
	chrY	9528094	9528290	117	3.24221	15.4231	11.7806
	chrY	90551790	90552041	50	3.24285	8.42575	5.09078
	chrY	43299599	43299759	52	3.24297	8.61422	5.26238
	chrY	40032522	40034234	85	3.24311	12.0227	8.52435
	chrY	9115688	9115822	99	3.24554	13.5671	9.96555
	chrY	69220809	69220942	53	3.24589	8.70217	5.32964
	chr5	134378902	134379032	185	3.24662	22.4374	18.5448
	chr19	61331306	61331529	3898	3.2467	394.479	389.826
	chr14	27685576	27685721	135	3.2476	17.335	13.5944
	chrY	89879854	89880009	159	3.24866	19.7301	15.932
	chr7	145340960	145341422	9244	3.24921	929.405	924.445
	chrY	41653433	41654047	54	3.25057	8.81849	5.47446
	chrY	6167598	6167808	152	3.25219	18.9481	15.2074
	chrY	6419663	6420297	137	3.25635	17.3609	13.7515
	chrY	10502601	10503389	85	3.25658	12.0789	8.52048
	chrY	8953564	8953752	150	3.25799	18.7922	15.04
	chrY	90524525	90524648	75	3.25871	11.0097	7.52368
	chrY	40720952	40721071	55	3.25959	8.92331	5.58527
	chrY	9039956	9040678	87	3.26189	12.3172	8.77277
	chrY	90556983	90557242	147	3.26191	18.4876	14.7378
	chrY	41283876	41284016	149	3.2628	18.72	14.9527
	chrY	41491688	41492709	102	3.26309	13.84	10.2283
	chr1	195371750	195371943	3116	3.26325	316.233	311.626
	chrY	9017245	9017402	109	3.2636	14.5688	10.9542
	chrY	13562634	13562786	73	3.26479	10.7552	7.34298
	chrY	10680261	10680959	73	3.2693	10.7445	7.30119
	chrY	6183781	6184183	79	3.26941	11.4904	7.98385
	chrY	6184662	6184915	79	3.26941	11.4904	7.98385
	chr2	182012775	182013189	3286	3.26963	333.336	328.639
	chrY	8543652	8543972	89	3.27085	12.4976	8.95783
	chrY	9254707	9254842	77	3.2714	11.1625	7.72944
	chrY	40878744	40878962	250	3.27237	29.0476	25.0858
	chrY	5934703	5935423	140	3.27646	17.7492	14.0579
	chrY	9587449	9587600	54	3.27899	8.86568	5.49243
	chrY	5940470	5940596	65	3.27925	9.94573	6.5574
	chr12	93577009	93577184	718	3.28125	76.0623	71.8042
	chr4	56575772	56575992	186	3.28151	22.5683	18.6935
	chrY	87021304	87021449	92	3.28219	12.8078	9.28237
	chrY	5436007	5436166	52	3.28422	8.57826	5.21873
	chrY	9578536	9580433	75	3.28935	10.9972	7.54361
	chrY	12106622	12106763	151	3.29006	18.9451	15.1732
	chrY	6259242	6260123	87	3.29216	12.3255	8.78014
	chrY	16499626	16499773	97	3.2944	13.3702	9.778
	chr13	24770413	24770564	68	3.29455	10.3209	6.8653
	chrY	9179839	9180451	111	3.2977	14.8042	11.1609
	chrY	10715340	10715753	98	3.29816	13.4916	9.87719
	chrY	17174106	17174359	178	3.29925	21.7637	17.8955
	chrY	6183197	6183321	61	3.29971	9.60711	6.19443
	chrY	9083728	9083883	57	3.30181	9.14541	5.78121
	chrY	5578798	5579590	104	3.30234	14.0215	10.4113
	chrY	4129774	4129936	107	3.30239	14.3699	10.7456
	chrY	20184201	20184350	56	3.30256	9.00133	5.6712
	chrY	9460128	9460557	115	3.30591	15.1122	11.52
	chrY	10614312	10614971	162	3.30812	19.9081	16.2569
	chr6	114572857	114573024	131	3.31179	16.8319	13.1257
	chrX	123484151	123484705	72	3.31499	10.734	7.29849
	chrY	5649679	5650118	104	3.3159	14.0259	10.4271
	chrY	10719763	10719939	114	3.31652	14.949	11.4179
	chrY	9385921	9386687	98	3.31869	13.4864	9.8861
	chrY	18559919	18560134	93	3.31939	12.9284	9.3321
	chrY	8941727	8942138	70	3.32244	10.4727	7.06612
	chrY	8943665	8943871	70	3.32244	10.4727	7.06612
	chrY	8942889	8943052	70	3.32244	10.4727	7.06612
	chrY	10061613	10061746	81	3.32294	11.7045	8.17563
	chr9	3019834	3022622	11394	3.32295	1144.45	1139.45
	chrY	10510327	10510695	63	3.32306	9.68952	6.30768
	chrY	40092304	40092735	164	3.32324	20.1767	16.4217
	chrY	5892859	5893198	120	3.32471	15.7453	12.0385
	chr3	96844741	96845142	102	3.32486	13.8233	10.22
	chrY	38187351	38187520	66	3.32498	10.0341	6.62708
	chr3	94113246	94113361	115	3.326	15.2279	11.562
	chrY	85317880	85318006	62	3.32651	9.61242	6.21023
	chrY	51391338	51391478	69	3.32693	10.3785	6.93097
	chrY	6366904	6367049	165	3.3282	20.3686	16.517
	chrY	37971171	37971289	55	3.32881	8.87832	5.50101
	chrY	10640633	10640744	65	3.32909	9.97967	6.5471
	chrY	5881995	5882276	171	3.32916	20.9258	17.1186
	chrY	89478807	89480366	91	3.33291	12.633	9.13469
	chrUn_JH584304	105536	114417	5993	3.33322	604.098	599.344
	chrY	41447610	41447888	126	3.33346	16.2167	12.6058
	chrUn_JH584304	68526	73464	5803	3.33466	585.112	580.373
	chrY	5231519	5232337	141	3.33737	17.7994	14.1681
	chrY	4826927	4827620	150	3.33763	18.7923	15.0755
	chr16	94482006	94482150	89	3.33847	12.4775	8.94392
	chrY	44288479	44288757	107	3.33921	14.3476	10.7363
	chrX	123241350	123241579	223	3.3397	26.2379	22.3098
	chrY	6165297	6165540	74	3.34117	10.9485	7.47883
	chrY	24620125	24620258	71	3.34183	10.6163	7.1779
	chr9	3017743	3019081	9279	3.34954	932.826	927.926
	chr9	3009273	3010085	9279	3.34954	932.826	927.926
	chr9	3010762	3017250	9279	3.34954	932.826	927.926
	chrY	8548021	8548785	187	3.35017	22.5616	18.7758
	chrY	41249303	41249422	124	3.35146	16.1299	12.4158
	chrY	24583010	24583193	58	3.35186	9.19744	5.80454
	chrY	88996372	88996562	76	3.35291	11.1472	7.63869
	chrY	9149108	9149252	118	3.35373	15.4996	11.8207
	chr6	114624525	114625737	82	3.35475	11.7712	8.29109
	chrY	20658364	20658572	146	3.35551	18.3802	14.6486
	chrY	9094889	9095418	85	3.35594	12.1339	8.59277
	chr6	114517384	114517515	93	3.3566	12.9908	9.39258
	chrY	5922359	5922520	92	3.35709	12.7989	9.28508
	chr14	124801582	124802209	7499	3.35845	754.878	749.942
	chrY	4844326	4844447	135	3.36179	17.2614	13.5069
	chrY	43982899	43983032	120	3.36342	15.7462	12.0409
	chrY	44056694	44056898	57	3.36404	9.17219	5.79466
	chrX	170758259	170758480	3725	3.36457	377.233	372.582
	chrY	53562952	53563113	70	3.36594	10.4458	7.02266
	chr14	6281212	6281366	59	3.36703	9.38992	5.98047
	chr13	14566732	14566890	120	3.36745	15.6822	12.0183
	chrY	87621514	87621711	161	3.36817	19.9293	16.1531
	chrY	18296682	18297250	64	3.37023	9.86091	6.45418
	chrY	9989853	9990272	141	3.37041	17.8932	14.1578
	chrY	8891323	8891439	109	3.37116	14.591	10.9952
	chrY	5742278	5742685	160	3.37123	19.7108	16.0609
	chrY	9181258	9181424	131	3.37346	16.8152	13.1474
	chrY	25609153	25609317	56	3.37965	9.04615	5.65631
	chrY	8545065	8545696	101	3.38061	13.741	10.1316
	chrY	5679693	5680839	127	3.3809	16.3651	12.7565
	chrY	6180958	6181275	98	3.3854	13.4634	9.83588
	chr5	151469043	151469199	72	3.388	10.6936	7.25099
	chrY	4148101	4148368	109	3.39067	14.5837	10.9662
	chrY	13533709	13533889	132	3.39114	16.9567	13.2501
	chrY	13149859	13150045	58	3.39432	9.29259	5.87923
	chrY	88120014	88120149	102	3.3947	13.9001	10.2858
	chrUn_JH584304	77403	79705	7918	3.39505	796.682	791.827
	chrUn_JH584304	74857	76885	7918	3.39505	796.682	791.827
	chrY	9474544	9474827	86	3.39534	12.1689	8.63067
	chrX	17853882	17854028	134	3.39562	17.198	13.4823
	chrY	43494667	43494813	112	3.39828	14.9083	11.2494
	chrY	9553331	9554289	86	3.40021	12.1136	8.64573
	chrY	7003093	7003388	172	3.40199	20.9056	17.2034
	chr18	18831368	18831505	112	3.40251	14.8785	11.2147
	chr2	36299930	36300072	58	3.40401	9.25013	5.84383
	chrY	10466353	10466630	132	3.40647	16.9064	13.2056
	chrY	5884767	5885579	69	3.40869	10.4467	6.99011
	chrY	5790220	5791358	127	3.40992	16.3486	12.7441
	chrY	8744820	8745273	86	3.41253	12.1555	8.67654
	chrY	16632398	16632557	66	3.41347	10.1335	6.67764
	chrY	59328078	59328211	88	3.41463	12.4544	8.89623
	chrUn_JH584304	80288	98469	5490	3.41964	553.762	549.003
	chrY	5888087	5888296	111	3.42075	14.7951	11.1519
	chrY	44666352	44666478	65	3.42195	9.95769	6.51199
	chrY	6058955	6059179	116	3.42284	15.25	11.6128
	chrY	6059731	6059861	116	3.42284	15.25	11.6128
	chrY	8398818	8398986	82	3.42437	11.7429	8.2164
	chrY	36092697	36092893	154	3.42482	19.1314	15.4398
	chrY	37740434	37740574	59	3.42487	9.38445	5.96684
	chrY	35484247	35484396	68	3.42541	10.285	6.82283
	chrY	5261082	5261245	188	3.42673	22.7337	18.8435
	chrY	9059586	9060023	152	3.42767	19.0143	15.2452
	chrY	11365675	11365816	60	3.42775	9.42286	6.00103
	chr9	3035948	3036353	11349	3.42995	1139.86	1134.95
	chr9	3036836	3038287	11349	3.42995	1139.86	1134.95
	chr9	3029412	3035461	11349	3.42995	1139.86	1134.95
	chr7	59754167	59754600	178	3.43039	21.8146	17.8917
	chrY	84486162	84486287	67	3.43181	10.2357	6.77466
	chrY	24069887	24070055	61	3.43311	9.59238	6.16467
	chr15	4281864	4282064	70	3.43774	10.4575	7.0493
	chrY	9206016	9206388	114	3.43866	15.1224	11.4821
	chrY	42304638	42304782	62	3.43943	9.71478	6.2852
	chr4	82014916	82015105	120	3.44074	15.798	12.083
	chrY	5676812	5676951	83	3.44385	11.8926	8.35792
	chrY	9510666	9510835	83	3.44513	11.8665	8.36273
	chrY	8803754	8804054	164	3.44522	20.1854	16.4802
	chrY	6276058	6276604	76	3.44555	11.1716	7.66707
	chrY	68693321	68693459	67	3.44708	10.1434	6.70472
	chrY	8658642	8658776	83	3.44743	11.893	8.34648
	chrY	5918435	5918595	210	3.44753	24.8802	21.0625
	chrY	5919047	5919911	210	3.44753	24.8802	21.0625
	chrY	8497471	8497811	130	3.4484	16.7292	13.0781
	chrY	8853258	8853547	135	3.45422	17.3774	13.5912
	chrY	9207142	9207829	255	3.45756	29.404	25.5423
	chrY	9499907	9501305	161	3.45773	19.8267	16.1275
	chrY	39072896	39073861	123	3.45813	16	12.3579
	chrY	6019347	6019464	114	3.4589	15.1999	11.4943
	chrY	5700677	5700843	83	3.45963	11.8423	8.31455
	chrY	9053721	9053896	64	3.45972	9.85671	6.46524
	chrY	9122688	9123397	77	3.46168	11.1842	7.74132
	chr11	18331758	18332166	166	3.46315	20.5052	16.6056
	chrY	8742269	8743124	85	3.46469	12.0565	8.55225
	chrY	5659524	5659658	274	3.4679	31.5398	27.498
	chrY	8985589	8985718	73	3.46825	10.8089	7.36497
	chrY	87153830	87154027	62	3.46844	9.65537	6.23677
	chrY	18308750	18308874	99	3.47047	13.5175	9.90726
	chr14	19416886	19419471	31506	3.4731	3156.16	3150.6
	chrY	8807180	8807316	125	3.47332	16.2545	12.5318
	chrY	23379727	23379845	76	3.47625	11.1136	7.6176
	chrY	89477027	89477503	103	3.47761	14.0456	10.3805
	chr6	129012316	129012440	127	3.4777	16.4585	12.7739
	chr13	120321463	120321623	1571	3.47926	161.634	157.118
	chr8	20072391	20072741	101	3.48086	13.8163	10.1996
	chrY	11615234	11615362	72	3.48178	10.7901	7.29783
	chr2	57629512	57629702	378	3.48395	41.9594	37.8803
	chrY	8523419	8523573	67	3.48704	10.2339	6.78651
	chrY	8035524	8035691	160	3.48749	19.833	16.0391
	chrY	17809116	17809239	98	3.48864	13.3855	9.8548
	chrY	12992569	12992703	69	3.49344	10.3917	6.92757
	chrY	5672062	5672529	134	3.49909	17.1312	13.4256
	chrY	6282807	6283234	97	3.50637	13.2023	9.70041
	chrX	123728508	123728728	66	3.50706	10.1162	6.6898
	chrY	21367689	21367817	72	3.51297	10.7043	7.21605
	chrY	6001113	6001270	108	3.51854	14.4561	10.8176
	chrY	4166649	4166819	91	3.51911	12.7126	9.1394
	chrY	5766362	5766554	64	3.52042	9.91286	6.46913
	chrY	10367453	10368068	195	3.52587	23.4359	19.5358
	chrY	5586849	5587032	115	3.52594	15.2348	11.534
	chrY	5953226	5954383	103	3.52676	13.8683	10.3688
	chrY	9248775	9248891	88	3.5268	12.3976	8.82741
	chr4	153153051	153153191	349	3.52768	39.0453	34.9071
	chrY	10343565	10343784	74	3.52789	10.9146	7.45728
	chrY	8831837	8832020	135	3.5281	17.2201	13.5152
	chrY	43429066	43429855	76	3.5287	11.0812	7.62001
	chrY	11016070	11016292	155	3.53329	19.2918	15.5214
	chrY	16269389	16270646	140	3.53491	17.7053	14.0738
	chrY	8984542	8984717	87	3.54489	12.2789	8.7303
	chrY	41489551	41489705	156	3.54816	19.3378	15.6103
	chr12	20869793	20869943	110	3.55386	14.5931	11.0249
	chrY	44458724	44458848	74	3.55429	10.9748	7.49903
	chrY	9129083	9129222	113	3.55536	15.0053	11.3399
	chrY	9129718	9129949	113	3.55536	15.0053	11.3399
	chrY	21679714	21679916	78	3.55577	11.4117	7.89952
	chrY	11831086	11831239	70	3.55809	10.5149	7.06238
	chrX	4135996	4136148	202	3.56023	24.1559	20.219
	chrY	72792768	72792891	92	3.56132	12.7789	9.21111
	chrY	59498468	59498652	68	3.56144	10.3006	6.84507
	chrY	6336590	6337795	138	3.56184	17.5408	13.8588
	chrX	126016280	126016568	340	3.56657	38.0294	34.065
	chrY	4939348	4939548	72	3.56896	10.6764	7.20623
	chrY	9431452	9431580	79	3.56939	11.5072	7.98868
	chrY	18282309	18282483	72	3.57512	10.7783	7.282
	chr13	110744339	110744489	126	3.57796	16.4017	12.68
	chrY	6158812	6158991	108	3.58119	14.4512	10.8471
	chrY	20644217	20644391	96	3.58256	13.2567	9.65632
	chrY	45083252	45083426	72	3.58681	10.7232	7.28546
	chrY	62044466	62044606	121	3.58704	15.8427	12.1824
	chr1	12657586	12657763	144	3.58706	18.2417	14.4662
	chrY	9403663	9403800	83	3.58745	11.8852	8.38182
	chrY	21787015	21787242	81	3.58791	11.6079	8.11508
	chrY	56510272	56510396	74	3.58991	10.9513	7.4542
	chrY	40124654	40124815	124	3.59006	16.1674	12.4822
	chrY	42998401	42998548	79	3.59078	11.4681	7.94752
	chrY	9947242	9947375	105	3.59338	14.1618	10.572
	chr3	113186070	113186223	128	3.5973	16.4889	12.813
	chrY	44541507	44541653	76	3.59751	11.1102	7.60133
	chrY	20204360	20204635	92	3.59935	12.8056	9.23398
	chrY	9519656	9519823	99	3.60065	13.5037	9.98859
	chrY	5699443	5699602	150	3.60066	18.8975	15.0748
	chrY	89028956	89029194	123	3.60118	16.017	12.3153
	chrY	4841389	4841516	115	3.60464	15.2136	11.5684
	chrY	87677606	87677749	79	3.6055	11.4698	7.95961
	chr1	85553286	85553493	90	3.60899	12.5734	9.02897
	chrY	5836731	5837042	114	3.60965	14.9604	11.4102
	chrY	5908725	5909123	132	3.60971	16.885	13.2391
	chrY	86513854	86513982	107	3.61062	14.3665	10.7011
	chrY	7543564	7543708	71	3.61238	10.6586	7.17636
	chrY	5092331	5092469	88	3.61339	12.4035	8.83121
	chrY	75750116	75750265	70	3.61395	10.5424	7.08046
	chrY	5979056	5979206	169	3.61589	20.7299	16.9243
	chr7	4306173	4306358	139	3.61815	17.7397	13.9937
	chrY	85650989	85651192	76	3.61847	11.1443	7.65121
	chrY	40336420	40336555	74	3.62002	10.9742	7.49712
	chrY	21091451	21091579	116	3.62091	15.3173	11.6562
	chrY	29302085	29302324	71	3.62513	10.6119	7.13948
	chrY	5964160	5964794	103	3.62869	13.948	10.3978
	chrY	9533304	9533423	101	3.62971	13.8301	10.1851
	chrY	7013318	7013546	271	3.63418	31.1715	27.1637
	chr6	114629158	114629626	136	3.63419	17.3011	13.6232
	chrY	26159369	26159510	90	3.63547	12.6568	9.09104
	chrY	5987613	5987759	84	3.63724	11.9643	8.40494
	chrY	13575750	13575902	102	3.63827	13.845	10.2869
	chrY	12417484	12417633	115	3.63971	15.1459	11.5171
	chrY	88304463	88304605	103	3.64049	14.0041	10.3873
	chrY	8981800	8982731	121	3.64345	15.7795	12.1024
	chrY	9416134	9416268	115	3.6445	15.2797	11.5816
	chrY	82126776	82126974	158	3.64486	19.6239	15.8238
	chrY	10650480	10650636	128	3.64688	16.5819	12.8462
	chrY	8528897	8529024	79	3.64803	11.4263	7.90702
	chrY	4534539	4534700	155	3.64831	19.3188	15.5193
	chr2	116484313	116484454	104	3.64983	14.0637	10.4614
	chrUn_JH584304	99870	102133	9141	3.65088	919.047	914.136
	chrUn_JH584304	102649	104755	9141	3.65088	919.047	914.136
	chrY	5221482	5222202	136	3.6517	17.3462	13.6387
	chrY	15769059	15769218	150	3.65243	18.8892	15.0936
	chrY	10749353	10749525	83	3.65274	11.9175	8.37565
	chrY	42557569	42557746	143	3.65407	18.0952	14.3283
	chr11	77474879	77475009	101	3.65613	13.7467	10.1402
	chrY	41294495	41294680	78	3.66053	11.302	7.80946
	chrY	68104957	68105271	84	3.66407	11.989	8.46828
	chrY	18010659	18010826	90	3.66417	12.6411	9.09741
	chrY	40133367	40133900	78	3.66469	11.3877	7.89048
	chrY	6986067	6986350	170	3.66625	20.7511	17.0035
	chrY	6121826	6122164	143	3.66711	18.1004	14.3021
	chrY	8784782	8785255	140	3.66852	17.7922	14.0749
	chrX	123957870	123958435	90	3.6708	12.6339	9.05916
	chrY	8798309	8798919	122	3.671	15.8387	12.214
	chr16	76561029	76561405	71	3.67122	10.6584	7.16502
	chrY	10455349	10455501	152	3.67423	19.0926	15.2925
	chrY	6122860	6124139	119	3.67647	15.6579	11.9769
	chrY	13096119	13096241	90	3.68075	12.6503	9.07695
	chrY	9531066	9531221	211	3.68116	25.0638	21.1973
	chrY	10380541	10380686	197	3.68155	23.7062	19.7791
	chr15	9015852	9016295	401	3.68257	44.4272	40.1637
	chrY	8521067	8521210	132	3.68761	16.9906	13.2759
	chr11	121982376	121982527	812	3.68792	85.6367	81.2838
	chrY	16464190	16464411	112	3.6892	14.9168	11.2993
	chrX	123918103	123918727	174	3.69241	21.2416	17.412
	chrY	9372351	9372546	163	3.69433	20.1894	16.3809
	chrY	5743445	5743590	91	3.6967	12.7236	9.16182
	chrY	10447263	10447475	182	3.6983	22.0876	18.2681
	chr2	66189291	66189439	100	3.6987	13.6497	10.0557
	chrY	8957356	8957957	108	3.69908	14.5451	10.8916
	chr16	18958401	18959131	118	3.70336	15.4903	11.8136
	chrY	85215932	85216079	99	3.70793	13.5048	9.90186
	chrY	5278617	5278778	129	3.71151	16.7055	12.9693
	chrY	5185587	5185709	88	3.71398	12.4729	8.89836
	chrY	9588099	9588874	166	3.71547	20.4585	16.6419
	chrY	10299723	10299870	113	3.7155	15.0222	11.3735
	chrY	4200656	4200823	129	3.71623	16.606	12.9887
	chrY	5881355	5881543	169	3.71663	20.8111	16.9524
	chrY	67963094	67963266	79	3.7194	11.4545	7.96196
	chrY	10072900	10073132	115	3.72198	15.1545	11.5419
	chrY	35151756	35151901	93	3.72215	12.9411	9.34938
	chrY	8703858	8703985	83	3.72249	11.9393	8.39872
	chr16	93789195	93789367	370	3.72596	41.2002	37.0611
	chrY	46281613	46281922	87	3.72711	12.288	8.74116
	chrY	38133879	38134077	128	3.72864	16.5258	12.8421
	chrY	7713827	7713951	81	3.729	11.6314	8.11202
	chrY	40016054	40016577	140	3.73018	17.7475	14.0173
	chrY	38085845	38086025	89	3.73171	12.5735	8.99879
	chr13	13860672	13860985	801	3.7325	84.3918	80.1114
	chrX	123698858	123699717	275	3.73284	31.482	27.5396
	chrY	49860940	49861157	85	3.73827	12.1391	8.59104
	chrY	38237399	38237538	106	3.74188	14.2714	10.6363
	chrY	15079062	15079202	77	3.74255	11.2992	7.7778
	chrY	44203204	44203358	91	3.74412	12.7287	9.17167
	chrY	7562576	7562745	88	3.74468	12.3801	8.81437
	chrY	87787569	87787718	90	3.74991	12.5909	9.02898
	chrY	17159725	17159848	92	3.75339	12.8361	9.24602
	chrY	54702371	54702558	77	3.75844	11.3071	7.78287
	chrY	8999855	9000166	114	3.76283	15.1492	11.4912
	chrY	8408999	8409133	95	3.76327	13.1184	9.52258
	chrY	6027111	6027251	137	3.77007	17.5338	13.7766
	chr4	19391058	19391244	124	3.77606	16.1425	12.4406
	chrY	9161028	9161239	120	3.77625	15.746	12.0418
	chrY	16985299	16985445	93	3.77696	12.9804	9.3981
	chr19	13142895	13143060	181	3.77812	22.0413	18.1539
	chrY	6189621	6189887	90	3.78058	12.6096	9.07578
	chrY	4851670	4851872	159	3.78617	19.6952	15.9018
	chrY	28570660	28570790	122	3.7887	15.9634	12.2907
	chrY	6597617	6597749	157	3.78977	19.5557	15.7358
	chrY	72117767	72117900	97	3.79347	13.3885	9.79066
	chrY	7244671	7244807	84	3.7973	12.03	8.47306
	chrY	8782792	8782939	101	3.79824	13.7796	10.1513
	chrY	38170926	38171084	123	3.80214	16.0226	12.3105
	chrY	6153588	6153758	89	3.81642	12.5217	8.98033
	chrY	40171744	40171899	79	3.81683	11.488	7.93089
	chrY	7075867	7076001	87	3.81733	12.2955	8.72741
	chrY	9730025	9730159	96	3.82089	13.2073	9.634
	chr3	142191679	142191852	350	3.82293	39.2446	35.0773
	chrX	92107359	92107584	154	3.8274	19.2354	15.4159
	chrY	10382407	10382842	199	3.82882	23.8485	19.9499
	chr7	54420171	54420412	118	3.82936	15.4623	11.8637
	chrY	89370025	89370237	81	3.83056	11.7036	8.17004
	chrX	118904367	118904506	175	3.83117	21.3815	17.5625
	chrY	89781011	89781165	81	3.83148	11.711	8.16747
	chrX	125898084	125899069	124	3.84294	15.9941	12.4379
	chrY	5899847	5899987	156	3.8435	19.3935	15.612
	chrY	41640261	41640441	106	3.84399	14.2852	10.6671
	chrY	85290530	85290679	98	3.84747	13.4605	9.84751
	chrY	4168320	4168484	90	3.8483	12.5888	9.03159
	chr18	14103262	14103384	190	3.84951	22.9676	19.0558
	chrY	9332360	9332694	106	3.86472	14.1944	10.6204
	chr16	63833398	63833898	110	3.86666	14.6124	11.018
	chrY	10657797	10657971	93	3.86732	12.8804	9.31507
	chr9	5550586	5550959	115	3.86736	15.2496	11.5782
	chrY	8528093	8528245	179	3.86739	21.8212	17.9657
	chrY	8503633	8503879	92	3.86997	12.8123	9.28917
	chrY	75251470	75251607	92	3.87347	12.831	9.23996
	chrY	20862777	20862949	86	3.8893	12.2252	8.64897
	chrY	6002346	6002482	122	3.88995	15.9821	12.2804
	chrY	18565932	18566075	94	3.89422	13.0342	9.45144
	chrY	4610180	4610367	106	3.89507	14.2164	10.6089
	chrY	7090547	7090698	119	3.91126	15.612	11.934
	chrY	41282794	41282954	153	3.91134	19.0902	15.3271
	chrY	61064882	61065130	109	3.91148	14.5964	10.9824
	chrY	88106715	88106842	97	3.92503	13.3598	9.75496
	chrY	45488168	45488366	91	3.92525	12.7006	9.12514
	chrY	29058611	29058799	111	3.92824	14.8391	11.1681
	chrY	9024868	9025028	105	3.93149	14.196	10.5464
	chrY	24887379	24887531	144	3.94988	18.1759	14.4638
	chrY	86865128	86865297	215	3.95325	25.4662	21.5604
	chrY	5854214	5854383	134	3.95916	17.1149	13.4413
	chrY	5886153	5886354	121	3.95938	15.7836	12.1154
	chrY	9118415	9118559	102	3.96349	13.8923	10.2561
	chrY	23219147	23219579	100	3.97084	13.7067	10.0591
	chrY	18295566	18295713	108	3.97285	14.4512	10.8184
	chrY	16468481	16468669	97	3.98028	13.3675	9.77791
	chrY	80035542	80035695	150	3.99573	18.7819	15.0429
	chr4	63602236	63602378	236	3.99876	27.6259	23.6483
	chr5	147611441	147611593	229	3.9996	26.8576	22.947
	chrY	41234400	41234564	121	4.00678	15.7982	12.1249
	chrY	67626524	67626701	145	4.01285	18.2626	14.5343
	chrY	21422536	21422717	200	4.02904	23.7903	20.0089
	chrY	69028784	69029026	112	4.02977	14.8683	11.2424
	chrY	4079536	4079681	175	4.03221	21.4174	17.5604
	chrY	9655447	9655686	194	4.03335	23.2359	19.4034
	chrY	40851690	40851960	174	4.03634	21.2468	17.4075
	chrY	21589002	21589261	103	4.03747	13.9703	10.3541
	chrY	34497752	34498001	118	4.03826	15.4879	11.8277
	chrY	5818249	5818380	122	4.05452	15.9602	12.265
	chr6	114598120	114598274	105	4.05628	14.1739	10.5256
	chr18	78198262	78198405	184	4.05654	22.2865	18.4361
	chrY	10229457	10229610	149	4.05772	18.7643	14.9711
	chrY	6130652	6131016	197	4.05789	23.7141	19.7978
	chr6	110696729	110696849	114	4.07335	15.1172	11.441
	chrY	5970888	5971308	123	4.07695	16.0235	12.3964
	chr8	84113391	84113557	131	4.07869	16.9059	13.1829
	chrY	29389960	29390120	133	4.08548	17.0327	13.3058
	chrY	89350450	89350609	102	4.08723	13.9247	10.2964
	chr1	109336233	109336379	190	4.09046	22.9617	19.0489
	chrY	35096827	35096983	125	4.09245	16.2836	12.5988
	chrY	34729197	34729342	124	4.09609	16.1893	12.4797
	chrY	10750172	10750455	157	4.09615	19.5551	15.7627
	chrY	5995330	5995487	184	4.09871	22.2885	18.412
	chrY	25133147	25133339	113	4.10015	14.9462	11.3016
	chr4	20191824	20191969	401	4.10141	44.366	40.1776
	chrY	82662133	82662325	186	4.10409	22.5237	18.6683
	chrY	6293707	6294704	104	4.1065	14.0531	10.4553
	chrY	44139118	44139347	105	4.10833	14.1719	10.5251
	chrY	76933970	76934147	108	4.11135	14.5324	10.8935
	chrY	17862632	17862801	103	4.11398	14.0051	10.3616
	chrY	8514330	8514496	126	4.12067	16.3905	12.6901
	chrY	7788000	7788199	123	4.1285	15.9767	12.3306
	chrY	33393724	33393875	117	4.13827	15.4463	11.781
	chrY	28645219	28645431	107	4.14545	14.3803	10.7537
	chr6	4923836	4924185	353	4.15111	39.5059	35.3115
	chrY	8752882	8753011	143	4.15612	18.1058	14.3498
	chrY	43408774	43409455	186	4.15958	22.4237	18.6911
	chr1	56143198	56143363	137	4.16031	17.5146	13.754
	chrY	88637599	88637781	205	4.1699	24.3679	20.5608
	chrY	41311734	41311900	134	4.17159	17.1607	13.4599
	chrY	20554064	20554299	123	4.19703	16.1116	12.3966
	chrY	8425177	8425358	179	4.19905	21.8588	17.9777
	chrY	6188615	6188786	194	4.20062	23.2866	19.4459
	chrY	8529818	8529944	129	4.20204	16.654	12.9356
	chrY	5452070	5452195	131	4.20291	16.9219	13.1799
	chrY	42028729	42028889	141	4.21459	17.891	14.1376
	chrY	23549783	23549956	201	4.2171	23.8627	20.1757
	chrY	75479453	75480001	114	4.22193	15.0953	11.4252
	chr7	38699597	38699759	196	4.22223	23.5638	19.6737
	chrY	5998069	5998325	172	4.22885	21.1113	17.2672
	chrY	4641541	4641782	140	4.23083	17.8287	14.0165
	chr17	67741369	67741525	357	4.25099	39.8448	35.7091
	chrY	9290110	9290827	282	4.29583	32.2122	28.2029
	chrY	44280716	44280862	232	4.30285	27.259	23.2991
	chrY	41296647	41296793	141	4.3058	17.9446	14.1771
	chrY	76066192	76066312	126	4.31419	16.4023	12.6824
	chrY	38743224	38743476	125	4.32025	16.2366	12.5457
	chrY	6003805	6004029	260	4.35202	29.9994	26.0688
	chr2	92093617	92093771	560	4.35264	60.3249	56.0797
	chrY	5993599	5993761	141	4.35888	17.8913	14.1092
	chr6	114593121	114593448	119	4.36166	15.6502	11.973
	chr11	41632614	41632764	143	4.36267	18.1675	14.3617
	chrY	4837519	4837672	163	4.37788	20.089	16.3031
	chrY	9286475	9286607	134	4.39991	17.1958	13.4718
	chrY	4789617	4789869	233	4.40417	27.2685	23.3363
	chrY	5720251	5720484	129	4.41298	16.7246	12.9758
	chr12	115105486	115105712	167	4.42062	20.5665	16.7786
	chrY	90424354	90424614	188	4.4547	22.7034	18.8637
	chrY	67503625	67503764	123	4.45799	16.0919	12.3778
	chr3	149052486	149052925	243	4.46227	28.3772	24.3352
	chrY	4539288	4539453	145	4.49312	18.2761	14.5022
	chrY	40284106	40284250	145	4.59567	18.3206	14.5228
	chrY	8646308	8646482	194	4.61408	23.3393	19.472
	chrY	8402470	8402679	163	4.62904	20.132	16.3176
	chrY	6011089	6011404	261	4.63629	30.0414	26.1023
	chrY	41451006	41451199	168	4.69227	20.6718	16.833
	chrY	8811071	8811217	240	4.70611	28.0869	24.0533
	chr8	83756803	83756978	1481	4.71828	152.647	148.166
	chrY	20966632	20966820	239	4.85916	27.8682	23.9082
	chr9	65874544	65874683	207	4.87872	24.6581	20.7027
	chrY	9804538	9804680	232	4.93298	27.2169	23.2518
	chrY	9238965	9239119	174	4.97978	21.3421	17.44
	chrY	40160927	40161232	220	5.04212	25.9326	22.0264
	chrY	57845813	57845994	197	5.12283	23.6216	19.7379
	chrY	44240444	44240611	194	5.12363	23.3919	19.4601
	chrY	42120195	42121068	205	5.13016	24.3645	20.5102
	chrX	123730623	123730901	306	5.33215	34.744	30.6457
	chr10	43562636	43563067	255	5.39696	29.6369	25.5426
	chr5	38023008	38023312	878	6.66658	92.2264	87.8184

## Sheet: TET1 peaks in Egr1KO
	Supplementary Table 3c. TET1 peaks identified from mouse Egr1KO frontal cortices
	chrom	start	end	int(-10*log10qvalue)	fold change	-log10pvalue	-log10qvalue
	chr9	3035953	3036357	936	2.233	98.1401	93.6814
	chr6	47760086	47760218	68	2.32558	10.2453	6.84588
	chr9	3027112	3028891	2906	2.32634	295.345	290.679
	chrY	5754892	5755123	163	2.36923	20.1324	16.3931
	chrY	6760024	6760178	66	2.37515	10.0846	6.6791
	chr5	15624462	15624667	74	2.37581	10.855	7.42309
	chr10	58239151	58239656	80	2.39339	11.5116	8.01635
	chr5	15051677	15052128	85	2.39353	11.9698	8.53774
	chr5	15597983	15598148	71	2.39412	10.5598	7.13422
	chr5	15053576	15054855	118	2.40306	15.4631	11.8516
	chr9	3009277	3010081	2544	2.41296	259.091	254.476
	chrY	6672016	6672770	106	2.44778	14.276	10.6778
	chr5	15604626	15605058	67	2.46603	10.1024	6.71825
	chr5	15511356	15512613	109	2.46763	14.5448	10.9208
	chr9	3006267	3008730	4931	2.46857	497.938	493.14
	chr5	14994448	14994733	140	2.47215	17.6589	14.0308
	chrY	6685962	6686045	64	2.4774	9.83566	6.48299
	chrY	6728141	6728487	65	2.49012	9.95351	6.56594
	chrY	6816799	6818265	112	2.49557	14.8265	11.2309
	chr5	14987718	14990200	115	2.50673	15.2237	11.5911
	chr14	19415728	19416308	7629	2.50926	768.147	762.972
	chr7	59768451	59770038	149	2.52768	18.5722	14.9248
	chrY	7017698	7018544	150	2.53004	18.7988	15.055
	chrUn_JH584304	105559	114303	2352	2.53065	239.861	235.241
	chr5	15634195	15634385	114	2.53215	14.983	11.4523
	chr5	15677826	15681934	139	2.53659	17.5973	13.9024
	chrY	6038969	6039150	60	2.55503	9.49203	6.07806
	chrY	5844306	5845028	90	2.56035	12.5713	9.02531
	chr10	58229755	58230263	87	2.56159	12.255	8.79545
	chrY	6040219	6040448	115	2.56162	15.2035	11.5194
	chrY	89842133	89842887	77	2.57036	11.2075	7.75423
	chr5	15654436	15656438	70	2.57065	10.5046	7.06843
	chr9	3011633	3017239	3618	2.57317	366.577	361.809
	chr11	3181410	3181536	101	2.57483	13.6055	10.1577
	chrY	6676095	6677690	94	2.57616	13.0169	9.46929
	chr9	3000029	3004842	9454	2.58505	950.568	945.449
	chr5	14962307	14962560	85	2.58675	12.046	8.55718
	chr5	15516739	15517112	83	2.58983	11.8463	8.36081
	chrUn_JH584304	95463	96287	1643	2.59119	168.933	164.334
	chrUn_JH584304	77409	79558	3603	2.59168	365.15	360.397
	chr9	35305254	35305560	32684	2.59245	3274.39	3268.46
	chrY	6823293	6825156	122	2.59441	15.8783	12.2832
	chrY	6820908	6822750	122	2.59441	15.8783	12.2832
	chr5	15688954	15690899	134	2.59462	17.0973	13.4262
	chrY	6826872	6827410	183	2.59581	22.0362	18.3082
	chr7	59778945	59779146	59	2.59879	9.31971	5.95601
	chr5	14986573	14987302	105	2.60429	14.1741	10.5563
	chr5	15508062	15510988	110	2.61074	14.559	11.0102
	chrY	6786839	6787706	124	2.61457	16.1108	12.4412
	chr5	15524111	15524710	103	2.61718	13.8759	10.334
	chrUn_JH584304	72074	73454	3141	2.61733	318.816	314.17
	chrUn_JH584304	80316	87169	2196	2.61868	224.379	219.687
	chr7	12010398	12010765	178	2.62194	21.762	17.8816
	chr5	15578441	15579150	78	2.62904	11.2859	7.82626
	chr5	15641226	15642048	107	2.63597	14.3269	10.7604
	chr5	15040990	15043122	107	2.63637	14.3294	10.7853
	chr5	15043823	15045015	107	2.63637	14.3294	10.7853
	chrUn_JH584304	99078	99328	2023	2.64269	206.932	202.303
	chr5	15026324	15027992	82	2.64433	11.7489	8.26904
	chr5	15024140	15025302	82	2.64433	11.7489	8.26904
	chrY	6530016	6531694	163	2.6446	20.1868	16.3712
	chrY	6773695	6774111	88	2.66115	12.3591	8.81351
	chrY	10359094	10359513	81	2.66452	11.6226	8.13786
	chr5	15471986	15473706	100	2.66521	13.5694	10.0333
	chr10	58227907	58228490	146	2.66896	18.405	14.6394
	chrUn_JH584304	87599	95030	2236	2.6724	228.279	223.638
	chr5	14961400	14961874	128	2.67607	16.463	12.8176
	chrY	6528400	6529608	131	2.67669	16.8023	13.1249
	chr8	20512101	20512437	69	2.69161	10.2728	6.912
	chrY	6525094	6527159	105	2.69254	14.0791	10.5219
	chrY	6825805	6826485	128	2.69523	16.5216	12.8103
	chr10	3111371	3113961	577	2.69601	62.1275	57.7435
	chrY	6562958	6563706	87	2.69803	12.2193	8.74292
	chr5	15477881	15480545	97	2.69822	13.3108	9.77573
	chr10	58231244	58233970	141	2.69928	17.911	14.1754
	chr5	15022018	15022816	122	2.70317	15.838	12.2349
	chr5	15023350	15023756	122	2.70317	15.838	12.2349
	chrX	126063039	126063665	77	2.70323	11.2434	7.78698
	chrUn_JH584304	102657	104737	3900	2.70774	394.874	390.006
	chrY	89851151	89851825	93	2.71813	12.8403	9.30642
	chr5	14974360	14975838	111	2.71918	14.6796	11.1516
	chrUn_JH584304	74890	76874	2822	2.72437	286.872	282.202
	chrY	6129471	6129654	93	2.72994	12.8592	9.36148
	chr5	15710340	15710717	126	2.72995	16.2348	12.6105
	chr8	55119917	55123570	133	2.73035	16.9997	13.3378
	chr9	3029425	3032946	5786	2.73061	583.533	578.638
	chr5	15651025	15651578	142	2.73308	17.9303	14.278
	chr5	15612202	15612337	66	2.73823	10.0425	6.61358
	chr5	14917970	14918116	95	2.73924	13.1508	9.59307
	chr5	14920239	14920431	95	2.73924	13.1508	9.59307
	chr8	55118683	55119469	97	2.74039	13.3511	9.79863
	chrY	90769050	90769251	129	2.74139	16.6056	12.9335
	chrX	123206312	123207091	97	2.74515	13.3237	9.78724
	chrUn_GL456370	26389	26563	842	2.74732	88.6305	84.2639
	chrY	9277537	9277802	72	2.74896	10.7728	7.29854
	chr5	15692803	15692953	124	2.74952	16.0771	12.4475
	chr5	15691979	15692120	124	2.74952	16.0771	12.4475
	chrUn_JH584304	70221	71580	2517	2.74992	256.385	251.752
	chr7	3001598	3001774	69	2.7512	10.3085	6.91005
	chrUn_JH584304	74065	74315	2314	2.75175	236.1	231.444
	chrY	6991363	6991691	105	2.75464	14.154	10.5318
	chrUn_JH584304	68539	69818	2191	2.75727	223.81	219.176
	chr10	3116154	3116959	776	2.75902	82.1317	77.6472
	chr8	20516004	20516145	65	2.75988	9.99567	6.57321
	chrY	10421238	10422911	133	2.76151	17.0013	13.3346
	chr9	3033649	3035462	4394	2.76401	444.403	439.458
	chr5	15610585	15611298	99	2.76795	13.4577	9.94779
	chr5	15527694	15529955	121	2.76797	15.7835	12.1855
	chr2	98666271	98667286	80384	2.76853	8044.84	8038.42
	chrY	5733073	5733407	183	2.76874	22.2063	18.3536
	chr5	14972974	14973991	106	2.77245	14.2964	10.6499
	chrY	6903254	6903401	78	2.77676	11.2779	7.85882
	chrY	89877578	89877837	76	2.77799	11.0779	7.6334
	chr14	19416897	19419442	15371	2.78144	1542.52	1537.1
	chr5	14946906	14948155	99	2.78192	13.4756	9.96007
	chr8	20516518	20519021	96	2.78213	13.2226	9.65653
	chr4	56575806	56575964	89	2.78483	12.5072	8.99803
	chr5	15671179	15671549	141	2.79052	17.8949	14.163
	chrY	6992418	6992544	68	2.79191	10.2588	6.83653
	chrY	5876649	5877515	175	2.79688	21.3443	17.5938
	chrY	5749420	5749603	75	2.80454	11.0469	7.59848
	chrY	6046725	6048333	199	2.8098	23.8042	19.9355
	chrY	6710586	6710811	80	2.81177	11.5496	8.07525
	chr9	3019840	3022619	5500	2.81375	555.031	550.019
	chrY	5968011	5968281	178	2.81638	21.6884	17.8707
	chrY	6703958	6706158	159	2.81786	19.7295	15.9849
	chr5	14959472	14959924	224	2.8181	26.3389	22.4974
	chrY	6695951	6698109	100	2.81848	13.5616	10.0175
	chr3	104798633	104798917	118	2.81978	15.5911	11.8909
	chr5	15036981	15037869	133	2.82007	16.958	13.3118
	chr5	15034927	15036225	133	2.82007	16.958	13.3118
	chrY	6818687	6819569	127	2.82588	16.4769	12.7784
	chrY	6819932	6820465	134	2.82791	17.1446	13.4552
	chrY	6724107	6727572	101	2.82848	13.7529	10.1653
	chrY	6722719	6723566	101	2.82848	13.7529	10.1653
	chrY	5685571	5685939	70	2.8313	10.4314	7.01381
	chr11	3137245	3137533	158	2.83285	19.6137	15.8288
	chrY	8382203	8382473	173	2.83731	21.0902	17.3064
	chrY	6836276	6837171	92	2.83892	12.7072	9.20708
	chrY	6837899	6838243	92	2.83892	12.7072	9.20708
	chrX	126026634	126027534	151	2.84076	18.8362	15.1687
	chrY	40092418	40092700	85	2.8423	12.0781	8.55696
	chr5	14970548	14971338	126	2.84433	16.3381	12.6358
	chrUn_JH584304	99913	102129	3181	2.84772	322.876	318.149
	chr13	74528686	74530654	717	2.84788	76.057	71.7141
	chr5	14978052	14978645	97	2.84913	13.2012	9.72134
	chr5	14944242	14944435	78	2.84973	11.2289	7.81423
	chr5	14990641	14991061	133	2.8523	16.9036	13.3165
	chr5	15630397	15631045	202	2.85248	24.1198	20.262
	chr9	3017778	3019064	5511	2.85313	556.038	551.161
	chr8	55372091	55374543	111	2.85351	14.7695	11.1505
	chrY	6730750	6731418	109	2.85559	14.5551	10.9331
	chrY	4820643	4820821	113	2.85642	14.9378	11.3086
	chrX	124345478	124346171	50	2.86138	8.30904	5.01568
	chr9	3010790	3011154	3407	2.86245	345.629	340.72
	chrY	6707883	6709977	93	2.86319	12.9205	9.39439
	chrX	123883397	123883703	79	2.86958	11.3606	7.97811
	chrX	169989383	169989763	104	2.86968	14.0102	10.4795
	chr5	14914454	14915790	125	2.8723	16.1687	12.5247
	chrY	6784733	6786418	125	2.87289	16.2388	12.534
	chrY	6591596	6593841	99	2.87463	13.4428	9.95713
	chrY	7010753	7011674	133	2.87954	16.9714	13.3603
	chrY	4150878	4151463	163	2.88284	20.0672	16.3874
	chrX	123890872	123891515	100	2.88476	13.6342	10.0687
	chrY	5054132	5055739	125	2.88925	16.1289	12.5649
	chrY	6995893	6996469	85	2.892	11.9758	8.54911
	chrY	40851709	40851922	63	2.89377	9.81105	6.38421
	chr5	15482915	15484412	151	2.89396	18.8933	15.1497
	chrY	41492519	41492662	77	2.8945	11.1912	7.71876
	chrY	6735423	6736424	120	2.89659	15.6971	12.031
	chr5	15702926	15703758	173	2.89696	21.1048	17.3087
	chrY	8796825	8797136	138	2.898	17.4859	13.846
	chrY	6118526	6119783	99	2.90078	13.5533	9.99775
	chr5	14933594	14934697	96	2.90189	13.1419	9.67505
	chrX	123201241	123201617	81	2.90583	11.6876	8.19083
	chr5	14995126	14995978	190	2.90601	22.9371	19.0664
	chrY	43937114	43937269	103	2.90923	13.8903	10.3242
	chrX	126056711	126057157	150	2.90957	18.7821	15.0654
	chrX	124848401	124849733	89	2.91087	12.5305	8.96557
	chr16	3114632	3115184	383	2.91337	42.4554	38.3618
	chr2	98664967	98665184	20967	2.91974	2102.24	2096.74
	chr7	59736044	59736235	89	2.92399	12.4257	8.92968
	chr5	15711737	15712234	186	2.92406	22.5027	18.641
	chrY	9158354	9158723	92	2.92608	12.8309	9.29472
	chrY	6632632	6632803	54	2.92635	8.79621	5.48901
	chrY	40878778	40878936	171	2.9353	20.9247	17.1108
	chrY	6546392	6546724	246	2.93861	28.6294	24.6498
	chr5	15658804	15659057	88	2.94296	12.3086	8.8
	chrUn_JH584304	96767	98466	2790	2.94731	283.843	279.089
	chr5	15581699	15582768	133	2.94804	17.0507	13.3316
	chrY	5276076	5276804	120	2.94848	15.7529	12.087
	chrY	6781069	6781207	96	2.95066	13.1379	9.64305
	chrY	6782937	6783867	96	2.95066	13.1379	9.64305
	chrX	126075544	126076440	94	2.95387	12.9604	9.43912
	chrY	10014232	10015457	88	2.954	12.282	8.81324
	chrY	7016003	7017280	155	2.95705	19.1738	15.5183
	chrY	6678364	6681026	128	2.95947	16.5935	12.8916
	chrX	126042005	126043173	88	2.9627	12.2907	8.80974
	chrY	6585196	6586070	100	2.96296	13.6687	10.0954
	chrY	5730213	5730386	160	2.96404	19.8886	16.0886
	chr5	14900113	14900282	171	2.96795	21.0127	17.1935
	chr5	14980582	14981497	164	2.96823	20.1986	16.4111
	chr5	15549625	15549715	53	2.96843	8.62694	5.30574
	chrY	5722187	5722923	231	2.96956	27.0847	23.1735
	chr5	15660746	15662080	105	2.97245	14.0784	10.514
	chr5	15663294	15664119	105	2.97245	14.0784	10.514
	chr5	15038760	15040291	157	2.97279	19.4633	15.7472
	chrY	6021024	6021357	255	2.97405	29.6058	25.5705
	chr6	114543224	114543580	64	2.97444	9.87742	6.49585
	chrY	6669535	6671616	123	2.9786	16.0524	12.386
	chrY	6295552	6295866	137	2.98134	17.5002	13.7793
	chrY	8376008	8376251	86	2.98346	12.2085	8.64984
	chrY	10362499	10364280	103	2.98754	13.9309	10.3893
	chrY	4846535	4847266	133	2.99389	17.0229	13.3331
	chr11	3153734	3154310	192	2.9977	23.1674	19.2539
	chrY	6740937	6742723	123	3.0062	16.082	12.3959
	chr11	3132065	3132485	244	3.01028	28.3789	24.4231
	chrY	6419711	6420266	95	3.02072	13.0882	9.5759
	chr17	13550702	13553087	1465	3.02128	151.169	146.597
	chrY	10399232	10399416	128	3.0242	16.5397	12.8657
	chr5	15697371	15698125	168	3.02556	20.6757	16.8592
	chrY	8853247	8853520	55	3.02699	8.9282	5.56284
	chrY	10354885	10355044	80	3.02781	11.3882	8.01363
	chrY	10536562	10536964	109	3.03092	14.5134	10.9317
	chrY	6713651	6716141	100	3.03234	13.6141	10.0161
	chrY	6520614	6523153	101	3.03384	13.7543	10.1954
	chrY	5678894	5679222	101	3.03551	13.8103	10.173
	chr9	3037080	3038281	4379	3.03748	442.774	437.977
	chrY	5915855	5916012	75	3.04056	10.9491	7.55141
	chrY	12453504	12453917	96	3.0423	13.195	9.61454
	chrY	6997217	6997617	167	3.04426	20.5112	16.7541
	chrY	10062447	10063242	91	3.04704	12.6275	9.14538
	chrY	6844146	6844889	107	3.0551	14.2334	10.725
	chrY	6864507	6864756	72	3.05806	10.727	7.25711
	chrY	6044159	6045534	133	3.0587	17.0331	13.3634
	chrY	17141082	17141664	115	3.0593	15.2324	11.561
	chrY	41252888	41253083	112	3.06019	14.8309	11.2573
	chr10	3109545	3110402	891	3.06162	93.6541	89.1992
	chrY	6052956	6053368	87	3.06318	12.2527	8.79094
	chr9	3023386	3026471	10205	3.06743	1025.8	1020.58
	chrY	8492524	8492828	150	3.06759	18.8813	15.0832
	chr6	114560882	114561440	134	3.06811	17.1175	13.4014
	chrY	5754108	5754493	177	3.06998	21.5821	17.732
	chr5	15637243	15637931	180	3.07053	21.8043	18.0404
	chr8	20649285	20649862	78	3.0706	11.3141	7.87362
	chrY	5742268	5742657	63	3.07218	9.69446	6.36599
	chrY	10000501	10001553	183	3.0722	22.1437	18.3321
	chrY	40163761	40164256	72	3.07553	10.6509	7.23522
	chrY	6552388	6552824	50	3.0836	8.28861	5.01881
	chrY	6342586	6342804	70	3.08437	10.4147	7.02862
	chrY	5696347	5696631	150	3.08445	18.813	15.0513
	chrX	123207839	123208767	114	3.08843	15.0514	11.4453
	chrY	9144458	9144631	273	3.09499	31.306	27.3508
	chrX	126025792	126026013	191	3.09634	22.8755	19.1395
	chrY	9372352	9372518	88	3.09727	12.4166	8.87223
	chrY	10355961	10356301	234	3.09773	27.4076	23.444
	chrUn_GL456370	18868	19034	294	3.10321	33.3337	29.4178
	chrY	6012771	6014413	237	3.1063	27.6398	23.743
	chr18	8141761	8142057	92	3.11048	12.8133	9.29048
	chrY	8837066	8837601	177	3.11178	21.4763	17.73
	chr5	14945430	14945588	125	3.11186	16.0601	12.5409
	chr11	3138374	3138532	136	3.11699	17.4115	13.6833
	chrY	9205218	9205507	141	3.11753	17.8561	14.1998
	chrY	5655936	5656364	163	3.12116	20.0809	16.3659
	chr7	59771478	59771802	218	3.12128	25.8264	21.8512
	chr5	15522158	15522556	137	3.1213	17.4929	13.7988
	chrY	10418320	10418694	135	3.12547	17.256	13.5233
	chrY	6685440	6685602	105	3.12755	14.1238	10.5268
	chr7	59767105	59767762	222	3.13115	26.1092	22.2954
	chr3	159939474	159939650	2386	3.13306	243.374	238.63
	chrY	6589493	6589741	204	3.13403	24.3577	20.4453
	chr8	20330799	20331404	372	3.14024	41.3436	37.2628
	chrY	5767119	5767693	55	3.14042	8.95397	5.59954
	chrY	6999480	7000178	111	3.14172	14.7568	11.1717
	chrY	8603996	8604317	103	3.14492	13.784	10.3027
	chr2	179614602	179614766	117	3.15234	15.386	11.7648
	chr5	15612740	15613003	230	3.15925	27.0015	23.0326
	chr12	69654088	69654262	797	3.16243	84.1278	79.7006
	chrY	5646335	5646870	78	3.16346	11.264	7.82235
	chr6	114629268	114629608	53	3.16351	8.64636	5.31641
	chrY	5030784	5032010	83	3.16361	11.9034	8.39666
	chr13	18937300	18937467	56	3.16483	8.94215	5.60252
	chr5	15645983	15646536	186	3.1649	22.5277	18.668
	chrY	6656311	6656752	94	3.16558	13.0322	9.48542
	chr5	15555288	15555778	183	3.1657	22.1166	18.3535
	chr5	14905567	14905796	152	3.16865	19.0084	15.2471
	chrY	6988903	6989559	156	3.17471	19.4566	15.6434
	chrY	6238985	6239220	115	3.17595	15.2183	11.568
	chr5	15530621	15530806	193	3.17611	23.2731	19.3617
	chrY	6744184	6746351	145	3.17617	18.3456	14.5986
	chrY	5916392	5916990	91	3.17708	12.6196	9.10946
	chr5	14929192	14929324	129	3.17831	16.6263	12.9511
	chr5	14971736	14972179	105	3.17885	14.094	10.5109
	chrY	15678580	15678701	106	3.18012	14.2117	10.6229
	chrX	126061032	126061203	132	3.18014	16.8594	13.2042
	chrY	10562657	10562798	142	3.1808	17.9088	14.214
	chrY	6061840	6062637	118	3.18396	15.3305	11.891
	chrY	37838695	37838827	126	3.18751	16.2865	12.6422
	chrY	5658175	5658870	113	3.19389	14.9647	11.3616
	chrY	40871625	40871816	131	3.20273	16.7992	13.1665
	chrY	5708809	5709860	104	3.2058	13.9798	10.4334
	chrY	6596527	6596691	122	3.20654	15.9405	12.2951
	chrY	41687367	41687553	96	3.21186	13.2708	9.67368
	chrY	6752059	6752460	189	3.21906	22.8253	18.903
	chrY	6565952	6566700	97	3.22223	13.2957	9.79638
	chrY	6086211	6087312	114	3.22235	15.0359	11.4537
	chrY	4076605	4076748	66	3.22256	10.1483	6.6932
	chrY	89443240	89444249	191	3.22416	22.8495	19.1473
	chrY	40264881	40265062	182	3.22975	22.0842	18.2421
	chrY	8538501	8539168	116	3.23059	15.2228	11.6184
	chrY	6256300	6256836	60	3.23489	9.40498	6.04862
	chrY	8833018	8833488	141	3.23792	17.8404	14.1882
	chrY	5757163	5757441	249	3.2382	28.991	24.98
	chr12	120028694	120028982	5930	3.2415	598.139	593.02
	chrY	6936972	6937168	104	3.24841	13.9691	10.4326
	chrY	4849305	4849463	135	3.24917	17.232	13.57
	chrY	4850133	4850802	135	3.24917	17.232	13.57
	chrY	6284997	6285734	162	3.25381	19.9665	16.2014
	chrY	7013326	7013490	154	3.25528	19.0626	15.4063
	chrY	6933838	6933963	82	3.2554	11.7523	8.28893
	chr2	182012779	182013183	2252	3.25662	230.008	225.244
	chrY	7003263	7003387	89	3.25721	12.3872	8.9063
	chrY	6113260	6113458	157	3.25968	19.5789	15.7944
	chrY	39139653	39139916	109	3.26159	14.5498	10.9154
	chr6	29747914	29748593	555	3.26397	59.7977	55.5171
	chr11	3154959	3155095	91	3.26583	12.7517	9.17919
	chrY	5232125	5232340	123	3.26623	15.9515	12.3224
	chrY	9500426	9500646	123	3.26845	15.9246	12.3834
	chr11	3146126	3146523	229	3.26902	26.9847	22.9641
	chrY	6028647	6028801	156	3.27203	19.415	15.6026
	chrY	4979930	4980357	50	3.27308	8.35496	5.04963
	chrX	125992858	125993425	67	3.27387	10.0967	6.7889
	chrY	6559252	6560065	144	3.27391	18.0387	14.4054
	chr18	90602230	90602594	6002	3.27397	605.416	600.275
	chrY	5878288	5879952	147	3.27439	18.4824	14.7911
	chrY	6590157	6590665	77	3.27442	11.2095	7.71455
	chrY	9806996	9807154	158	3.27518	19.6529	15.8419
	chr5	15616333	15616880	126	3.27658	16.3535	12.6638
	chrY	5625955	5626342	137	3.2766	17.5156	13.793
	chrY	40857287	40857595	100	3.27808	13.5391	10.0094
	chrY	5030061	5030422	108	3.27823	14.4953	10.8454
	chr5	15659516	15660142	203	3.28061	24.2073	20.3694
	chrY	16499638	16499768	63	3.28373	9.78457	6.37697
	chr5	15550111	15550285	204	3.28489	24.2036	20.4782
	chrY	17149830	17150270	130	3.28643	16.7904	13.0375
	chrY	89475451	89476217	109	3.29231	14.5433	10.9083
	chr5	15687888	15688055	135	3.29448	17.2727	13.5668
	chr5	15705537	15705722	141	3.29537	17.7445	14.1299
	chrX	123884154	123884619	118	3.30048	15.464	11.8686
	chrY	6451835	6451972	168	3.30509	20.6058	16.8524
	chr8	20328659	20329356	215	3.3059	25.4764	21.5378
	chrY	45498780	45499360	66	3.30726	10.0664	6.67176
	chrY	5048120	5048291	249	3.30834	28.9021	24.904
	chr16	98107552	98107734	2502	3.3086	255.044	250.272
	chrY	9193654	9194088	145	3.31205	18.2156	14.5327
	chrY	5073412	5073577	117	3.31529	15.3756	11.7921
	chrY	9514398	9514567	212	3.31816	25.1057	21.2317
	chrY	40346594	40346729	155	3.31817	19.2778	15.5304
	chr5	7433466	7433600	127	3.31979	16.4722	12.7766
	chrY	90800388	90800564	137	3.32298	17.3941	13.7276
	chrY	5949076	5950038	119	3.3243	15.626	11.97
	chr8	19912216	19912797	109	3.32569	14.5732	10.9673
	chrY	10072899	10073122	63	3.32808	9.75848	6.37674
	chrY	6017499	6017756	178	3.33429	21.653	17.8138
	chrY	8548552	8548745	160	3.33966	19.82	16.0572
	chrY	6711467	6711660	104	3.34077	14.0548	10.4234
	chrY	5942206	5942546	111	3.3417	14.7745	11.1997
	chrY	40898559	40898723	104	3.34379	14.0161	10.4225
	chr6	114552064	114552249	230	3.34384	26.9849	23.0291
	chrX	123217406	123217542	75	3.34788	11.0007	7.5403
	chrY	5703935	5704354	89	3.34918	12.4238	8.90933
	chrY	5759030	5759969	115	3.3497	15.1738	11.5264
	chr1	181743140	181743712	144	3.34975	18.3157	14.4986
	chrY	6096518	6097740	101	3.35058	13.7224	10.1942
	chrY	6098636	6099881	101	3.35058	13.7224	10.1942
	chrY	6693430	6695338	128	3.3533	16.5049	12.8599
	chrY	8518797	8519218	138	3.35403	17.4835	13.8016
	chr14	27684641	27684826	147	3.35519	18.4207	14.7215
	chrY	4832694	4832853	131	3.3558	16.8873	13.1856
	chr16	3351119	3351921	242	3.35638	28.2332	24.2927
	chrY	6565016	6565196	76	3.35926	11.058	7.69086
	chrY	8440075	8440610	88	3.36028	12.3811	8.86
	chrY	5251355	5252151	98	3.36511	13.3302	9.80055
	chrY	5811503	5811648	170	3.3687	20.9011	17.0934
	chr5	15708919	15709482	146	3.37054	18.3945	14.6846
	chr6	114554526	114554711	227	3.37326	26.6748	22.7585
	chrY	8855975	8857294	84	3.37514	11.9704	8.43251
	chr7	59733310	59734013	113	3.38038	14.9404	11.3966
	chrY	5726514	5726958	137	3.38602	17.4764	13.7658
	chrX	126058142	126058285	116	3.39345	15.2747	11.6624
	chrY	10994102	10994252	107	3.39765	14.375	10.765
	chr5	14921576	14921910	153	3.39942	19.0698	15.3727
	chrY	5857082	5858057	69	3.40361	10.3688	6.95904
	chrY	36092670	36092856	84	3.40476	12.0338	8.49879
	chrY	10139328	10139572	59	3.4051	9.3661	5.97965
	chrY	90717581	90717893	129	3.4054	16.6546	12.9436
	chrY	10007302	10007517	215	3.4068	25.4922	21.5875
	chr3	93699702	93700092	240	3.40729	28.0851	24.0553
	chrY	10359863	10360073	126	3.4131	16.3739	12.6613
	chrY	11252401	11252545	109	3.41348	14.5818	10.9391
	chr14	124801591	124802190	5730	3.41361	578.212	573.05
	chrY	11814288	11814406	73	3.41517	10.8233	7.34942
	chrY	5982525	5983639	108	3.41642	14.3834	10.824
	chrY	8401782	8401891	53	3.41889	8.67861	5.32174
	chr11	3164744	3165698	161	3.42036	19.9277	16.1269
	chr5	15596351	15596751	201	3.42315	24.0533	20.1143
	chr2	181930323	181930938	414	3.42374	45.696	41.4523
	chrY	8831841	8831989	84	3.427	11.8934	8.40852
	chrY	5242757	5242880	71	3.42755	10.5258	7.13462
	chrY	11009021	11009158	117	3.43214	15.3227	11.7413
	chrY	6249176	6249611	154	3.43375	19.1865	15.4546
	chrY	44799372	44799562	91	3.43458	12.7661	9.17834
	chrY	8830558	8830764	137	3.43574	17.4739	13.7973
	chr7	59743642	59743813	174	3.43936	21.3029	17.469
	chrY	6719430	6719880	164	3.44046	20.2307	16.4522
	chrY	4726709	4726821	84	3.44141	12.0247	8.4942
	chrY	90557000	90557185	121	3.44175	15.7595	12.1297
	chrY	6707204	6707419	136	3.44366	17.3248	13.6353
	chr8	20083418	20084165	119	3.44487	15.6451	11.9912
	chrY	9999268	9999689	125	3.44602	16.1729	12.5043
	chr10	51744367	51744545	137	3.44608	17.4984	13.7446
	chr5	75305430	75305570	55	3.44782	8.85498	5.51424
	chrY	6054238	6055270	133	3.44899	17.0041	13.3943
	chrY	10434478	10434676	217	3.44918	25.4741	21.7511
	chr19	13138027	13138228	127	3.44921	16.4537	12.7719
	chrY	5074578	5075804	183	3.44934	22.0498	18.3481
	chrY	6986085	6986252	108	3.44972	14.4171	10.8803
	chrY	13533718	13533878	102	3.45029	13.8237	10.2403
	chrY	6011229	6011377	94	3.4515	12.9357	9.41418
	chrY	89890714	89890913	106	3.45348	14.3217	10.6869
	chrY	41447684	41447879	101	3.45471	13.6598	10.1059
	chrX	126077829	126078402	161	3.45489	19.8686	16.1202
	chrY	9156460	9156794	87	3.45754	12.2679	8.71648
	chrY	8497471	8497681	104	3.46429	14.0108	10.4761
	chrY	5686302	5686608	206	3.46486	24.5748	20.6996
	chrY	5988246	5988475	124	3.46745	16.1342	12.4094
	chr7	145340972	145341408	7668	3.47268	772.086	766.818
	chrY	13432947	13433205	184	3.47585	22.2862	18.4492
	chrY	13891514	13891722	50	3.47623	8.39543	5.05506
	chrY	9836922	9837127	72	3.47627	10.764	7.28715
	chr6	114537362	114537686	95	3.47631	13.0403	9.57276
	chr5	15553555	15553787	200	3.4767	23.979	20.0693
	chrY	40860799	40860931	119	3.47748	15.5008	11.9342
	chrY	5880316	5880780	115	3.47951	15.1914	11.5459
	chrY	9161031	9161189	62	3.48148	9.6547	6.25988
	chr14	105758493	105758654	99	3.48252	13.5503	9.95439
	chrY	8953578	8953740	101	3.48327	13.6433	10.1069
	chrY	40133385	40133888	55	3.49755	8.87335	5.52763
	chr19	61331316	61331520	3029	3.49858	307.748	302.901
	chrY	16305374	16305542	143	3.50068	18.037	14.3026
	chrY	10350262	10350412	112	3.50592	14.8852	11.2154
	chrY	43371569	43371795	138	3.51119	17.5466	13.8933
	chrY	4695554	4696099	125	3.51124	16.2294	12.5609
	chrY	6004982	6005218	223	3.5116	26.357	22.3569
	chrY	4129757	4129933	90	3.51225	12.63	9.07087
	chrY	20202852	20203068	132	3.51639	16.9442	13.2768
	chrY	9523767	9524028	233	3.51931	27.2964	23.3532
	chrY	8813383	8813526	68	3.52116	10.3016	6.86619
	chrY	8821318	8821538	280	3.52208	31.9641	28.0348
	chrY	6652121	6653383	135	3.52283	17.2962	13.5861
	chrY	41491667	41492071	62	3.5238	9.61507	6.25115
	chrX	123245312	123245605	164	3.52557	20.2066	16.4436
	chrY	8819946	8820123	274	3.52591	31.4189	27.4104
	chrY	5274904	5275726	102	3.52832	13.8266	10.2323
	chr14	85415177	85415313	56	3.53094	9.00809	5.63509
	chrY	5817437	5817775	354	3.53327	39.617	35.4236
	chrY	6990150	6990353	170	3.5356	20.8728	17.0733
	chrY	9572095	9572254	129	3.53899	16.5783	12.9461
	chrY	10997156	10998112	112	3.53923	14.8793	11.2698
	chrY	9098302	9098452	157	3.54179	19.4589	15.7267
	chrY	5808852	5809113	107	3.54262	14.3313	10.7065
	chrY	6452752	6452906	156	3.54336	19.392	15.6141
	chrY	41253519	41254247	71	3.54609	10.5969	7.19238
	chrY	6848959	6849508	201	3.55697	24.0239	20.1572
	chrY	5680298	5680856	61	3.55937	9.52801	6.16487
	chrY	10348594	10349320	157	3.56074	19.4844	15.7472
	chrY	9977750	9977905	54	3.5644	8.88123	5.49895
	chrY	6067893	6068231	143	3.56499	18.0527	14.3745
	chrY	9164201	9164847	132	3.56555	16.9327	13.2351
	chrY	10511462	10511841	91	3.57397	12.7018	9.183
	chrY	89964882	89966256	105	3.57463	14.1407	10.5503
	chrY	4848120	4848777	129	3.57464	16.6249	12.9325
	chr6	114624541	114625821	61	3.57504	9.51927	6.16012
	chrY	6157408	6157608	118	3.57522	15.446	11.8035
	chrY	8947649	8947983	119	3.57605	15.6479	11.9933
	chrY	6594481	6595229	154	3.57697	19.2884	15.4829
	chrY	39122602	39122944	116	3.57727	15.2558	11.6268
	chrY	9657502	9657720	94	3.57865	13.0375	9.46384
	chrY	20201502	20202198	89	3.58009	12.5021	8.98249
	chrY	5972834	5973010	164	3.58353	20.2461	16.4339
	chrY	6667963	6668693	143	3.58374	18.1248	14.394
	chrY	9003147	9003444	83	3.58656	11.8135	8.37782
	chrY	8854647	8854819	99	3.587	13.5617	9.97253
	chrY	39072902	39073834	100	3.58745	13.6241	10.0758
	chrY	8672849	8673009	55	3.5916	8.87423	5.50179
	chrX	125977907	125978078	64	3.59266	9.80221	6.4085
	chrY	6237348	6237782	148	3.59492	18.619	14.8559
	chrY	9531057	9531194	149	3.59514	18.6754	14.9072
	chrY	9112458	9112702	75	3.60022	10.9795	7.52851
	chrY	10460388	10460608	174	3.60044	21.2996	17.4645
	chr15	59181074	59181417	56	3.60081	9.02602	5.66066
	chrY	10691798	10692143	61	3.60531	9.51234	6.10595
	chrY	40103946	40104153	210	3.607	24.9576	21.0841
	chrY	5934701	5934980	172	3.60764	21.0834	17.2655
	chrY	8975039	8975279	228	3.61236	26.7761	22.8232
	chrY	4845047	4845407	221	3.61268	26.1076	22.1381
	chrY	6266100	6266225	144	3.61298	18.1728	14.4832
	chrY	5950470	5950612	59	3.61306	9.34604	5.96565
	chrY	8647664	8648387	191	3.6148	22.9877	19.1711
	chr5	17467854	17469034	159	3.62201	19.6823	15.9445
	chrY	87621542	87621699	164	3.62649	20.2274	16.4292
	chrY	4534544	4534703	126	3.6291	16.3341	12.6971
	chrY	5813716	5813863	97	3.6293	13.2575	9.72467
	chrY	5812523	5813131	97	3.6293	13.2575	9.72467
	chrY	5623508	5624198	128	3.63326	16.5694	12.8857
	chrY	8943688	8943857	67	3.6333	10.1861	6.77571
	chr4	82014931	82015078	98	3.6397	13.5054	9.89255
	chrY	8950267	8950429	61	3.64528	9.54011	6.13
	chrX	126064119	126064652	204	3.6454	24.3966	20.4812
	chrY	21589080	21589221	65	3.65073	9.90558	6.50437
	chrY	8508478	8508625	60	3.66007	9.4463	6.05577
	chrY	40162977	40163117	60	3.66177	9.47941	6.06974
	chrY	6335845	6336062	62	3.66227	9.58742	6.20281
	chr13	13860699	13860980	430	3.66309	47.0185	43.0298
	chrY	4532064	4532345	139	3.66641	17.6668	13.9545
	chr11	74129948	74130169	59	3.67156	9.32512	5.94374
	chr6	118370023	118370157	86	3.67422	12.1765	8.66016
	chr6	114553162	114553319	392	3.67445	43.3539	39.2252
	chrY	9198766	9199843	175	3.67939	21.4164	17.5881
	chrY	21340272	21340451	131	3.68012	16.8708	13.1594
	chrY	9989851	9990284	119	3.6813	15.5423	11.9322
	chr11	89081803	89081982	192	3.68332	23.1364	19.2313
	chrY	10679487	10679752	102	3.69081	13.8882	10.2959
	chrY	17174138	17174312	151	3.69282	18.9052	15.1805
	chrY	6167625	6167776	142	3.6946	17.955	14.2342
	chrY	10509547	10509699	133	3.69751	17.0351	13.3271
	chrY	40032584	40034050	98	3.69843	13.3132	9.8114
	chrY	8852508	8852779	109	3.69891	14.5353	10.9831
	chrX	125996034	125996941	174	3.70155	21.2368	17.4961
	chrY	40747673	40748145	64	3.70554	9.81735	6.42353
	chr19	49339345	49339480	70	3.7102	10.4695	7.02098
	chrY	5221499	5221666	105	3.71338	14.1579	10.5353
	chrY	6283069	6283224	69	3.7236	10.3922	6.95634
	chrY	5630686	5630823	180	3.72383	21.8539	18.0411
	chrY	7788057	7788180	76	3.72769	11.1007	7.61228
	chrY	9555215	9555398	279	3.72822	31.9839	27.9395
	chr1	195371756	195371930	2887	3.73097	293.485	288.705
	chrY	5285880	5286010	153	3.73111	19.096	15.3701
	chrY	37783793	37784032	173	3.73202	21.1552	17.3407
	chrY	17165379	17165867	173	3.73764	21.1791	17.3976
	chr6	114572854	114573019	98	3.74382	13.3923	9.83942
	chr2	7203609	7204290	94	3.74634	12.9324	9.41053
	chr11	3179841	3180106	261	3.74665	30.1703	26.1977
	chrY	5919039	5919169	71	3.74685	10.5756	7.11194
	chrY	6246609	6246811	131	3.74697	16.7966	13.1407
	chrY	8403262	8403394	79	3.74919	11.4043	7.9907
	chrY	43982873	43983030	103	3.75033	13.9431	10.3471
	chrX	170758270	170758469	3190	3.7508	323.858	319.046
	chrY	21922358	21922537	270	3.75276	31.0589	27.0485
	chrY	15700549	15700764	120	3.75432	15.755	12.0877
	chrY	41684917	41685376	131	3.75683	16.8185	13.1396
	chrY	23219137	23219535	72	3.75775	10.7303	7.2913
	chrY	4831450	4831727	132	3.76167	16.9824	13.2888
	chrY	10366387	10366747	266	3.76186	30.7199	26.6839
	chrY	5720271	5720459	64	3.76197	9.80662	6.40079
	chr16	18958385	18958570	135	3.76298	17.3154	13.5782
	chrY	5695702	5695922	161	3.76783	19.9314	16.1133
	chrY	10743075	10743211	130	3.76937	16.722	13.0274
	chrY	5835014	5835408	105	3.77753	14.0587	10.5365
	chrY	9207596	9207814	235	3.77812	27.4175	23.5196
	chrY	6553229	6553468	251	3.77825	29.1247	25.1922
	chrY	75750122	75750264	65	3.7894	9.99489	6.56472
	chrY	6665704	6665871	147	3.79304	18.5151	14.7644
	chrY	9588142	9588890	130	3.80053	16.734	13.0412
	chrY	6628828	6628957	125	3.80239	16.1749	12.5049
	chrY	6064128	6064699	141	3.80428	17.8121	14.1137
	chrY	5666384	5666987	137	3.80568	17.4424	13.7666
	chr18	18828971	18829164	190	3.80597	22.9364	19.0592
	chrY	10455351	10455500	129	3.81422	16.6127	12.9299
	chrY	10469561	10469751	204	3.81454	24.2388	20.4983
	chrY	5761292	5762169	237	3.81455	27.7448	23.7999
	chr11	18331771	18332163	166	3.81636	20.5543	16.6778
	chrY	5839520	5839725	93	3.81664	12.9101	9.3829
	chr17	13587386	13587536	407	3.81902	44.9081	40.7898
	chrY	5672079	5672508	114	3.82099	15.0575	11.4132
	chrY	9544260	9544438	183	3.82717	22.1775	18.3076
	chrY	15710099	15710243	138	3.82763	17.4075	13.8346
	chrY	9181271	9181397	140	3.83061	17.7984	14.0988
	chrY	10356688	10357637	157	3.832	19.4455	15.7256
	chrY	6255456	6255638	153	3.83571	19.0592	15.3248
	chr18	18173344	18173495	70	3.84052	10.4764	7.02358
	chrY	42113081	42113214	113	3.84176	15.001	11.3774
	chrY	10735352	10735484	101	3.84444	13.7068	10.116
	chr6	114597306	114597460	95	3.84568	13.1563	9.59391
	chr5	134378897	134379040	157	3.84632	19.5406	15.7456
	chrY	5525474	5525643	198	3.84752	23.6229	19.8306
	chrY	8437446	8437668	174	3.85059	21.2472	17.4475
	chrY	82126816	82126988	119	3.86056	15.6098	11.9367
	chrY	81438310	81438450	111	3.86109	14.7212	11.1641
	chr9	5550616	5550950	80	3.86224	11.5923	8.07913
	chrY	7543574	7543716	69	3.8665	10.3978	6.93741
	chrY	5965634	5966854	131	3.87795	16.8697	13.1904
	chr11	3172090	3173681	261	3.88037	30.1007	26.1616
	chrY	5687470	5687656	182	3.88138	22.0797	18.244
	chrY	6392772	6393019	277	3.88409	31.7947	27.7934
	chrY	41249894	41250023	84	3.89028	11.9472	8.4174
	chrY	7014398	7014790	258	3.89432	29.8878	25.8595
	chrY	6933157	6933485	176	3.89572	21.516	17.6789
	chr7	4306177	4306356	108	3.89596	14.428	10.8184
	chrY	5836744	5836885	115	3.90372	15.1828	11.5403
	chrY	10627952	10628077	91	3.90553	12.7572	9.1867
	chrY	10461054	10461528	142	3.90872	17.9861	14.2374
	chrY	5652515	5652668	117	3.91032	15.4301	11.7718
	chrY	4776454	4776700	123	3.91592	16.1097	12.4
	chrX	126016297	126016606	270	3.91723	31.0869	27.0705
	chrY	5918437	5918607	69	3.91739	10.4696	6.99849
	chrY	9287600	9287752	117	3.91998	15.4643	11.7856
	chrY	9165689	9166385	191	3.92382	22.9259	19.1103
	chr16	18958984	18959111	83	3.92571	11.8894	8.37845
	chrY	6024537	6024765	320	3.92674	35.9491	32.0727
	chr5	14984878	14985568	283	3.92761	32.316	28.3127
	chrY	15769058	15769208	106	3.92825	14.2299	10.6426
	chrY_JH584301_random	108157	108383	194	3.93608	23.3647	19.4597
	chr1	109336246	109336377	132	3.93798	16.9549	13.2588
	chr6	114525501	114525650	149	3.94843	18.7414	14.9807
	chrY	6130716	6130978	137	3.95229	17.4766	13.7714
	chrUn_GL456367	12671	13308	132	3.95606	16.8963	13.2527
	chrY	8957579	8957966	101	3.96247	13.6957	10.1374
	chrY	7565321	7565476	117	3.9644	15.3774	11.7295
	chrY	16464204	16464378	98	3.96468	13.3791	9.82267
	chrY	5790742	5791346	142	3.96928	17.9363	14.2249
	chrY	10466372	10466579	151	3.96986	18.8797	15.1988
	chrY	28645248	28645405	76	3.97231	11.1499	7.66321
	chrY	76933979	76934119	87	3.97294	12.2744	8.73928
	chrY	6774544	6774656	81	3.97515	11.7145	8.18757
	chrY	5875469	5875667	184	3.97542	22.3177	18.4341
	chrY	35096810	35096977	87	3.97599	12.2455	8.71025
	chrY	9129076	9129243	98	3.97832	13.343	9.82004
	chrY	41291736	41291865	88	3.97896	12.3811	8.83436
	chr2	181918572	181918720	679	3.9794	72.2964	67.925
	chr18	78198258	78198405	97	3.98084	13.3234	9.76558
	chrY	41281493	41281684	130	3.98255	16.7199	13.073
	chrY	6041786	6041923	148	3.98301	18.6165	14.8445
	chrY	8798329	8798884	126	3.98953	16.281	12.6447
	chr5	17469959	17470132	261	3.99354	30.1636	26.105
	chrY	6495277	6495424	139	3.99533	17.647	13.943
	chrY	4826925	4827621	137	3.9965	17.4246	13.7071
	chrY	9096440	9096576	159	3.99882	19.6694	15.9038
	chrY	17150805	17151009	101	3.99924	13.7285	10.1273
	chr6	4923839	4924172	174	4.00358	21.3327	17.456
	chrY	5738955	5739143	258	4.00873	29.9315	25.8854
	chrY	14823993	14824261	81	4.01053	11.6184	8.11594
	chrY	43408792	43408988	158	4.01093	19.629	15.8666
	chrX	125898871	125899058	114	4.02176	15.0865	11.4657
	chrY	9189817	9190004	289	4.02589	32.9347	28.9134
	chr5	75309727	75309871	83	4.02656	11.9219	8.3761
	chrY	10367459	10368070	197	4.02779	23.5779	19.7044
	chrY	8811083	8811215	144	4.02822	18.1429	14.4755
	chrY	73388607	73388770	235	4.02836	27.4926	23.5798
	chrY	9655454	9655644	164	4.02851	20.1298	16.4081
	chrY	9174538	9174946	230	4.03813	26.8324	23.0809
	chrY	5578815	5579521	117	4.03834	15.4213	11.7624
	chrY	20658373	20658580	127	4.04188	16.3889	12.7163
	chr11	3155536	3155645	164	4.04208	20.297	16.4515
	chrY	24887388	24887530	84	4.04357	11.958	8.43516
	chr2	51999730	51999882	162	4.04398	19.9318	16.2238
	chrY	21367681	21367810	79	4.04862	11.439	7.91215
	chrY	6162676	6162902	206	4.04944	24.5962	20.6851
	chrY	39313891	39314069	98	4.06464	13.4281	9.83868
	chrY	11025604	11025759	150	4.06533	18.7883	15.0446
	chrY	20199969	20200165	148	4.07999	18.543	14.8179
	chrY	6158808	6159563	101	4.08051	13.6678	10.1506
	chrY	89556102	89556277	240	4.08397	28.0363	24.0561
	chr7	128305898	128306011	94	4.08456	13.0547	9.46695
	chrY	16985304	16985449	79	4.08642	11.4479	7.93809
	chrY	8813947	8814138	234	4.09068	27.4017	23.4517
	chrY	8906414	8906551	98	4.09098	13.4371	9.8455
	chrY	9506890	9507055	231	4.09566	27.1073	23.1069
	chrY	28436191	28436342	88	4.09816	12.363	8.81779
	chrY	87021301	87021516	108	4.10177	14.4903	10.8972
	chrY	5935333	5935448	95	4.10268	13.1631	9.59398
	chrY	41271788	41271929	83	4.10503	11.9081	8.36001
	chrY	22207989	22208156	248	4.13322	28.7371	24.8058
	chrY	57845847	57845978	95	4.13586	13.1295	9.54369
	chrY	6063329	6063531	179	4.1375	21.8219	17.9602
	chrY	11084569	11084699	133	4.13762	16.9942	13.3004
	chrY	87153854	87154028	82	4.14403	11.7907	8.25827
	chrY	20326748	20327232	190	4.14866	22.9286	19.028
	chrY	20184190	20184343	80	4.15116	11.6027	8.06018
	chrY	56467891	56468039	82	4.1523	11.8101	8.28165
	chrY	10382617	10382846	133	4.15554	17.0636	13.3987
	chrY	10614731	10614961	178	4.16168	21.5652	17.8455
	chr3	142191687	142191846	299	4.16405	34.1137	29.9992
	chr19	13142912	13143091	150	4.16764	18.8738	15.0921
	chrY	4539302	4539414	94	4.16788	13.0236	9.48033
	chr16	93789206	93789341	282	4.16837	32.3215	28.2595
	chr1	141036411	141036599	82	4.16974	11.7673	8.22758
	chrY	5652008	5652143	114	4.17305	15.1109	11.426
	chrY	6263778	6263933	205	4.17326	24.4186	20.5884
	chrY	6258697	6260150	106	4.17409	14.2602	10.6774
	chrY	9179601	9180466	107	4.17551	14.2746	10.7098
	chrY	15937790	15937925	140	4.17857	17.7941	14.0597
	chrY	5998086	5998316	94	4.18679	12.9343	9.40093
	chrY	5883396	5883539	130	4.19655	16.7223	13.0221
	chrY	5586865	5587014	113	4.19945	15.0344	11.3936
	chrY	8884952	8885198	104	4.21277	14.0287	10.4069
	chrY	4837520	4837663	110	4.21389	14.5664	11.0124
	chrY	8803825	8804010	201	4.21564	23.8775	20.1396
	chrY	10380545	10380687	134	4.21663	17.0231	13.4626
	chr12	93577027	93577173	610	4.21667	65.3657	61.0191
	chrY	9162435	9162601	112	4.21694	14.9335	11.2613
	chrY	82633397	82633528	98	4.21974	13.4729	9.8725
	chrY	10004699	10005291	151	4.22228	18.8977	15.1379
	chrY	4851722	4851862	167	4.22893	20.5146	16.7335
	chrY	44288529	44288721	120	4.23037	15.6469	12.0064
	chrY	9533306	9533436	100	4.2338	13.656	10.0529
	chrY	43905337	43905498	102	4.23796	13.8507	10.2483
	chrY	11016094	11016285	176	4.23953	21.4814	17.6408
	chrY	8807172	8807317	122	4.23975	15.9185	12.2533
	chr18	18831372	18831514	117	4.24574	15.422	11.7695
	chrY	6632103	6632246	218	4.24681	25.749	21.8007
	chrX	123889384	123889606	149	4.24842	18.6711	14.9007
	chrY	23798101	23798245	94	4.25023	12.9584	9.42192
	chrY	18229587	18229827	151	4.25052	18.9517	15.1254
	chrY	38743282	38743457	99	4.25158	13.5831	9.97965
	chrY	5659512	5659677	282	4.25347	32.2689	28.2573
	chrY	10726734	10727392	138	4.25812	17.4375	13.8829
	chrY	5906410	5906977	147	4.2748	18.3978	14.7027
	chrY	80035542	80035753	116	4.27992	15.3041	11.6813
	chrY	39547105	39547305	163	4.28106	20.1257	16.3767
	chrY	18246544	18246691	152	4.28734	18.9552	15.2123
	chrY	9059582	9060008	181	4.29725	21.9193	18.1435
	chrY	4641551	4641758	99	4.29913	13.5314	9.92576
	chrY	9499930	9500053	101	4.31092	13.7187	10.1156
	chrY	13557786	13557978	126	4.31342	16.3933	12.6936
	chrY	6332156	6332418	179	4.31656	21.7249	17.9398
	chrY	8646325	8646491	117	4.3172	15.3991	11.7401
	chrX	123241362	123241566	261	4.3178	30.1274	26.1119
	chrY	8705877	8706024	102	4.31853	13.9052	10.2944
	chrY	5693214	5693431	303	4.32188	34.3638	30.3393
	chrY	42557601	42557737	198	4.33206	23.7346	19.8704
	chr3	94113231	94113383	122	4.33409	15.9532	12.2594
	chrY	20966647	20966821	137	4.34222	17.4753	13.7506
	chrY	8425191	8425359	145	4.34494	18.276	14.5221
	chrY	8700507	8700659	106	4.35344	14.2089	10.6104
	chrY	8622665	8622812	107	4.35791	14.3967	10.7441
	chrY	8805926	8806177	122	4.36382	15.9149	12.2799
	chrY	35151748	35151899	100	4.36658	13.6343	10.0305
	chrY	9279829	9280430	127	4.37333	16.4374	12.7407
	chrY	89884705	89884873	166	4.37932	20.4054	16.6433
	chrY	6252919	6253079	186	4.3795	22.545	18.6904
	chrY	8834907	8835258	115	4.38171	15.2052	11.5222
	chrY	8402441	8402684	93	4.38191	12.9551	9.36362
	chrY	43069771	43069922	122	4.39482	15.906	12.2559
	chrY	9115695	9115844	141	4.39977	17.8423	14.1508
	chrY	29389989	29390116	104	4.40249	14.1118	10.4833
	chrY	10749354	10749509	103	4.41214	14.0184	10.3722
	chrY	6284418	6284610	147	4.4194	18.5337	14.7529
	chrY	9200253	9200382	126	4.42141	16.2623	12.6542
	chrY	86865151	86865307	194	4.4238	23.2992	19.4333
	chrY	8899066	8899369	120	4.42423	15.7327	12.0923
	chrY	17809111	17809549	122	4.42669	15.9216	12.2672
	chrY	90424390	90424522	136	4.43174	17.3459	13.6599
	chr11	3119318	3119941	128	4.44303	16.4492	12.8004
	chrY	23379721	23379866	105	4.44635	14.1767	10.5699
	chrX	123699404	123699730	337	4.44909	37.804	33.7057
	chr15	9015851	9016287	443	4.45867	48.7327	44.3897
	chrY	23870983	23871136	174	4.47347	21.2602	17.4378
	chrY	6865220	6865402	189	4.48856	22.8152	18.9387
	chrY	12438881	12439103	125	4.50392	16.2549	12.5494
	chrY	8658632	8658771	129	4.5122	16.6327	12.922
	chrY	41451036	41451176	166	4.51616	20.4376	16.6642
	chrY	4789622	4789847	195	4.52498	23.4161	19.5684
	chrY	6153596	6153752	103	4.536	13.9609	10.3424
	chrY	38184717	38184850	317	4.53807	35.824	31.7239
	chrY	41225469	41225598	158	4.56342	19.6484	15.8566
	chrY	25646196	25646382	106	4.58913	14.2716	10.6234
	chrY	9254692	9254837	135	4.58962	17.256	13.534
	chr4	63602239	63602364	182	4.59708	22.063	18.2487
	chrY	5748654	5748848	349	4.59764	39.1104	34.9661
	chrY	6336584	6336769	182	4.59924	22.1459	18.2823
	chrY	5679700	5679928	251	4.60877	29.145	25.1285
	chrY	5391391	5391519	142	4.61199	17.9996	14.2732
	chrUn_GL456367	10058	10217	135	4.62384	17.2847	13.5498
	chrY	41640266	41640398	132	4.63408	16.9219	13.2483
	chr8	84113393	84113521	138	4.63972	17.5874	13.8366
	chrY	6337127	6337800	183	4.64219	22.1244	18.3574
	chrY	5583291	5583649	138	4.68665	17.5997	13.8108
	chr10	43562660	43563017	155	4.69299	19.3615	15.5055
	chrY	12273383	12273561	123	4.70673	16.0142	12.3452
	chr17	67741377	67741520	233	4.71102	27.2197	23.3119
	chrY	5854215	5854403	132	4.71984	16.8881	13.2146
	chrY	8547996	8548156	123	4.73622	16.0329	12.3244
	chr13	120321467	120321616	1733	4.7487	177.934	173.34
	chrY	12106621	12106761	209	4.76881	24.8011	20.9207
	chrY	5881360	5881531	188	4.77103	22.7416	18.8712
	chrY	9496176	9496347	500	4.773	54.3099	50.027
	chrY	6203445	6203628	206	4.78168	24.5716	20.6218
	chrY	5818245	5818371	138	4.79747	17.5446	13.8029
	chrY	88637575	88637767	184	4.79791	22.3669	18.4962
	chrY	21091428	21091599	121	4.80116	15.83	12.1473
	chrY	28570663	28570795	155	4.82345	19.2682	15.506
	chrY	75479459	75479957	133	4.82497	17.0659	13.3301
	chrY	4725397	4725701	186	4.82849	22.4032	18.6272
	chr3	149052512	149052895	191	4.83844	23.1136	19.1892
	chr12	20869800	20869941	151	4.85818	18.8725	15.1331
	chrY	10650481	10650636	143	4.87391	18.0981	14.3402
	chrY	6376417	6376581	140	4.89546	17.731	14.0174
	chr1	157877278	157877419	882	4.90748	92.7115	88.2879
	chr2	92093625	92093763	425	4.91127	46.7295	42.5481
	chrY	9201204	9201340	144	4.91202	18.2273	14.4532
	chrY	41234397	41234586	147	4.91227	18.5041	14.787
	chrY	41489545	41489754	173	4.91298	21.1608	17.3595
	chrY	9889973	9890102	178	4.93232	21.7119	17.877
	chrY	21422550	21422701	177	4.93738	21.5488	17.7289
	chrY	43299572	43299761	126	4.95631	16.3464	12.6245
	chrY	37782775	37782929	137	4.95766	17.4862	13.7551
	chrY	5964168	5964804	135	4.96319	17.2037	13.5331
	chrY	9403646	9403805	160	4.96828	19.7992	16.0291
	chrY	67626525	67626703	142	4.97774	18.0356	14.2873
	chrX	92107377	92107582	185	4.98189	22.4317	18.5288
	chrY	6003825	6004037	227	4.99617	26.697	22.7393
	chrY	9804546	9804689	190	5.02084	22.9313	19.0808
	chrY	9297215	9297361	163	5.04286	20.1743	16.3611
	chrY	82662175	82662303	174	5.0544	21.2586	17.4715
	chr8	83756810	83756976	987	5.09167	103.218	98.7624
	chrY	13562633	13562790	168	5.11002	20.6711	16.8902
	chrY	6001085	6001278	179	5.12425	21.7764	17.9348
	chrY	9290102	9290815	303	5.15468	34.3637	30.3395
	chrY	38527708	38527909	159	5.15561	19.787	15.9908
	chrY	41249283	41249464	161	5.16039	19.9588	16.1438
	chrY	6597624	6597752	216	5.16616	25.581	21.6593
	chrX	126051655	126051825	145	5.17891	18.3399	14.5724
	chrY	40765595	40765745	163	5.19466	20.1986	16.3763
	chrY	8528080	8528260	192	5.19793	23.0295	19.2488
	chr9	65874545	65874673	211	5.22445	25.0377	21.1131
	chrY	5908968	5909103	208	5.24301	24.8248	20.8986
	chr5	147611439	147611591	218	5.24644	25.7895	21.8557
	chrY	5987620	5987762	168	5.25166	20.6732	16.8412
	chrY	8035486	8035696	225	5.30484	26.4991	22.5573
	chr5	38023022	38023299	458	5.32352	50.2207	45.881
	chrY	5222049	5222194	213	5.32949	25.2488	21.3228
	chrY	41283867	41284016	267	5.43138	30.787	26.7997
	chrY	5899836	5900003	215	5.4335	25.5355	21.5937
	chrUn_GL456367	9415	9596	240	5.43812	28.0265	24.0215
	chrX	123730662	123730877	266	5.47216	30.6422	26.6328
	chrY	88978978	88979143	232	5.48141	27.1765	23.2083
	chrY	5919552	5919908	409	5.52589	45.1536	40.9081
	chrY	44203184	44203380	159	5.52828	19.8085	15.9752
	chrY	6188616	6188790	223	5.60209	26.2564	22.3028
	chr11	121982379	121982528	1084	5.75843	112.91	108.444
	chrY	8744805	8744961	245	6.13893	28.6318	24.5956
	chrY	23549777	23549953	288	6.24569	32.8972	28.8822
	chrY	5699449	5699615	325	6.30445	36.6763	32.5345
	chrY	5995339	5995488	392	7.32705	43.3926	39.205
