# Supplementary material for: EGR1 recruits TET1 to shape the brain methylome during development and upon neuronal activity
Source: Nat Commun. 2019 Aug 29;10:3892. doi: 10.1038/s41467-019-11905-3 (PMC6715719; doi:10.1038/s41467-019-11905-3)
Supplement: Supplementary file 7 — Supplementary Data 4 [file 41467_2019_11905_MOESM7_ESM.xlsx]

## Sheet: Methylome sequencing statistics
	Supplementary Table 4a. Statistics of Reduced Representation Bisulfite Sequencing data
	Sample	Bisulfite conversion rate	# of raw read pairs	# of read pairs after trimming	# of uniquely mapped read pairs	Mapping efficiency	# of read pairs after PCR deduplication	Duplication rate	Read coverage over mouse genome	# of CpG(≥1x)	Coverage(≥1x)	# of CpG(≥10x)	Coverage(≥10x)
	Egr1KO rep1	0.991026	268101314	266247766	146332395	0.54961	124698369	0.147842	14.9225	10864908	0.495933	4209205	0.192131
	Egr1KO rep2	0.990521	210971359	209842216	111658756	0.532108	95338906	0.146158	11.7426	10013711	0.45708	3046363	0.139052
	Tet1KO rep1	0.991459	287409133	286044247	153330823	0.536039	128631774	0.161083	15.9972	10867140	0.496035	4110743	0.187637
	Tet1KO rep2	0.98754	272027772	270503398	148084630	0.547441	126110905	0.148386	15.141	11081505	0.50582	4489660	0.204932

## Sheet: RNAseq statistics
	Supplementary Table 4b. Statistics of mRNA-seq data
	Sample	# of raw read pairs	# of read pairs after trimming	# of mapped read pairs	Mapping efficiency
	Egr1KO rep1	46232175	46056578	39673620	0.8614
	Egr1KO rep2	35252525	35104592	30066461	0.8565
	Tet1KO rep1	33497235	33375129	28702059	0.86
	Tet1KO rep2	39541363	39382864	33911962	0.8611

## Sheet: Annotation for DMR
	Supplementary Table 4c. Annotation for differentially methylated regions identified
	chrom	dmrStart	dmrEnd	num_CpGs	methylation_bias	hyper.5mC.sample	type	DMR.Egr1KO	DMR.Tet1KO	10wk.CpG_ML.gz	12mo_glia_F.CpG_ML.gz	12mo_neu_F.CpG_ML.gz	1wk.CpG_ML.gz	22mo.CpG_ML.gz	2wk.CpG_ML.gz	4wk.CpG_ML.gz	6wk_F.CpG_ML.gz	6wk_glia_F.CpG_ML.gz	6wk_neu_F.CpG_ML.gz	7wk_glia.CpG_ML.gz	7wk_neu.CpG_ML.gz	Egr1KO.rep1.CpG_ML.gz	Egr1KO.rep2.CpG_ML.gz	Excitatory.neuron.rep1.CpG_ML.gz	Excitatory.neuron.rep2.CpG_ML.gz	PV.neuron.rep1.CpG_ML.gz	PV.neuron.rep2.CpG_ML.gz	Tet1KO.rep1.CpG_ML.gz	Tet1KO.rep2.CpG_ML.gz	VIP.neuron.rep1.CpG_ML.gz	VIP.neuron.rep2.CpG_ML.gz	fetal.CpG_ML.gz	mforebrain_E11.5_rep1_CpG_ML.gz	mforebrain_E11.5_rep2_CpG_ML.gz	mforebrain_E12.5_rep1_CpG_ML.gz	mforebrain_E12.5_rep2_CpG_ML.gz	mforebrain_E13.5_rep1_CpG_ML.gz	mforebrain_E13.5_rep2_CpG_ML.gz	mforebrain_E14.5_rep1_CpG_ML.gz	mforebrain_E14.5_rep2_CpG_ML.gz	mforebrain_E15.5_rep1_CpG_ML.gz	mforebrain_E15.5_rep2_CpG_ML.gz	mforebrain_E16.5_rep1_CpG_ML.gz	mforebrain_E16.5_rep2_CpG_ML.gz	mforebrain_d0_rep1_CpG_ML.gz	mforebrain_d0_rep2_CpG_ML.gz	mhindbrain_E11.5_rep1_CpG_ML.gz	mhindbrain_E11.5_rep2_CpG_ML.gz	mhindbrain_E12.5_rep1_CpG_ML.gz
	chr1	104993935	104994255	21	1	Tet1KO	Tet1KO	0	1	0.24496	0.533075	0.529162	0.148646	0.437694	0.194388	0.373674	0.427473	NA	0.547333	0.429064	0.566223	0.772549	NA	0.394972	0.480248	0.380531	0.464703	0.761668	0.795769	0.456661	0.593839	0.154735	0.13656	0.15482	0.184794	0.170594	0.15596	0.207883	0.156431	0.1429	0.189614	0.181597	0.175389	0.144086	0.108809	0.162051	0.0579486	0.0969765	0.0786514
	chr1	105844299	105845060	22	0.954545	Tet1KO	Tet1KO	0	1	0.0825839	0.225357	0.267291	0.0172097	0.203848	0.1009	0.176513	0.13489	0.166667	0.179373	0.218989	0.258518	0.230152	0.206114	0.102804	0.127549	0.0927148	0.107068	0.544581	0.604576	0.0627598	0.0640553	0.07527	0.0418032	0.056129	0.0326677	0.029571	0.0377839	0.0333677	0.0615677	0.0460097	0.0363323	0.0413226	0.0410517	0.0400194	0.0257839	0.0515871	0.0422839	0.0948645	0.0683613
	chr1	105880714	105881182	16	1	Tet1KO	Tet1KO	0	1	0.315356	0.216054	0.375306	0.13043	0.334444	0.237462	0.314238	0.243962	0.273	0.450392	0.275077	0.3854	0.424973	0.501322	0.264286	0.335262	0.696603	0.552013	0.765315	0.691676	0.503381	0.501948	0.0609455	0.0937313	0.0966375	0.12852	0.0710063	0.114956	0.0569625	0.135137	0.053675	0.135269	0.0879562	0.10285	0.0903933	0.0955125	0.120781	0.148875	0.130231	0.16125
	chr1	106712553	106712573	5	1	Tet1KO	Tet1KO	0	1	0.02052	0.08334	0	0	0.06408	0.05462	0.03112	0.01334	0.03334	NA	0.22668	NA	0.190079	0.0972222	0	0	0	0.0285714	0.447086	0.246429	0	0.0348484	0	0.03404	0.01	0.0091	0.0091	0.01666	0.01428	0.01334	0.01538	0.01112	0.00952	0	0.01818	0.01538	0.0125	0.01334	0.03076	0.01666
	chr1	111754598	111754719	5	1	Tet1KO	Tet1KO	0	1	0.125857	0.10666	0.2762	0.166667	0.238857	0.100543	0.1911	0.1036	NA	0.127114	0.135786	0.213614	0.2	NA	0.193537	0.1	0.25873	0.220327	0.707619	0.738776	0	0	NA	0.0918429	0.0848	0.131957	0.151243	0.0790571	0.2113	0.106943	0.152457	0.0794	0.181014	0.1355	0.207814	0.111814	0.166929	0.0628429	0.1128	0.127057
	chr1	112416579	112417079	25	1	Tet1KO	Tet1KO	0	1	0.0288226	0.0235789	0.03365	0.00529259	0.0227871	0.0263677	0.038771	0.0319677	0.0952333	0.0409368	0.0432053	0.0396632	0.0377345	0.144444	0.0104386	0.017284	0.0432551	0.0419696	0.470751	0.388513	0.0388199	0.0152801	0.0308667	0.0150129	0.0222484	0.0174433	0.0206032	0.00322581	0.00526207	0.00696452	0.00763226	0.00725806	0.00670323	0.0145548	0.00852581	0.0269452	0.00831613	0.0212645	0.0176806	0.0190871
	chr1	119115719	119115766	7	1	Tet1KO	Tet1KO	0	1	0.5551	0.49048	0.868186	0.711057	0.383486	0.591271	0.656057	0.347429	0.51334	0.840414	0.287629	0.924829	0.5	0.717277	1	0.943223	0.923077	0.824992	0.717694	0.746158	0.594322	0.630852	0.713375	0.865214	0.865986	0.8816	0.816414	0.793943	0.7342	0.802871	0.818557	0.836171	0.888886	0.7776	0.816943	0.641971	0.6182	0.8199	0.811986	0.800571
	chr1	120022188	120022235	7	1	Tet1KO	Tet1KO	1	1	0.492971	NA	0.235371	0.729314	0.648643	0.582286	0.534486	0.313871	0.9	0.265083	0.749829	0.2	0.811172	0.811565	0.0431457	0.289524	0.971429	0.794785	0.834848	0.969841	1	1	1	0.909129	0.887843	0.958257	0.927471	0.9583	0.889257	0.960557	0.893614	0.799257	0.8248	0.880957	0.824186	0.8403	0.831314	0.9357	0.9628	0.904543
	chr1	120022191	120022235	6	1	Egr1KO	Egr1KO	1	1	0.47665	NA	0.226983	0.75365	0.645633	0.566	0.547817	0.302683	0.9	0.265083	0.7466	0.2	0.807479	0.807937	0.0318182	0.290476	0.966667	0.779101	0.837626	0.964815	1	1	1	0.914817	0.88365	0.959233	0.922967	0.96325	0.893533	0.953983	0.88515	0.784317	0.823383	0.872233	0.825183	0.844933	0.840233	0.924983	0.9566	0.900133
	chr1	120358557	120358605	12	1	WT_6wk	Egr1KO	1	1	1	0.838092	0.96875	0.836682	0.957925	0.993592	0.921408	0.993592	NA	0.961575	0.977275	0.974642	0.613863	0.63508	NA	0.75	0.914103	1	0.708797	0.58864	0.8	0.833333	1	0.939533	0.911542	0.960125	0.925625	0.890425	0.922725	0.882458	0.966017	0.974217	0.8747	0.917917	0.916325	0.928625	0.966117	0.927883	0.989583	0.985183
	chr1	120358565	120358605	11	1	WT_6wk	Tet1KO	1	1	1	0.841555	0.965909	0.84035	0.9541	0.993009	0.914264	0.993009	NA	0.958082	0.991736	0.972336	0.606731	0.65241	NA	0.75	0.906294	1	0.700506	0.584301	0.8	0.777778	1	0.940527	0.9035	0.961282	0.918864	0.887455	0.925273	0.893164	0.979455	0.971873	0.873409	0.910455	0.908718	0.932236	0.963036	0.936482	0.988636	0.983836
	chr1	120592228	120593191	14	1	Tet1KO	Tet1KO	0	1	0.657436	0.308115	0.753343	0.331371	0.602486	0.448057	0.593829	0.54525	0.384313	0.730858	0.4917	0.810929	0.689025	0.702013	0.718469	0.730332	0.931619	0.952183	0.85552	0.868183	0.861217	0.867695	0.331643	0.333943	0.381421	0.395929	0.3207	0.378236	0.360679	0.358057	0.310214	0.40225	0.320329	0.374079	0.323207	0.400636	0.400871	0.358643	0.356329	0.418643
	chr1	120964050	120964117	5	1	Tet1KO	Tet1KO	0	1	0.17316	0.09358	0.19802	0.04318	0.08192	0.05742	0.1012	0.14018	0.37145	0.05818	0.09756	0.09166	0.13094	0.28342	0.0285714	0.025641	0	0.02	0.789057	0.535007	0	0	0.10756	0.09438	0.0367	0.05852	0.05196	0.1308	0.0258	0.08456	0.08662	0.05266	0.0317	0.07734	0.11836	0.1055	0.07064	0.10004	0.07876	0.07586
	chr1	121527253	121528287	62	0.951613	Tet1KO	Tet1KO	0	1	0.1951	0.231232	0.259203	0.146456	0.1997	0.178201	0.154594	0.199594	0.40667	0.173686	0.215613	0.105868	0.288138	0.221012	0.0621251	0.161783	0.155725	0.0901116	0.570981	0.556939	0.142466	0.109532	0.242555	0.213283	0.194651	0.216131	0.195359	0.170157	0.19573	0.199681	0.157778	0.154761	0.173124	0.198563	0.168513	0.19672	0.216106	0.240859	0.18897	0.218774
	chr1	12865027	12865200	6	1	Tet1KO	Tet1KO	0	1	0.37255	0.648067	0.448	0.5618	0.477617	0.527517	0.497017	0.409533	0.4	0.35776	0.45395	0.47245	0.737553	0.528571	0.487223	0.515873	0.0768518	0.187675	0.783959	0.873793	0.598317	0.589129	0.794967	0.799983	0.7642	0.7469	0.778633	0.734117	0.794867	0.811233	0.75475	0.70175	0.7499	0.69165	0.7109	0.73925	0.738467	0.72205	0.630883	0.603917
	chr1	13103063	13104413	22	0.863636	Tet1KO	Tet1KO	0	1	0.293136	0.227921	0.218558	0.216052	0.199997	0.21912	0.255413	0.226874	0.4783	0.304268	0.235981	0.19079	0.38893	0.38785	0.172737	0.258684	0.624355	0.477407	0.495492	0.593901	0.36008	0.290849	0.352825	0.221874	0.220023	0.225213	0.220919	0.177229	0.230484	0.25381	0.205374	0.222277	0.253394	0.203148	0.235413	0.261974	0.207252	0.26951	0.251319	0.254597
	chr1	131275192	131275375	6	0.833333	Tet1KO	Tet1KO	0	1	0.392686	0.37145	0.4111	0.5133	0.477314	0.352983	0.497686	0.338714	NA	0.409529	0.4232	0.5	0.446892	0.739538	0.463095	0.52585	0.495797	0.508485	0.822744	0.627332	0.625694	0.599185	0.6	0.3829	0.462	0.457357	0.458986	0.403043	0.492414	0.491586	0.493414	0.409414	0.372629	0.520871	0.516943	0.439414	0.478343	0.403471	0.403771	0.380486
	chr1	13128533	13128672	9	1	Tet1KO	Tet1KO	0	1	0.1049	0.147444	0.235456	0.03125	0.246156	0.105733	0.181967	0.114978	0	0.177689	0.0785333	0.0988	0.205051	0.420414	0.0489057	0.0892196	0.343821	0.257618	0.560374	0.301333	0.229056	0.211691	0.1429	0.0479889	0.00946667	0.0604	0.0104667	0.0269778	0.0173111	0.0328111	0.0311444	0.0245778	0	0.0242778	0.103344	0.0635222	0.00427778	0.0433889	0.0290444	0.0258222
	chr1	131598919	131599170	5	1	Tet1KO	Tet1KO	0	1	0.2493	0.3732	0.63176	0.35438	0.39916	0.25992	0.3221	0.40618	0.26665	0.217467	0.19226	0.60692	0.431061	0.41873	0.5	0.313333	0.551625	0.677381	0.777664	0.798378	0.509259	0.60243	0.38944	0.36684	0.45282	0.43282	0.40394	0.26714	0.34362	0.3124	0.40356	0.29554	0.31924	0.2394	0.3331	0.15672	0.32596	0.2175	0.25048	0.31368
	chr1	131600327	131600568	9	0.888889	Tet1KO	Tet1KO	0	1	0.448167	0.281489	0.581356	0.371733	0.408667	0.368022	0.381822	0.398522	0.10158	0.490912	0.218522	0.72254	0.456653	0.448345	0.597985	0.433081	0.747934	0.726016	0.699316	0.688664	0.624134	0.720204	0.347617	0.3218	0.255467	0.293278	0.293678	0.314878	0.387389	0.274589	0.324789	0.3047	0.316822	0.312322	0.296444	0.297733	0.457478	0.316556	0.239144	0.373467
	chr1	132116410	132116985	21	0.809524	Tet1KO	Tet1KO	0	1	0.316241	0.313233	0.398533	0.221143	0.399255	0.2652	0.350714	0.324527	0.320837	0.365306	0.375914	0.443805	0.427986	0.436135	0.458177	0.283583	0.462318	0.407713	0.562338	0.568607	0.518477	0.486647	0.301712	0.286945	0.246118	0.280873	0.3076	0.246664	0.243873	0.244623	0.231123	0.28015	0.255418	0.23715	0.256359	0.284273	0.251709	0.305455	0.29355	0.310436
	chr1	132661431	132661606	7	1	Egr1KO	Egr1KO	1	0	0.609071	0.850057	0.297057	0.874314	0.639229	0.659157	0.563186	0.539529	0.801567	0.219686	0.774957	0.2974	0.853118	0.834957	0.330808	0.335838	0.843868	0.823574	0.82064	0.849306	0.858059	0.885488	0.922371	0.934471	0.895057	0.913629	0.911914	0.923014	0.943786	0.926457	0.915257	0.904086	0.922371	0.906643	0.910986	0.9346	0.887486	0.931043	0.9118	0.927886
	chr1	132766205	132766449	7	1	Tet1KO	Tet1KO	0	1	0.302386	0.127267	0.3607	0.0598143	0.268029	0.190686	0.2003	0.2102	0.25	0.602383	0.223043	0.325514	0.265775	0.401061	0.178571	0.190079	0.545667	0.538899	0.560521	0.527082	0.0285714	0.0277777	0.325	0.381743	0.407086	0.193143	0.253957	0.2303	0.221443	0.190171	0.153143	0.0926571	0.113757	0.128829	0.0739286	0.0464714	0.0697714	0.213529	0.291971	0.2226
	chr1	133890150	133890457	11	1	Tet1KO	Tet1KO	0	1	0.331027	0.5836	0.399612	0.0751182	0.281336	0.181791	0.303227	0.417382	0.466667	0.308073	0.317909	0.403018	0.394083	0.487776	0.164762	0.291325	0.689668	0.603839	0.688408	0.754266	0.842172	0.843369	0.025	0.197936	0.142173	0.1949	0.214945	0.111118	0.0734455	0.139836	0.117318	0.150445	0.283782	0.185327	0.1591	0.1894	0.135491	0.103627	0.235109	0.248136
	chr1	134046508	134046616	10	1	Tet1KO	Tet1KO	0	1	0.14411	0.06666	0.25	0.0178571	0.10409	0.13853	0.19553	0.13351	NA	0	0.1287	0.14605	0.279197	0.178319	0.205556	0.135642	0.0291667	0.0185186	0.562106	0.553084	0	0.0644119	0.30477	0.20652	0.15654	0.19265	0.19573	0.16889	0.14324	0.12036	0.18051	0.12539	0.16408	0.16243	0.21783	0.14229	0.08621	0.16415	0.16968	0.16202
	chr1	134181069	134181838	5	1	Tet1KO	Tet1KO	0	1	0.671562	0.715225	0.755763	0.596187	0.700113	0.645288	0.73395	0.6139	0.7991	0.791243	0.676288	0.775814	0.716737	0.669444	0.705449	0.627699	0.848004	0.783897	0.845238	0.84826	0.90625	0.827348	0.540275	0.619263	0.644487	0.6063	0.629487	0.6518	0.6236	0.686475	0.549162	0.598962	0.6706	0.5825	0.656238	0.63035	0.582475	0.699213	0.702512	0.677913
	chr1	134233456	134234310	16	0.875	Tet1KO	Tet1KO	0	1	0.231229	0.25015	0.0884563	0.38818	0.320488	0.285394	0.321018	0.211347	0.42572	0.16455	0.416787	0.190957	0.345052	0.505719	0.0406063	0.171001	0.527953	0.542278	0.515242	0.494234	0.721337	0.722638	0.592492	0.6097	0.556012	0.568747	0.568865	0.624294	0.572506	0.664676	0.630147	0.565165	0.5776	0.533119	0.583512	0.480541	0.513671	0.552553	0.582412	0.632406
	chr1	134645317	134645614	10	1	Tet1KO	Tet1KO	0	1	0.20756	0.14228	0.41671	0.15475	0.29116	0.23347	0.27544	0.30517	0.1	0.41997	0.18493	0.41416	0.334828	0.389487	0.343371	0.26654	0.238546	0.25513	0.713479	0.636125	0.497588	0.464316	0.18967	0.20309	0.18188	0.30634	0.20938	0.17738	0.25921	0.15329	0.20039	0.18125	0.16194	0.16588	0.21003	0.19797	0.18188	0.15896	0.16242	0.18174
	chr1	134709982	134710146	8	1	Tet1KO	Tet1KO	0	1	0.199875	0.167712	0.358717	0.0616875	0.203425	0.3048	0.195425	0.237212	0.216667	0.189286	0.223713	0.256113	0.373726	0.281572	0.235119	0.186394	0.206169	0.222802	0.612043	0.600563	0.462203	0.454762	0.04	0.079875	0.12685	0.068325	0.1074	0.0678375	0.09405	0.154175	0.0833875	0.0844375	0.061	0.060925	0.0755375	0.20425	0.074575	0.0939	0.0625625	0.0747
	chr1	134987544	134988174	24	1	Tet1KO	Tet1KO	0	1	0.0917429	0.133336	0.0575864	0.147293	0.092398	0.0841898	0.0956673	0.0695644	0.8	0.157944	0.125974	0.130941	0.204381	0.377619	0.0641923	0.117664	0.125291	0.126767	0.641925	0.430254	0.174369	0.087344	0.025	0.120116	0.162233	0.1042	0.142686	0.100435	0.108227	0.113131	0.104106	0.0830388	0.163138	0.0881796	0.0825612	0.124379	0.128961	0.133513	0.0975959	0.10438
	chr1	135085428	135085781	7	1	Tet1KO	Tet1KO	0	1	0.183237	0.273171	0.270867	0.110542	0.124556	0.107372	0.178389	0.15302	NA	0.1813	0.154305	0.261117	0.32236	0.359049	0.0679487	0.0806959	0.347608	0.373945	0.712215	0.669601	0.382116	0.344183	0.24	0.1045	0.0766111	0.124726	0.0639062	0.109842	0.100547	0.136868	0.159353	0.0875	0.109758	0.142763	0.0893421	0.136832	0.1145	0.118342	0.130742	0.158842
	chr1	135336182	135336482	10	1	Tet1KO	Tet1KO	0	1	0.5607	0.61931	0.7684	0.70155	0.63329	0.74781	0.68311	0.66771	0.766667	0.72895	0.73048	0.67694	0.787291	0.705732	0.724838	0.832869	0.905568	0.83627	0.907619	0.90829	0.794293	0.817795	0.68947	0.66138	0.7247	0.69106	0.6637	0.608	0.58085	0.69252	0.68169	0.6452	0.68033	0.62211	0.68074	0.65692	0.68367	0.58428	0.62888	0.56475
	chr1	136159749	136160049	9	1	Tet1KO	Tet1KO	0	1	0.483444	0.640733	0.42503	0.52565	0.56663	0.518136	0.479164	0.43545	0.841267	0.448489	0.882038	0.506914	0.496594	0.606068	0.794444	0.468607	0.622589	0.591102	0.733837	0.758832	0.605714	0.562574	0.498011	0.428582	0.478236	0.314755	0.357591	0.376082	0.382882	0.438873	0.495164	0.530845	0.431273	0.460882	0.473573	0.427936	0.492509	0.471191	0.470745	0.375809
	chr1	136588979	136589235	6	1	Tet1KO	Tet1KO	0	1	0.132514	0.245143	0.0778167	0.1349	0.137686	0.11	0.202	0.127271	0	0.0586714	0.177657	0.0793571	0.3438	0.257576	0.103373	0.02886	0.0760313	0.0581561	0.557869	0.51627	0.063568	0.0832707	0.147225	0.181029	0.169943	0.197114	0.186571	0.149971	0.111	0.197557	0.1257	0.156129	0.1341	0.108657	0.127	0.0910143	0.154357	0.136943	0.207243	0.1503
	chr1	136670473	136670693	12	1	Tet1KO	Tet1KO	0	1	0.315493	0.150667	0.71414	0.430338	0.417579	0.564307	0.555043	0.449771	0.402122	0.618983	0.216643	0.952022	0.654985	0.702976	0.796958	0.83784	0.675582	0.678038	0.781094	0.800626	0.439354	0.521728	0.8	0.444064	0.523179	0.4388	0.488979	0.374964	0.458136	0.369186	0.362836	0.324414	0.453021	0.456371	0.429693	0.408636	0.418007	0.454171	0.493657	0.315129
	chr1	138838168	138838631	14	1	Tet1KO	Tet1KO	0	1	0.229921	0.135754	0.187228	0.0437368	0.0981632	0.0985053	0.0957947	0.136068	0.2143	0.0865316	0.107037	0.132819	0.0798145	0.395806	0.032665	0.0729971	0.0575276	0.0698595	0.748557	0.500306	0.0318238	0.0289419	0.0601889	0.0599632	0.0611842	0.0603158	0.0630579	0.0485368	0.0676789	0.0552947	0.0324263	0.0707368	0.0690947	0.0829474	0.0524316	0.0772789	0.0473053	0.1133	0.116347	0.0528368
	chr1	138839991	138840329	14	1	Tet1KO	Tet1KO	0	1	0.135186	0.201856	0.150193	0.0243833	0.105714	0.1222	0.145443	0.1202	0.07145	0.10865	0.1283	0.0529143	0.0620748	0.160433	0.0773287	0.241334	0.0158164	0.0250832	0.759874	0.663004	0.0537296	0.0145202	0.066975	0.0287286	0.0290429	0.0217	0.0101571	0.0227286	0.0211071	0.0440714	0.0582429	0.0929857	0.0138429	0.05895	0.0281143	0.0641214	0.0795643	0.0297286	0.0390643	0.02095
	chr1	138841059	138841903	26	1	Tet1KO	Tet1KO	0	1	0.0513694	0.122979	0.0696711	0.0574098	0.0357896	0.0503388	0.0359061	0.0608306	0.1387	0.0295138	0.127359	0.0825606	0.222046	0.205784	0.0240136	0.0429031	0.0158739	0.0283119	0.647531	0.564659	0.0266979	0.0196189	0.02249	0.0164245	0.020151	0.038202	0.0212143	0.0279857	0.0064898	0.00916939	0.027849	0.0205653	0.00288367	0.011349	0.0144327	0.0173388	0.00891224	0.00726531	0.0254163	0.0260245
	chr1	139424065	139424197	7	1	Tet1KO	Tet1KO	0	1	0.359086	0.2756	0.334314	0.591714	0.4033	0.329014	0.335071	0.298986	0.319067	0.309543	0.192114	0.413529	0.320253	0.22426	0.397888	0.259637	0.0696763	0.13484	0.497438	0.668813	0.471501	0.311164	0.73375	0.740171	0.783643	0.6665	0.633771	0.6473	0.634571	0.518614	0.486629	0.519614	0.516271	0.464586	0.510243	0.463171	0.510871	0.587543	0.726543	0.570586
	chr1	153674091	153674303	8	1	Tet1KO	Tet1KO	0	1	0.36865	0.539288	0.2139	0.386625	0.290075	0.505875	0.433262	0.416025	0.742843	0.237838	0.58025	0.231937	0.611687	0.595635	0.0505953	0.352576	0.4992	0.574031	0.717717	0.716888	0.0260416	0.0234375	0.907671	0.900825	0.887325	0.911512	0.910587	0.898725	0.860613	0.838225	0.8683	0.714725	0.758288	0.784425	0.658	0.652162	0.719812	0.876212	0.869712	0.8642
	chr1	154204838	154205578	51	1	Tet1KO	Tet1KO	0	1	0.106219	0.183859	0.157895	0.0374038	0.183947	0.0784814	0.128127	0.180232	0.46665	0.1355	0.19924	0.112638	0.29562	0.536	0.0499396	0.0831836	0.157644	0.183172	0.550564	0.626026	0.238102	0.216488	0.0535364	0.0383119	0.0574407	0.0445186	0.0609576	0.0438797	0.0319424	0.0514559	0.0431136	0.0726508	0.0517508	0.0408881	0.0445068	0.0591559	0.0621254	0.0399224	0.0811576	0.0683559
	chr1	154725700	154726026	17	1	Tet1KO	Tet1KO	0	1	0.122448	0.236373	0.220875	0.135748	0.1302	0.0822522	0.102126	0.0726087	0.259091	0.06145	0.180487	0.0505762	0.19381	0.234259	0.035034	0.0314626	0.11474	0.123582	0.574217	0.540926	0.0336111	0.0559962	0.06159	0.13053	0.158874	0.141904	0.163778	0.114926	0.10217	0.11237	0.186817	0.18773	0.143061	0.207191	0.0788522	0.114291	0.0932261	0.148196	0.160109	0.145261
	chr1	154785020	154786025	28	0.857143	Tet1KO	Tet1KO	0	1	0.3789	0.466669	0.554719	0.385372	0.450303	0.489881	0.530742	0.515469	0.515157	0.566627	0.461372	0.6079	0.561212	0.75198	0.466899	0.541941	0.847943	0.848981	0.787076	0.765693	0.678806	0.699596	0.46559	0.458816	0.514966	0.451037	0.495634	0.492225	0.432909	0.4746	0.467569	0.404503	0.416397	0.404734	0.412659	0.437575	0.464794	0.459775	0.484897	0.51205
	chr1	154884661	154885090	11	1	Tet1KO	Tet1KO	0	1	0.140764	0.1926	0.175311	0.0607091	0.152291	0.162427	0.191909	0.229255	NA	0.114033	0.211727	0.209845	0.406775	0.48179	0.185859	0.245183	0.213538	0.193939	0.698726	0.849977	0.167493	0.227244	0.0779286	0.0724	0.0619545	0.0800727	0.104073	0.0867	0.0788364	0.0738182	0.0886273	0.0687455	0.0852727	0.119073	0.0896545	0.1345	0.0738909	0.107682	0.0900818	0.0731455
	chr1	156111942	156112168	11	0.909091	Tet1KO	Tet1KO	0	1	0.514273	0.28195	0.693409	0.4432	0.506845	0.397964	0.458327	0.426627	0.64128	0.718609	0.406836	0.63609	0.581798	0.420646	0.539736	0.642405	0.287052	0.279591	0.768182	0.738139	0.346418	0.323139	0.586055	0.419136	0.383291	0.451027	0.433173	0.3972	0.421209	0.368873	0.389282	0.397127	0.414191	0.413573	0.432827	0.371691	0.429555	0.374364	0.374964	0.336973
	chr1	156310711	156311184	25	0.96	Tet1KO	Tet1KO	0	1	0.11167	0.0964371	0.185825	0.0961235	0.137457	0.07318	0.119023	0.116469	0.2	0.211823	0.0901235	0.162264	0.209247	0.308406	0.129907	0.152381	0.315796	0.330392	0.557813	0.508677	0.24705	0.179498	0.0185222	0.0277857	0.0461286	0.0442743	0.0527286	0.04178	0.0493	0.0529486	0.05028	0.0501629	0.0421514	0.0686114	0.0489086	0.0672257	0.07308	0.05112	0.0507257	0.0255943
	chr1	156666691	156666740	6	1	Tet1KO	Tet1KO	0	1	0.895167	0.94285	0.44165	0.594233	0.743	0.67715	0.840417	0.539367	0.92	0.666333	0.677075	0.502633	1	NA	0.283333	NA	0.228225	0.122222	0.979167	0.987179	0.670635	0.720238	0.56	0.76255	0.613683	0.626383	0.615333	0.641367	0.8213	0.7158	0.654933	0.664167	0.59025	0.597233	0.6462	0.809	0.71865	0.662967	0.689833	0.522817
	chr1	157101514	157101806	11	1	Tet1KO	Tet1KO	0	1	0.1198	0.11003	0.327636	0.119118	0.197782	0.109091	0.179082	0.141282	0.1111	0.24231	0.100855	0.238227	0.253658	0.299905	0.167411	0.157667	0.0454992	0.0357258	0.479807	0.479964	0.0275826	0.00826445	0.0891818	0.147155	0.146764	0.0655455	0.0987	0.111382	0.108664	0.101209	0.127109	0.0729182	0.0656455	0.0806364	0.118155	0.0912727	0.0482818	0.0491364	0.0620545	0.0954545
	chr1	160044163	160044899	21	1	Tet1KO	Tet1KO	0	1	0.042569	0.0364625	0.111896	0.0306655	0.03632	0.0404714	0.0748057	0.0485086	0	0.0979719	0.0321029	0.138427	0.125468	0.252237	0.101567	0.099804	0.146307	0.140141	0.507499	0.35152	0.0945592	0.128281	0.0400211	0.04262	0.0443371	0.03906	0.0380486	0.0397171	0.0561971	0.0476371	0.0359686	0.0320857	0.0437143	0.0352	0.0301057	0.0470514	0.05648	0.0479314	0.0668657	0.04364
	chr1	164437471	164437841	5	1	Tet1KO	Tet1KO	0	1	0.686857	0.97142	0.286929	0.945743	0.695686	0.7405	0.661843	0.659729	0.944433	0.291457	0.846471	0.318614	0.964216	0.925	0.387281	0.191941	0.127093	0.120192	0.952564	0.976024	0.307403	0.321684	0.947286	0.934171	0.947114	0.972557	0.935829	0.962429	0.953029	0.977671	0.9529	0.962786	0.922129	0.964186	0.946	0.964571	0.947229	0.9194	0.929843	0.902157
	chr1	164441292	164441666	12	1	Egr1KO	Egr1KO	1	1	0.516442	0.6674	0.300025	0.813158	0.555933	0.715408	0.607217	0.43845	1	0.346425	0.750783	0.341175	0.636296	0.736934	0.308231	0.217675	0.0611467	0.0409597	0.716487	0.845402	0.414418	0.482075	0.801227	0.784575	0.892258	0.837667	0.895875	0.865033	0.828808	0.856467	0.846125	0.849758	0.879992	0.879592	0.880067	0.847825	0.869167	0.795608	0.706108	0.660533
	chr1	164441373	164441811	16	1	Tet1KO	Tet1KO	1	1	0.433988	0.579324	0.292529	0.727647	0.481806	0.649047	0.574029	0.385171	0.528571	0.269047	0.654729	0.357038	0.518721	0.69181	0.254033	0.196482	0.0636689	0.0254525	0.665242	0.792403	0.418421	0.444425	0.732394	0.707994	0.836788	0.761541	0.795165	0.747253	0.789088	0.781412	0.767512	0.773112	0.777647	0.794159	0.771459	0.788294	0.773612	0.640976	0.597359	0.551518
	chr1	166940177	166940263	12	1	Tet1KO	Tet1KO	0	1	0.546992	0.558433	0.491133	0.514286	0.4867	0.536225	0.46135	0.611408	0.7097	0.370467	0.586417	0.639225	0.958889	1	0.666997	0.653924	0.74275	0.70683	0.926984	0.96612	0.616498	0.67252	0.435925	0.405367	0.558092	0.502908	0.535875	0.658442	0.5606	0.592458	0.696767	0.593108	0.5582	0.40735	0.5518	0.437583	0.395392	0.293692	0.422033	0.566142
	chr1	167672448	167673516	16	0.9375	Tet1KO	Tet1KO	0	1	0.237315	0.203	0.367256	0.224708	0.228187	0.217997	0.247332	0.27489	0.23631	0.34023	0.225726	0.332812	0.515148	0.48098	0.19757	0.234289	0.419101	0.452982	0.752362	0.754966	0.502751	0.510869	0.19056	0.213787	0.157671	0.242942	0.193526	0.194283	0.194735	0.168842	0.199148	0.206455	0.213497	0.169261	0.199674	0.224519	0.208948	0.197317	0.222858	0.214677
	chr1	170908347	170908730	20	1	Tet1KO	Tet1KO	0	1	0.046395	0.08	0.0290533	0.0218471	0.09623	0.049915	0.07206	0.06608	0.276186	0.0390353	0.199755	0.05334	0.15292	0.0892116	0.008547	0.00833333	0.0295455	0.0207955	0.57053	0.599756	0.0200535	0.0313889	0.00892857	0.018945	0.039555	0.03507	0.02748	0.043385	0.020795	0.01489	0.017735	0.032425	0.03559	0.041605	0.03193	0.0442	0.023305	0.044075	0.053175	0.02327
	chr1	170998332	170998597	11	0.818182	Tet1KO	Tet1KO	0	1	0.224891	0.328891	0	0.393136	0.2188	0.162727	0.2037	0.255027	0.05	0.0510727	0.239873	0.0621909	0.442606	0.410417	0	0.00909091	0.0476584	0.0792075	0.515679	0.538957	0.364233	0.430243	0.455618	0.562945	0.513873	0.568336	0.434373	0.546518	0.506945	0.423336	0.515218	0.492782	0.497582	0.401045	0.529873	0.451636	0.434809	0.533445	0.423982	0.476636
	chr1	171063719	171063793	5	1	Egr1KO	Egr1KO	1	1	0.17394	0.27616	0.2683	0.29284	0.27006	0.24214	0.19446	0.16698	0.39584	0.17832	0.3436	0.22042	0.700424	0.361905	0.08	NA	0.237533	0.418684	0.767582	0.59896	0.226818	0.302924	0.31962	0.31948	0.26324	0.34686	0.29608	0.3342	0.3186	0.29334	0.27724	0.30304	0.2744	0.19728	0.30148	0.27832	0.31362	0.3091	0.31452	0.3286
	chr1	171063719	171063993	10	1	Tet1KO	Tet1KO	1	1	0.138423	0.203	0.158883	0.214708	0.193825	0.175067	0.155967	0.120925	0.27525	0.124733	0.255769	0.115492	0.435557	0.225236	0.08	NA	0.223458	0.296905	0.533383	0.383727	0.195928	0.266032	0.280473	0.223146	0.193085	0.222607	0.217207	0.206229	0.209993	0.196408	0.208792	0.23155	0.202021	0.162292	0.230815	0.150592	0.198662	0.211185	0.211808	0.233179
	chr1	171159937	171160863	28	0.821429	Tet1KO	Tet1KO	0	1	0.377394	0.353115	0.671721	0.219543	0.412859	0.315194	0.414769	0.4041	0.19	0.504009	0.337347	0.464055	0.51061	0.508184	0.430036	0.354396	0.593212	0.602963	0.690734	0.68706	0.552658	0.571912	0.244844	0.258334	0.257956	0.262094	0.217034	0.199045	0.254909	0.273416	0.224772	0.223723	0.297306	0.263869	0.220294	0.213952	0.277379	0.287137	0.241706	0.235866
	chr1	171370350	171370761	15	0.933333	Tet1KO	Tet1KO	0	1	0.376965	0.340033	0.560047	0.3288	0.403959	0.360318	0.420818	0.435676	0.466667	0.603708	0.326541	0.482015	0.543678	0.228571	0.412778	0.410736	0.653889	0.571284	0.792443	0.794569	0.568571	0.673071	0.300792	0.339682	0.310918	0.324012	0.352447	0.411147	0.348329	0.355241	0.417582	0.369812	0.376982	0.394135	0.431959	0.280794	0.401206	0.414994	0.325965	0.342671
	chr1	172053694	172053945	7	1	Tet1KO	Tet1KO	0	1	0.179886	0.28668	0.114517	0.179917	0.309186	0.130914	0.160314	0.130957	0.1667	0.140471	0.308086	0.105967	0.277503	0.275641	0.105442	0.118571	0.3343	0.397364	0.487249	0.451728	0.425242	0.430102	0.09166	0.0730714	0.0139429	0.0681714	0.0890571	0.0993286	0.113114	0.0531857	0.0823714	0.107286	0.0986857	0.1626	0.137443	0.107829	0.1705	0.0230429	0.0468857	0.0568857
	chr1	172054501	172054693	6	1	Tet1KO	Tet1KO	0	1	0.26365	0.439517	0.322967	0.0375833	0.279183	0.147983	0.152417	0.229	0.276717	0.2125	0.4267	0.2488	0.199327	0.353714	0.075926	0.107954	0.414329	0.312263	0.498845	0.571556	0.675427	0.604986	0.22285	0.10555	0.18375	0.1345	0.141783	0.135533	0.153917	0.14495	0.1427	0.197817	0.186217	0.164067	0.143733	0.156417	0.221633	0.156933	0.146717	0.15535
	chr1	172322628	172323075	11	0.909091	Tet1KO	Tet1KO	0	1	0.514956	0.823444	0.349413	0.572331	0.569706	0.6124	0.5557	0.448663	0.84	0.142427	0.637106	0.2885	0.696869	0.66647	0.155342	0.05	0.48157	0.438357	0.802246	0.858703	0.657689	0.576612	0.507757	0.5313	0.558087	0.453606	0.535256	0.511806	0.538031	0.484719	0.460194	0.590919	0.555775	0.487356	0.526731	0.481488	0.595731	0.568969	0.621413	0.610669
	chr1	172325918	172326070	21	1	Egr1KO	Egr1KO	1	0	0.167204	0.551495	0.166667	0.170326	0.254713	0.0940217	0.125948	0.1597	0.387429	0	0.325795	NA	0.505757	0.428751	NA	0.00588235	0.202777	0.224434	0.418439	0.399162	0.65157	0.50783	1	0.270143	0.286952	0.314696	0.30227	0.223057	0.322957	0.402448	0.258578	0.264022	0.241204	0.240074	0.258326	0.308109	0.260604	0.275265	0.286965	0.202952
	chr1	172451218	172451262	6	1	Tet1KO	Tet1KO	0	1	0.5142	0.33075	0.782417	0.477567	0.5691	0.342867	0.5069	0.416	0.222217	1	0.234717	0.820183	0.780508	0.693659	0.798942	0.698413	0.6	NA	0.889894	0.876217	0.712963	0.651956	0.341267	0.176017	0.339483	0.428083	0.409617	0.41355	0.619317	0.430617	0.389617	0.432183	0.387533	0.432633	0.319267	0.47535	0.41635	0.4251	0.350767	0.467817
	chr1	177456736	177457303	9	1	Tet1KO	Tet1KO	0	1	0.403278	0.545611	0.154533	0.277786	0.511011	0.317567	0.459844	0.435633	NA	0.140143	0.570667	0.239414	0.578251	0.547807	0.0405613	0.101339	0.927488	0.91375	0.762569	0.746495	0.505633	0.458378	0.5778	0.599956	0.641611	0.541889	0.575833	0.495856	0.492289	0.4991	0.552156	0.5161	0.4731	0.484844	0.465111	0.4526	0.469856	0.584	0.578311	0.555111
	chr1	178917368	178918067	26	1	Tet1KO	Tet1KO	0	1	0.439451	0.668707	0.870318	0.523028	0.623954	0.536538	0.617759	0.574854	NA	0.817443	0.586132	0.899624	0.763346	0.498214	0.73621	0.772268	0.765685	0.843955	0.91177	0.921728	0.353933	0.432551	0.322367	0.563984	0.497286	0.486689	0.49517	0.565286	0.553108	0.595646	0.466557	0.448595	0.51183	0.47253	0.463146	0.505203	0.528976	0.45723	0.525636	0.4404
	chr1	179579127	179579312	8	1	Tet1KO	Tet1KO	0	1	0.697788	0.907362	0.604	0.778687	0.767238	0.886575	0.813125	0.719938	0.813614	0.537725	0.9413	0.783925	0.880556	0.83125	0.601055	0.797619	0.984314	0.885051	0.955904	0.942096	0.904762	0.945657	0.845513	0.83205	0.914225	0.870275	0.827762	0.8334	0.789438	0.839125	0.896375	0.8748	0.789075	0.8363	0.8488	0.839712	0.877275	0.800588	0.800925	0.74615
	chr1	179610138	179610196	5	1	Tet1KO	Tet1KO	0	1	0.51356	0.49698	0.8571	0.24166	0.59794	0.51118	0.6019	0.42954	0.583325	0.7143	0.5996	0.79652	0.713167	0.557143	0.677778	0.727778	0.85641	0.797143	0.827383	0.853271	0.692857	0.79127	NA	0.27762	0.32738	0.27214	0.40618	0.36228	0.40682	0.3961	0.33744	0.37458	0.37246	0.35526	0.36836	0.21424	0.4	0.5845	0.30294	0.23244
	chr1	180763292	180763542	11	0.909091	Tet1KO	Tet1KO	0	1	0.158055	0.0862444	0.496033	0.175518	0.221409	0.195609	0.304055	0.334318	NA	0.558367	0.290882	0.4637	0.412849	0.430174	0.341575	0.497727	0.347212	0.311726	0.560065	0.756417	0.39371	0.268816	0.284545	0.164482	0.213609	0.142818	0.218082	0.231436	0.210627	0.153609	0.246309	0.243582	0.183936	0.212145	0.232173	0.253173	0.267718	0.155727	0.118918	0.152645
	chr1	180935026	180935329	11	1	Tet1KO	Tet1KO	0	1	0.463109	0.764188	0.639944	0.17941	0.554409	0.404964	0.471845	0.442264	0.68572	0.508487	0.750809	0.524563	0.522427	0.597959	0.446429	0.401523	0.771863	0.75788	0.862596	0.793771	0.591396	0.499098	0.111133	0.103909	0.166936	0.150882	0.114709	0.123291	0.108891	0.122018	0.100582	0.151364	0.161509	0.145264	0.202136	0.2212	0.200782	0.0814727	0.112891	0.0816273
	chr1	181459329	181459421	5	1	Tet1KO	Tet1KO	0	1	0.5019	0.23016	0.352775	0.53596	0.48048	0.66778	0.65384	0.45196	0.459533	0.28666	0.77852	0.32824	0.714843	0.848571	0.394545	0.276299	0.947009	0.877778	0.822457	0.780355	0.966667	0.832929	0.914275	0.86718	0.91816	0.9026	0.83586	0.73254	0.84762	0.75746	0.79474	0.58822	0.7696	0.7533	0.64766	0.74186	0.70348	0.8844	0.85152	0.86818
	chr1	181922004	181922394	15	1	Tet1KO	Tet1KO	0	1	0.50004	0.640873	0.398953	0.753407	0.431113	0.50302	0.534053	0.398133	0.615878	0.497225	0.462	0.39275	0.613477	0.623663	0.412012	0.371509	0.498398	0.429024	0.678459	0.676662	0.762897	0.733658	0.7663	0.791147	0.8605	0.813013	0.842433	0.79574	0.695687	0.753887	0.775193	0.745807	0.74514	0.797227	0.74602	0.775187	0.69398	0.711027	0.798127	0.693253
	chr1	182137206	182137512	6	1	Tet1KO	Tet1KO	0	1	0.402071	0.578646	0.248225	0.3852	0.411688	0.309193	0.260265	0.218771	0.546033	0.14815	0.505071	0.382782	0.622601	0.796074	0.154456	0.316667	0.52307	0.432828	0.857637	0.859014	0.556676	0.545448	0.366329	0.538618	0.506782	0.565512	0.5079	0.5757	0.566294	0.503406	0.597735	0.514676	0.590571	0.603818	0.569253	0.668206	0.478618	0.505443	0.541812	0.512331
	chr1	182527865	182527952	5	1	Tet1KO	Tet1KO	0	1	0.12786	0.188875	0.29234	0.25788	0.21854	0.13736	0.14676	0.23574	NA	0.37052	0.29214	0.31506	0.191165	0.290346	0.251923	0.6	0.356438	0.340833	0.586764	0.596681	0.709324	0.770568	0.08076	0.0603	0.0419	0.1011	0.05844	0.10778	0.13444	0.09504	0.12162	0.13382	0.08442	0.16672	0.1207	0.09994	0.09748	0.08966	0.085	0.07676
	chr1	184772247	184772397	10	1	Tet1KO	Tet1KO	0	1	0.26972	0.127775	0.30154	0.17278	0.28651	0.23283	0.25926	0.30354	0	0.22132	0.32883	0.26989	0.349922	0.452262	0.250939	0.201674	0.301414	0.308324	0.877007	0.619872	0.256667	0.35782	0.119788	0.13884	0.22594	0.11724	0.16571	0.19425	0.16098	0.20826	0.13244	0.13586	0.22381	0.16431	0.19944	0.23679	0.23095	0.17812	0.19758	0.17466
	chr1	184777118	184777565	16	0.9375	Tet1KO	Tet1KO	0	1	0.160012	0.194471	0.240681	0.187265	0.218418	0.181259	0.192888	0.189535	0.242857	0.197121	0.214556	0.215419	0.233783	0.287538	0.191106	0.215635	0.207993	0.234304	0.591423	0.621921	0.276179	0.237205	0.276279	0.194988	0.206712	0.150388	0.227524	0.2367	0.220706	0.213788	0.2129	0.234824	0.223476	0.188547	0.164941	0.231435	0.180576	0.173365	0.257824	0.209376
	chr1	184793226	184793431	14	1	Tet1KO	Tet1KO	0	1	0.186771	0.0977273	0.556557	0.0947222	0.2527	0.201564	0.279543	0.292071	0.184888	0.417457	0.110171	0.435546	0.793056	0.3375	0.332874	0.422602	0.710976	0.665676	0.867595	0.857568	0.549428	0.405185	0.0978455	0.131171	0.1277	0.0813643	0.112486	0.105821	0.101986	0.0877857	0.0736214	0.100521	0.0788	0.0898714	0.13755	0.107507	0.0943429	0.0778071	0.107379	0.104264
	chr1	184810105	184811281	24	0.916667	Tet1KO	Tet1KO	0	1	0.179198	0.264475	0.248433	0.266275	0.220309	0.135994	0.205348	0.225924	0.58381	0.253255	0.354728	0.275397	0.33437	0.24381	0.170083	0.11656	0.221629	0.215714	0.715311	0.72264	0.31066	0.204788	0.0177687	0.0791871	0.103995	0.09432	0.132285	0.111657	0.107035	0.110157	0.104964	0.134745	0.110815	0.09564	0.107969	0.111377	0.123611	0.0827831	0.0984538	0.108735
	chr1	189581884	189582163	9	1	Tet1KO	Tet1KO	0	1	0.551633	0.602818	0.782875	0.42589	0.663917	0.551892	0.609325	0.456942	NA	0.782543	0.4465	0.708008	0.711329	0.739598	0.676455	0.765437	0.803383	0.8232	0.863405	0.879132	0.76315	0.690782	0.35354	0.4551	0.421725	0.4547	0.479858	0.494842	0.486517	0.479258	0.452775	0.510842	0.443042	0.429283	0.507725	0.519667	0.482392	0.388675	0.396208	0.397925
	chr1	190690633	190690676	8	1	Tet1KO	Tet1KO	0	1	0.0773875	0.433325	0.161914	0.7	0.347525	0.668225	0.26235	0.342763	NA	0.0751625	0.602038	0	0.700528	0.7	0	0.116667	0.868601	0.756313	0.94375	0.792411	0.0229166	0	0.6	0.925887	0.966525	0.922512	0.936512	0.904138	0.879275	0.894	0.778125	0.6799	0.801113	0.6502	0.640275	0.660763	0.6043	0.931937	0.890238	0.890537
	chr1	190808850	190808997	12	1	Tet1KO	Tet1KO	1	1	0.49225	0.601589	0.540037	0.5576	0.504892	0.620117	0.538408	0.406542	0.2	0.7092	0.789858	0.465067	0.743246	0.69944	0.154113	0.237875	0.689812	0.586027	0.762847	0.790331	0.883301	0.829062	0.1799	0.605567	0.449092	0.481425	0.492567	0.541392	0.521958	0.361617	0.418592	0.425458	0.493083	0.5839	0.47535	0.587367	0.489283	0.197158	0.153042	0.157342
	chr1	190808871	190808911	6	1	Egr1KO	Egr1KO	1	1	0.439867	0.76286	0.58125	0.674	0.52795	0.684967	0.573767	0.387617	NA	0.72025	0.814833	0.392867	0.824939	0.818956	0.193333	0.335979	0.696873	0.641012	0.772076	0.861111	0.925256	0.889749	NA	0.6915	0.550833	0.577867	0.58725	0.61325	0.60005	0.417417	0.499017	0.507	0.640067	0.7262	0.525817	0.599367	0.5489	0.224117	0.173217	0.164867
	chr1	191611866	191612106	9	0.888889	Egr1KO	Egr1KO	1	0	0.440522	0.756567	0.0620333	0.791133	0.537611	0.695922	0.481833	0.399378	0.619437	0.0333333	0.740522	0.157267	0.750576	0.823568	0.0222222	0	0.21277	0.243533	0.748918	0.679559	0.941017	0.970609	0.814678	0.885156	0.859489	0.876244	0.8813	0.835311	0.786111	0.858856	0.832944	0.789033	0.813822	0.825244	0.823022	0.807489	0.820922	0.884811	0.8661	0.8955
	chr1	191822184	191822302	6	1	Tet1KO	Tet1KO	0	1	0.485417	0.225467	0.310233	0.501583	0.393017	0.333417	0.395967	0.2786	0.393083	0.332517	0.338383	0.352383	0.428571	NA	0.263889	0.403624	0.360096	0.470016	0.65873	0.683333	0.27037	0.285635	0.51385	0.563317	0.551033	0.498733	0.471867	0.4725	0.424283	0.471817	0.496867	0.381583	0.384867	0.38525	0.426	0.4369	0.405567	0.497733	0.5236	0.50485
	chr1	191953260	191953377	6	1	Tet1KO	Tet1KO	0	1	0.358017	0.360833	0.280533	0.525933	0.465217	0.566433	0.343867	0.350067	0.34285	0.101733	0.640733	0.150567	0.548148	0.544444	0.138889	0.135531	0.885804	0.822001	0.681553	0.647189	0.806217	0.833464	0.637583	0.723767	0.7911	0.5887	0.642417	0.576167	0.618533	0.639683	0.568167	0.551833	0.638917	0.617867	0.551667	0.596767	0.659683	0.663833	0.727667	0.677417
	chr1	193632790	193632878	10	1	Tet1KO	Tet1KO	0	1	0.75775	0.72467	0.66768	0.76654	0.65352	0.42532	0.76821	0.7264	0.870838	0.83749	0.65072	0.81466	0.880221	0.657143	0.577921	NA	0.83612	0.733339	0.945006	0.956604	0.793879	0.757269	0.64649	0.71798	0.62003	0.50866	0.6741	0.84069	0.61697	0.8065	0.69411	0.67929	0.56816	0.58757	0.77286	0.77856	0.71134	0.59639	0.40751	0.65419
	chr1	21272206	21272609	16	1	Tet1KO	Tet1KO	0	1	0.369607	0.522473	0.417413	0.239187	0.305281	0.224438	0.281719	0.299594	0.209607	0.216206	0.314806	0.358312	0.464822	0.33425	0.308175	0.200427	0.869222	0.727776	0.661203	0.53671	0.700814	0.552168	0.288162	0.3184	0.304531	0.285438	0.285938	0.260537	0.245175	0.254344	0.319994	0.201525	0.303737	0.340506	0.289075	0.194794	0.209781	0.292312	0.342237	0.353587
	chr1	23776499	23776713	9	1	Tet1KO	Tet1KO	0	1	0.5477	0.3998	0.488478	0.663462	0.599689	0.676933	0.642567	0.5184	1	0.259429	0.709189	0.397044	0.731603	0.699835	0.359594	0.299105	0.583892	0.489734	0.790373	0.755645	0.943723	0.840349	0.859756	0.865967	0.864944	0.860533	0.881078	0.792544	0.860922	0.776244	0.763022	0.8616	0.847656	0.799733	0.8067	0.767989	0.8213	0.897133	0.887156	0.857078
	chr1	24133865	24134119	17	1	Tet1KO	Tet1KO	0	1	0.417447	0.300686	0.364647	0.364656	0.407118	0.375406	0.574035	0.488212	0.369538	0.506376	0.436794	0.366544	0.522435	0.554026	0.489332	0.423677	0.503036	0.518005	0.911342	0.884234	0.571205	0.452495	0.395929	0.240582	0.435182	0.412359	0.301741	0.338888	0.438212	0.350018	0.369682	0.4197	0.399441	0.394535	0.399735	0.432829	0.337194	0.382376	0.308959	0.309012
	chr1	24558027	24558202	6	1	Tet1KO	Tet1KO	0	1	0.538867	0.839067	0.354833	0.53355	0.554233	0.55545	0.495767	0.488283	0.789483	0.3028	0.69435	0.309267	0.490575	0.599461	0.343689	0.33012	0	0.0146032	0.748512	0.810197	0.423048	0.423016	0.67775	0.79995	0.673817	0.682717	0.74135	0.678433	0.619983	0.763383	0.70725	0.631733	0.69695	0.6352	0.758517	0.59295	0.602833	0.691683	0.766767	0.710333
	chr1	25064220	25064404	6	1	Tet1KO	Tet1KO	0	1	0.251167	0.424467	0.373717	0.38695	0.3544	0.27195	0.35075	0.247733	0.4286	0.33025	0.29745	0.30235	0.468687	0.415971	0.379004	0.251292	0.45566	0.289724	0.637641	0.504709	0.617287	0.558431	0.454067	0.257283	0.349483	0.292583	0.289433	0.275383	0.29455	0.285267	0.33755	0.383933	0.361567	0.324317	0.363517	0.287083	0.34015	0.311383	0.29135	0.29845
	chr1	33906155	33906253	6	1	Tet1KO	Tet1KO	0	1	0.246683	0.7226	0.311917	0.45265	0.459583	0.289283	0.365417	0.432633	NA	0.211875	0.5748	0.2388	0.384984	0.597421	0.268903	0.45	0.0252597	0.10404	0.787868	0.704159	0.0178573	0.0318182	0.75	0.420183	0.421983	0.465683	0.443983	0.4728	0.424083	0.430317	0.5351	0.555333	0.550933	0.5275	0.5526	0.533217	0.504033	0.515567	0.420783	0.4594
	chr1	34178011	34178495	26	0.807692	Tet1KO	Tet1KO	0	1	0.770839	0.840522	0.811683	0.762109	0.778446	0.774491	0.749958	0.744297	0.7438	0.814177	0.819451	0.695828	0.888454	0.836409	0.66774	0.671978	0.807079	0.849163	0.949621	0.935664	0.867149	0.931451	0.844879	0.828063	0.919794	0.874054	0.896866	0.92396	0.872346	0.918714	0.844097	0.859866	0.851051	0.892177	0.860389	0.884257	0.865929	0.861234	0.92258	0.882623
	chr1	34485492	34486202	20	0.95	Tet1KO	Tet1KO	0	1	0.0886692	0.100508	0.0785292	0.09415	0.147288	0.1085	0.1172	0.0873885	0.0928643	0.116354	0.0842833	0.114178	0.23499	0.318986	0.0572727	0.0934352	0.304774	0.176224	0.45532	0.506784	0.133927	0.221609	0.0929524	0.120696	0.113669	0.125158	0.123415	0.117481	0.112708	0.114673	0.120273	0.119819	0.0984577	0.117819	0.0962846	0.103219	0.129808	0.102719	0.0722385	0.103915
	chr1	34805981	34806467	21	0.857143	Tet1KO	Tet1KO	0	1	0.447111	0.675811	0.442991	0.277771	0.400243	0.367	0.363893	0.437219	0.6	0.524995	0.483054	0.163492	0.521694	0.574612	0.455616	0.353219	0.273983	0.218917	0.714152	0.725434	0.422583	0.393283	0.173729	0.178125	0.152386	0.215993	0.203164	0.217854	0.254846	0.19515	0.224864	0.215025	0.222132	0.252179	0.224107	0.277679	0.28635	0.207021	0.290279	0.226936
	chr1	36255971	36256220	13	1	Tet1KO	Tet1KO	0	1	0.325962	0.242192	0.103125	0.193892	0.276146	0.112046	0.1925	0.181238	0.514283	0.181712	0.370423	0.242067	0.286194	0.235894	0.12433	0.152997	0.23587	0.247754	0.542797	0.420604	0.367972	0.389499	0.13666	0.146285	0.137408	0.0787154	0.151338	0.0949462	0.149577	0.123408	0.0940692	0.113431	0.117331	0.150377	0.153708	0.149115	0.156738	0.0886308	0.124692	0.0598462
	chr1	38218265	38218686	17	0.941176	Tet1KO	Tet1KO	0	1	0.254394	0.744433	0.689525	0.634856	0.419994	0.466006	0.55225	0.489778	0.654175	0.592867	0.542619	0.66525	0.714836	0.700181	0.623555	0.667262	0.198797	0.134362	0.757148	0.907653	0.438212	0.606181	0.855557	0.712761	0.688872	0.703017	0.820794	0.777678	0.766733	0.787472	0.729111	0.669956	0.74585	0.692511	0.722961	0.57985	0.699289	0.637772	0.492006	0.537556
	chr1	39029865	39029977	9	1	Tet1KO	Tet1KO	0	1	0.0841889	0.144267	0.256883	0.21714	0.1557	0.235011	0.150044	0.167022	0.360989	0.187767	0.280271	0.255167	0.27796	0.201725	0.046176	0.0779762	0.352	0.194111	0.614241	0.6095	0.313237	0.357698	NA	0.231956	0.2596	0.263656	0.270844	0.147578	0.157811	0.175711	0.271544	0.238722	0.151489	0.225078	0.269522	0.229911	0.2122	0.304244	0.245944	0.199667
	chr1	39063684	39063898	7	1	Tet1KO	Tet1KO	0	1	0.445157	0.812343	0.186657	0.601486	0.394057	0.493043	0.5046	0.408886	0.74	0.147043	0.728657	0.118671	0.595599	0.665344	0.017332	0.0197897	0.40447	0.575209	0.688391	0.736969	0.188185	0.157772	0.894329	0.893329	0.8639	0.886186	0.849686	0.848829	0.812814	0.832386	0.811386	0.8096	0.803014	0.826386	0.749914	0.787486	0.703843	0.894514	0.910814	0.878029
	chr1	39177165	39177467	12	1	Egr1KO	Egr1KO	1	0	0.534875	0.938091	0.1153	0.31415	0.446325	0.420883	0.442142	0.456908	0.979586	0.0868583	0.881683	0.103717	0.763841	0.75212	0.00520833	0.038986	0.295846	0.1533	0.627595	0.73107	0.521129	0.560353	0.962767	0.9038	0.879058	0.9279	0.877325	0.9295	0.881192	0.950383	0.910133	0.799817	0.819742	0.833608	0.844442	0.793208	0.74935	0.925492	0.923608	0.92795
	chr1	39299004	39299080	6	1	Egr1KO	Egr1KO	1	1	0.7327	0.955933	0.478833	0.93255	0.6303	0.718467	0.685333	0.5885	0.912967	0.26405	0.9474	0.338383	0.936323	0.890918	0.230555	0.303176	0.97619	0.952137	0.856396	0.876201	0.976068	0.972944	0.9902	0.9049	0.937583	0.921933	0.897583	0.926317	0.97655	0.98395	0.9534	0.955033	0.9376	0.95615	0.968717	0.9546	0.946267	0.91505	0.980767	0.9203
	chr1	39299069	39299128	6	1	Tet1KO	Tet1KO	1	1	0.7449	0.966667	0.537167	0.911117	0.67195	0.769567	0.748383	0.606667	1	0.414833	0.972033	0.33015	0.936524	0.909879	0.0666667	0.368055	0.976984	0.984849	0.926913	0.907958	1	0.976984	0.98485	0.916	0.914983	0.92355	0.875033	0.932717	0.981017	0.986333	0.924917	0.956217	0.943583	0.974	0.9441	0.969583	0.972483	0.917583	0.95695	0.912567
	chr1	39335655	39336227	11	0.909091	Tet1KO	Tet1KO	0	1	0.489933	0.17065	0.81638	0.236553	0.623247	0.489033	0.658813	0.511473	0.352367	0.740847	0.426	0.793508	0.754166	0.739824	0.744756	0.839815	0.871033	0.881549	0.885325	0.899495	0.859333	0.842821	0.244542	0.20756	0.21028	0.245707	0.234687	0.204653	0.22138	0.20754	0.219693	0.28244	0.197907	0.241693	0.184653	0.250167	0.281413	0.292513	0.326013	0.33694
	chr1	39461971	39462299	12	1	Tet1KO	Tet1KO	0	1	0.4752	0.939675	0.174842	0.633558	0.71395	0.633383	0.492158	0.385517	1	0.221825	0.859808	0.10725	0.662437	0.750828	0.0659684	0.0772802	0.919698	0.931775	0.724017	0.848939	0.853667	0.84881	0.863209	0.949033	0.929717	0.859808	0.894175	0.883642	0.874708	0.8205	0.867175	0.762075	0.795842	0.856225	0.81375	0.809775	0.69445	0.890683	0.890692	0.892408
	chr1	40024974	40025169	17	0.941176	Tet1KO	Tet1KO	0	1	0.419459	0.916	0.290994	0.834124	0.537571	0.534782	0.533065	0.479971	0.733325	0.175	0.912335	0.0956294	0.601166	0.766084	0.00392159	0	0.874646	0.825785	0.76111	0.778679	0.624793	0.619816	0.9125	0.925224	0.938447	0.933818	0.938088	0.922906	0.928676	0.907576	0.9213	0.903365	0.892365	0.904412	0.917606	0.910394	0.827841	0.932047	0.916659	0.926682
	chr1	40325349	40325765	8	1	Tet1KO	Tet1KO	0	1	0.0450235	0.0463529	0.0445588	0.0399643	0.0403	0.0332882	0.0457235	0.0565529	0.09774	0.0396857	0.0419059	0.0322118	0.0857143	0.144444	0.0500199	0.0394026	0.0341132	0.0215598	0.544658	0.303759	0.0302	0.0454411	0.05945	0.0101765	0.0128294	0.0103824	0.0138412	0.0158882	0.0221294	0.00938824	0.0180529	0.0216529	0.0142765	0.0233118	0.0246765	0.0266765	0.0160294	0.0439235	0.0245529	0.0286
	chr1	40600964	40601057	6	1	Tet1KO	Tet1KO	0	1	0.397083	0.649217	0.22445	0.385783	0.4192	0.489167	0.48325	0.463183	0.6	0.159467	0.672567	0.0563833	0.730464	0.798042	0.0413167	0.0891947	0.820098	0.651835	0.737763	0.790102	0.863853	0.896428	0.868833	0.856867	0.9007	0.86065	0.886167	0.87065	0.83975	0.761383	0.775933	0.629767	0.655117	0.61445	0.528333	0.5414	0.614183	0.810883	0.814383	0.829067
	chr1	41055374	41055462	5	1	Tet1KO	Tet1KO	0	1	0.52314	0.05454	0.8094	0.19196	0.60572	0.44436	0.53984	0.49806	0.6012	0.76244	0.41528	0.63852	0.634153	0.76989	0.701616	0.713397	0.854442	0.926111	0.839733	0.834275	0.572857	0.486729	0.21568	0.48178	0.50984	0.42042	0.52232	0.22216	0.29004	0.21858	0.36562	0.21974	0.23994	0.15546	0.2724	0.2721	0.28352	0.86066	0.83616	0.81804
	chr1	42230833	42230887	5	1	Egr1KO	Egr1KO	1	1	0.24492	0.54	0.03334	0.21824	0.42734	0.4809	0.13664	0.22104	NA	0.1924	0.57	0.15558	0.558571	0.784762	0	0.0142858	0.941447	0.981818	0.70735	0.536364	0.170909	0.254743	0.7012	0.98096	0.96422	0.90422	0.9347	0.52634	0.74638	0.50672	0.28976	0.48798	0.69108	0.30154	0.34632	0.5252	0.33588	0.93438	0.98666	0.94832
	chr1	42230833	42230887	5	1	Tet1KO	Tet1KO	1	1	0.24492	0.54	0.03334	0.21824	0.42734	0.4809	0.13664	0.22104	NA	0.1924	0.57	0.15558	0.558571	0.784762	0	0.0142858	0.941447	0.981818	0.70735	0.536364	0.170909	0.254743	0.7012	0.98096	0.96422	0.90422	0.9347	0.52634	0.74638	0.50672	0.28976	0.48798	0.69108	0.30154	0.34632	0.5252	0.33588	0.93438	0.98666	0.94832
	chr1	44198713	44199145	35	1	Tet1KO	Tet1KO	1	1	0.0866243	0.0617409	0.0658405	0.106221	0.125535	0.0606054	0.0658622	0.0687351	0.18335	0.105922	0.135603	0.123749	0.286591	0.521059	0.0893125	0.0362351	0.0789176	0.0890464	0.637714	0.505966	0.127692	0.0582852	0.206214	0.0932595	0.0626432	0.118043	0.121511	0.0850784	0.0754811	0.185957	0.0865649	0.13927	0.102459	0.143776	0.0342297	0.0980784	0.123205	0.0914351	0.150435	0.113214
	chr1	44198719	44199004	29	0.896552	Egr1KO	Egr1KO	1	1	0.100165	0.0539474	0.0538355	0.102462	0.122906	0.0650774	0.0666548	0.0755194	0.2	0.11813	0.123613	0.127413	0.285768	0.571095	0.0930041	0.0445971	0.0927403	0.0782345	0.647897	0.518218	0.13089	0.0471634	0.19338	0.0766806	0.0596516	0.0763065	0.104842	0.0690065	0.0742677	0.178094	0.0886871	0.153726	0.100655	0.136148	0.0362452	0.100732	0.12349	0.0696581	0.149413	0.124103
	chr1	52150112	52150311	5	1	Egr1KO	Egr1KO	1	0	0.39166	0.34746	0.16652	0.34068	0.32526	0.28604	0.4	0.22088	0.6	0.20382	0.57612	0	0.665625	0.654832	0	0.0820512	0.839206	0.890441	0.711111	0.525079	0.812295	0.909167	0.530325	0.56746	0.54522	0.56948	0.64456	0.5495	0.47404	0.53656	0.57348	0.3502	0.363	0.35058	0.39638	0.43558	0.50658	0.50418	0.64278	0.5112
	chr1	53394178	53394451	10	1	Tet1KO	Tet1KO	0	1	0.167908	0.227225	0.223655	0.171633	0.2728	0.208608	0.2446	0.250558	0.282267	0.233192	0.2753	0.185658	0.177381	0.422795	0.159437	0.162585	0.354434	0.320364	0.713929	0.729325	0.363309	0.328531	0.241167	0.243033	0.208833	0.19005	0.175425	0.220825	0.253617	0.212233	0.204883	0.211175	0.153742	0.179692	0.200783	0.189575	0.188283	0.279875	0.289692	0.336242
	chr1	54250237	54250386	8	1	Tet1KO	Tet1KO	0	1	0.164337	0.353525	0.06135	0.359187	0.23425	0.296963	0.279175	0.30445	0.50478	0.0950375	0.352963	0.0689	0.309879	0.303385	0.047529	0.0513889	0.0590875	0.110312	0.545722	0.499997	0.271385	0.202286	0.524675	0.5481	0.574025	0.618025	0.59375	0.537062	0.485075	0.438787	0.471463	0.394087	0.42085	0.413438	0.470237	0.382987	0.352087	0.642162	0.681975	0.7503
	chr1	55128069	55128268	7	1	Tet1KO	Tet1KO	0	1	0.678129	0.609957	0.731271	0.5772	0.643386	0.604686	0.656329	0.579386	0.43335	0.673357	0.611114	0.693671	0.652321	0.68001	0.651527	0.683839	0.732626	0.627682	0.856546	0.91838	0.604401	0.679942	0.513333	0.479643	0.471629	0.504986	0.659114	0.484429	0.568114	0.529629	0.489743	0.474686	0.507971	0.499314	0.594029	0.592829	0.586129	0.4554	0.488486	0.538743
	chr1	5589008	5589203	7	1	Tet1KO	Tet1KO	0	1	0.431429	0.2	0.53174	0.231286	0.391443	0.2867	0.388543	0.301957	0	0.587857	0.388843	0.600857	0.39543	0.418442	0.35	0.486058	0.533177	0.494372	0.687032	0.825857	0.369388	0.464866	0.201543	0.178986	0.313243	0.285571	0.214157	0.1855	0.236286	0.247057	0.321514	0.248086	0.241257	0.245729	0.301657	0.3309	0.238043	0.400671	0.2385	0.349786
	chr1	58195691	58196007	7	0.857143	Tet1KO	Tet1KO	0	1	0.349444	0.463344	0.40965	0.1914	0.365111	0.247533	0.410411	0.321033	0.45015	0.434962	0.325778	0.429622	0.490636	0.45625	0.443742	0.29281	0.593402	0.507513	0.660969	0.690104	0.598135	0.551836	0.571425	0.294078	0.303967	0.461689	0.383722	0.379467	0.4152	0.396889	0.371556	0.294089	0.354733	0.3375	0.341267	0.349311	0.288089	0.383522	0.409056	0.324022
	chr1	5916354	5916887	30	0.866667	Tet1KO	Tet1KO	0	1	0.16404	0.0622267	0.344444	0.0980775	0.172845	0.159955	0.201553	0.184237	0.216582	0.283318	0.143645	0.343008	0.272927	0.226885	0.092591	0.141041	0.247149	0.218585	0.486913	0.430439	0.213283	0.172473	0	0.137635	0.13384	0.145852	0.161318	0.154447	0.16933	0.148835	0.170487	0.140377	0.159575	0.132878	0.141805	0.143088	0.1705	0.141983	0.157974	0.123298
	chr1	62795972	62796053	6	1	Tet1KO	Tet1KO	0	1	0.289317	0.6	0.367633	0.0774	0.3117	0.425833	0.333583	0.228583	NA	0.376983	0.297717	0.311617	0.444773	0.353704	0.323563	0.270959	0.330159	0.3	0.591176	0.557404	0.488889	0.354337	0	0.0190667	0.1374	0.126333	0.0699667	0.117233	0.151533	0.0717167	0.0654167	0.125783	0.108167	0.0786667	0.114183	0.0406333	0.1792	0.331967	0.200867	0.310967
	chr1	62984604	62984862	9	1	Tet1KO	Tet1KO	0	1	0.110011	0.1958	0.3289	0.119367	0.115311	0.248633	0.221311	0.2391	NA	0.19554	0.198578	0.226278	0.348362	0.390954	0.23351	0.230024	0.321295	0.354072	0.535297	0.63924	0.305936	0.328397	0.201563	0.1544	0.105544	0.0887778	0.0978111	0.123844	0.0688222	0.0915111	0.143867	0.132767	0.120756	0.107189	0.210444	0.113822	0.157322	0.317511	0.201533	0.284644
	chr1	6358767	6358970	6	1	Tet1KO	Tet1KO	0	1	0.1708	0.241067	0.5	0.06666	0.2607	0.212183	0.241317	0.279767	0.41665	0.167417	0.3274	0.329183	0.303704	0.412727	0.233359	0.340238	0.261153	0.28533	0.81427	0.813492	0.224074	0.265741	0.13395	0.217417	0.172533	0.16685	0.196117	0.191	0.2186	0.18055	0.141783	0.183133	0.212083	0.202733	0.214667	0.24175	0.195233	0.310117	0.198517	0.272133
	chr1	64689839	64689994	5	1	Tet1KO	Tet1KO	0	1	0.21756	0.2066	0.17776	0.21984	0.1805	0.1864	0.2332	0.12792	0.08572	0.22588	0.13492	0.28762	0.220952	0.155	0.180995	0.291521	0.225556	0.247619	0.377031	0.53852	0.263647	0.248068	0.33782	0.1968	0.19902	0.19808	0.26718	0.28212	0.20394	0.2243	0.21608	0.21384	0.24912	0.22766	0.17272	0.24108	0.24904	0.2523	0.26552	0.25612
	chr1	64735117	64736225	65	0.846154	Tet1KO	Tet1KO	0	1	0.323074	0.573976	0.231796	0.270131	0.364383	0.30219	0.350084	0.357597	0.694226	0.273769	0.418501	0.364602	0.468916	0.640574	0.233573	0.288788	0.276268	0.290158	0.723622	0.641859	0.303457	0.315905	0.369985	0.27689	0.312897	0.29567	0.304006	0.264674	0.265516	0.275339	0.287583	0.267911	0.27117	0.259881	0.286246	0.290536	0.280633	0.42582	0.439976	0.388799
	chr1	72534942	72535376	7	1	Tet1KO	Tet1KO	0	1	0.18737	0.52894	0.283911	0.262317	0.31153	0.22517	0.34899	0.26016	0.6667	0.324833	0.39296	0.231722	0.434127	NA	0.444445	0.208333	0.44594	0.348106	0.831746	0.826389	0.349585	0.157338	0.48335	0.39373	0.36137	0.47278	0.42753	0.43427	0.39858	0.36809	0.38969	0.45073	0.36994	0.3584	0.31172	0.26839	0.32811	0.45111	0.42412	0.32895
	chr1	72578619	72579014	10	0.9	Tet1KO	Tet1KO	0	1	0.277542	0.402775	0.169958	0.401683	0.321275	0.345367	0.289658	0.258442	0.398617	0.0620545	0.410908	0.0928778	0.262821	0.373645	0.118948	0.146436	0.466748	0.463035	0.607949	0.714987	0.598453	0.550745	0.2333	0.3997	0.338925	0.399458	0.410158	0.3378	0.31155	0.269708	0.2938	0.323783	0.320925	0.342975	0.289025	0.394833	0.344125	0.380942	0.405125	0.408892
	chr1	72641065	72641369	24	1	Tet1KO	Tet1KO	0	1	0.14075	0.441133	0.385089	0.213468	0.283389	0.2017	0.249986	0.187196	0.363636	0.261504	0.301614	0.233018	0.43779	0.290036	0.250723	0.354545	0.217408	0.227848	0.663615	0.615762	0.162216	0.178985	0.282773	0.341064	0.2318	0.242289	0.248368	0.232618	0.201521	0.294746	0.273311	0.223043	0.233839	0.227479	0.298739	0.257457	0.243668	0.238021	0.220682	0.270157
	chr1	73640653	73640800	6	1	Tet1KO	Tet1KO	0	1	0.4013	0.195533	0.4626	0.255083	0.566817	0.335967	0.480567	0.427967	0.313625	0.61295	0.400017	0.650217	0.594985	0.47998	0.537269	0.585161	0.700425	0.595043	0.659628	0.806834	0.556548	0.4539	0.21695	0.253217	0.389083	0.176933	0.3145	0.256433	0.0796167	0.196683	0.1696	0.264283	0.190467	0.166333	0.102233	0.1979	0.285433	0.4989	0.523733	0.3921
	chr1	73863110	73863284	8	0.875	Tet1KO	Tet1KO	0	1	0.635625	0.196614	0.8819	0.5467	0.542588	0.543388	0.61745	0.5705	0.46142	0.853125	0.369762	0.9094	0.650933	0.746185	0.888185	0.762706	0.822448	0.84453	0.858079	0.868639	0.889332	0.941761	0.435362	0.3846	0.375713	0.444113	0.442387	0.403475	0.453537	0.4027	0.40535	0.384	0.47825	0.401137	0.4385	0.456838	0.457225	0.384	0.34955	0.425513
	chr1	74068235	74068576	17	0.882353	Tet1KO	Tet1KO	0	1	0.142868	0.0857143	0.225963	0.162482	0.166342	0.102895	0.191784	0.218616	0.2	0.190471	0.203153	0.200767	0.265627	0.242297	0.0660256	0.110762	0.376816	0.395658	0.516383	0.549451	0.66189	0.415476	0.15	0.101684	0.158063	0.107837	0.154626	0.0656263	0.115816	0.0592944	0.121558	0.114189	0.124784	0.0984842	0.116926	0.133347	0.108137	0.182774	0.168368	0.205258
	chr1	74362423	74362652	6	1	Tet1KO	Tet1KO	0	1	0.301533	0.6035	0.204167	0.386617	0.254533	0.344567	0.34145	0.306533	0.446033	0.0756667	0.4744	0.178433	0.562926	0.492251	0.169658	0.103175	0.334343	0.260101	0.562821	0.637394	0.67619	0.717815	0.459533	0.681667	0.7097	0.63835	0.6992	0.628083	0.5603	0.576233	0.666083	0.5409	0.581617	0.608183	0.611933	0.509233	0.490783	0.5195	0.662167	0.582533
	chr1	74368345	74368673	19	1	Tet1KO	Tet1KO	0	1	0.195919	0.369213	0.273357	0.185436	0.163405	0.159514	0.244262	0.181295	0.2	0.599146	0.154133	0.345267	0.325967	0.252753	0.274088	0.414285	0.415268	0.560408	0.599595	0.577134	0.226812	0.239659	0.252131	0.161962	0.201619	0.198	0.178057	0.157014	0.22379	0.2208	0.266395	0.216919	0.111414	0.185743	0.23537	0.219762	0.237062	0.119224	0.138405	0.167414
	chr1	74713913	74714140	6	1	Tet1KO	Tet1KO	0	1	0.1088	0.140033	0.103	0.26575	0.141067	0.188033	0.185333	0.177183	0.183325	0.0792	0.202217	0.0736833	0.219439	0.30888	0.161905	0.025	0.132906	0.16433	0.503402	0.550688	0.304739	0.261822	0.215467	0.2972	0.367683	0.36595	0.288267	0.281983	0.208333	0.313467	0.239	0.252383	0.281967	0.35625	0.25315	0.2679	0.2631	0.34605	0.284	0.301167
	chr1	74782612	74783023	25	0.88	Tet1KO	Tet1KO	1	1	0.189446	0.386488	0.181859	0.077988	0.248654	0.139819	0.230462	0.186704	0.5	0.166629	0.334958	0.160778	0.324676	0.403206	0.118392	0.115756	0.232803	0.245195	0.449326	0.588356	0.533629	0.520136	0.0661444	0.0976192	0.0811923	0.0864231	0.0868962	0.0882769	0.0974308	0.09135	0.0656038	0.0758269	0.103012	0.0802231	0.07935	0.0978154	0.0956654	0.128265	0.1451	0.118173
	chr1	74782930	74783023	7	1	Egr1KO	Egr1KO	1	1	0.222914	0.426871	0.145186	0.148586	0.372557	0.190286	0.327157	0.214714	0.8	0.243529	0.496214	0.0680143	0.494347	0.580733	0.158447	0.0535714	0.295615	0.402209	0.624143	0.715662	0.705782	0.730836	0.198433	0.105486	0.128657	0.145343	0.166271	0.138471	0.159057	0.0897429	0.0869143	0.137657	0.146157	0.114829	0.102529	0.152057	0.133343	0.173086	0.282929	0.208514
	chr1	74859076	74859349	5	1	Tet1KO	Tet1KO	0	1	0.161633	0.46795	0.0796333	0.302533	0.2068	0.1977	0.201017	0.1963	0.35872	0.01785	0.30075	0.047	0.237983	0.347488	0	0.0601852	0.123935	0.148148	0.507829	0.476833	0.0405983	0.0449737	0.372533	0.298367	0.318417	0.3435	0.3147	0.341933	0.212567	0.32635	0.27215	0.3449	0.343733	0.374567	0.305417	0.386883	0.34825	0.4299	0.4032	0.3152
	chr1	74915697	74915787	8	1	Tet1KO	Tet1KO	0	1	0.171038	0.0381875	0.313487	0.0715875	0.1825	0.227775	0.2967	0.163788	0.337429	0.213287	0.239237	0.287162	0.215303	0.274157	0.063492	0.145265	0.277558	0.520076	0.524925	0.645609	0.285471	0.300701	0.211625	0.298862	0.228738	0.320575	0.288262	0.268137	0.28785	0.104525	0.20215	0.135538	0.17605	0.191675	0.137375	0.169212	0.1677	0.315825	0.26115	0.306638
	chr1	75277585	75278057	11	0.909091	Tet1KO	Tet1KO	0	1	0.060125	0.0296667	0	0.0608091	0.072325	0.0542917	0.0719833	0.028625	0	0.0129909	0.0658083	0.0139818	0.0718714	0.0881323	0.0176767	0	0.0104166	0.0313525	0.273276	0.328636	0.0277778	0.00925925	0.0666714	0.0445667	0.0423	0.01515	0.0432833	0.03595	0.0235833	0.0337917	0.0313083	0.0366	0.025725	0.0446917	0.0228583	0.0301583	0.0478583	0.059825	0.0432917	0.0808667
	chr1	75369617	75369918	11	1	Tet1KO	Tet1KO	0	1	0.549583	0.49365	0.700267	0.338628	0.603867	0.43815	0.508033	0.522856	0.573471	0.639783	0.5032	0.719541	0.657011	0.827381	0.561067	0.684048	0.714132	0.765841	0.93658	0.870784	0.760217	0.775187	0.423481	0.397267	0.376806	0.392522	0.343128	0.396611	0.448556	0.481144	0.402494	0.382306	0.360728	0.425844	0.435378	0.530694	0.496533	0.364344	0.355133	0.433461
	chr1	75384870	75385098	8	0.875	Tet1KO	Tet1KO	0	1	0.585531	0.79872	0.122222	0.812373	0.458569	0.844463	0.625969	0.60558	NA	0.3	0.811286	0.383333	0.831367	0.844477	0.236111	0.114286	0.852017	0.709172	0.869375	0.849189	0.92004	0.988095	0.814275	0.877575	0.912119	0.848444	0.895463	0.908125	0.911113	0.917594	0.866862	0.91345	0.878169	0.862062	0.837369	0.917438	0.921067	0.9125	0.872579	0.768306
	chr1	75422747	75423148	24	0.833333	Egr1KO	Egr1KO	1	0	0.199857	0.0427516	0.635442	0.0165452	0.332552	0.136595	0.295875	0.346659	NA	0.600382	0.14262	0.703244	0.605347	0.434081	0.556303	0.476648	0.0890925	0.098713	0.536827	0.523721	0.110053	0.0680934	0	0.00515455	0.00450227	0.00825	0.00759091	0.00602727	0.00906364	0.00812353	0.00716364	0.0183227	0.00641818	0.00899767	0.00711818	0.0245023	0.0205767	0.0106725	0.00560909	0.0030027
	chr1	75482574	75483018	23	0.869565	Tet1KO	Tet1KO	0	1	0.56925	0.638378	0.687823	0.32455	0.590275	0.432336	0.510254	0.489168	0.520238	0.652927	0.544448	0.625894	0.604201	0.553609	0.514076	0.349286	0.461312	0.404905	0.799051	0.782149	0.383862	0.381982	0.355886	0.338493	0.316629	0.3574	0.309396	0.316679	0.359339	0.470807	0.312275	0.437829	0.361886	0.349786	0.321411	0.39085	0.365121	0.3391	0.377736	0.321946
	chr1	75565720	75565885	7	1	Tet1KO	Tet1KO	0	1	0.400713	0.603171	0.07665	0.295388	0.370475	0.36215	0.425925	0.30485	0.4508	0.1386	0.472913	0.169063	0.379487	0.614286	0.0693877	0.0317308	0.007353	0.0166342	0.550505	0.731944	0.0574756	0.0537538	0.747375	0.776825	0.799638	0.7978	0.7646	0.754188	0.728537	0.75045	0.73735	0.65455	0.56925	0.649438	0.623387	0.4799	0.521275	0.745112	0.774587	0.7572
	chr1	77506682	77507173	19	0.894737	Tet1KO	Tet1KO	0	1	0.540743	0.853126	0.270574	0.240174	0.56863	0.533317	0.545652	0.552922	0.847012	0.43597	0.8377	0.231296	0.728219	0.807479	0.106807	0.110177	0.837376	0.847803	0.86171	0.840133	0.767512	0.691527	0.639352	0.695287	0.723161	0.717213	0.66077	0.573252	0.586709	0.469661	0.503526	0.493009	0.475539	0.462143	0.44613	0.5024	0.462274	0.797443	0.795265	0.749465
	chr1	82287099	82287573	13	0.923077	Tet1KO	Tet1KO	0	1	0.33396	0.509871	0.327482	0.401192	0.338263	0.327612	0.300106	0.392794	0.6119	0.328227	0.485013	0.416675	0.528908	0.723643	0.395545	0.312062	0.691136	0.600324	0.782955	0.715541	0.145128	0.240161	0.597867	0.567606	0.512394	0.550937	0.601731	0.557406	0.530406	0.454494	0.563956	0.472806	0.475769	0.424638	0.487737	0.440494	0.497575	0.565093	0.538369	0.539175
	chr1	82587269	82587556	9	1	Tet1KO	Tet1KO	0	1	0.195	0.30555	0.46025	0.114767	0.188667	0.141544	0.141222	0.184822	NA	0.4187	0.125678	0.47122	0.305996	0.722222	0.330731	0.328271	0.408918	0.172414	0.669764	0.793282	0.305556	0.426675	0.101388	0.182078	0.194289	0.108567	0.157056	0.130111	0.164322	0.19	0.178556	0.148011	0.1721	0.111867	0.144278	0.148522	0.147667	0.120378	0.192856	0.153478
	chr1	83276842	83277107	8	0.875	Tet1KO	Tet1KO	0	1	0.545711	0.688533	0.329544	0.4174	0.626933	0.465633	0.5482	0.399756	0.616675	0.27575	0.777178	0.2377	0.654721	0.621376	0.470456	0.420392	0.650039	0.641103	0.672516	0.675	0.358011	0.455505	0.762456	0.904411	0.903089	0.887489	0.890056	0.8383	0.816722	0.8122	0.802656	0.6964	0.703122	0.648578	0.714933	0.571589	0.579844	0.896878	0.876533	0.871344
	chr1	8410713	8411139	9	0.888889	Tet1KO	Tet1KO	0	1	0.35319	0.503364	0.408964	0.758127	0.502671	0.558388	0.354412	0.558629	0.2	0.397062	0.388582	0.428972	0.673637	0.789893	0.955556	NA	0.964444	0.979167	0.7677	0.819648	0.741667	0.863971	0.578044	0.572516	0.601982	0.469774	0.515096	0.56887	0.64027	0.432055	0.516787	0.515042	0.465319	0.58213	0.539285	0.623039	0.489405	0.550289	0.466537	0.470885
	chr1	85528072	85528100	6	1	WT_6wk	Tet1KO	1	1	0.904283	0.725033	0.83935	0.763817	0.7757	0.769233	0.841267	0.9113	0.9	0.756367	0.773667	0.6905	0.526577	0.563636	0.889881	0.956944	0.809227	0.935898	0.531517	0.464289	0.883838	0.825824	0.884383	0.830417	0.790783	0.893917	0.78395	0.803133	0.921333	0.823383	0.801167	0.7465	0.763317	0.852167	0.786883	0.832783	0.923883	0.8136	0.886433	0.8242
	chr1	85528076	85528102	6	1	WT_6wk	Egr1KO	1	1	0.94815	0.719483	0.83935	0.748117	0.793667	0.729467	0.823083	0.92885	0.966667	0.7647	0.761767	0.668617	0.526915	0.568687	0.862103	0.944246	0.766717	0.923077	0.53891	0.512182	0.882576	0.809585	0.865983	0.812367	0.797767	0.8835	0.753083	0.79945	0.910017	0.797983	0.7757	0.720717	0.709983	0.838267	0.752517	0.821467	0.883983	0.7926	0.836433	0.8221
	chr1	85776318	85776393	5	1	Tet1KO	Tet1KO	0	1	0.419017	0.6	0.0779833	0.614833	0.408733	0.393233	0.383667	0.386283	NA	0.317433	0.743383	0.30535	0.528123	0.381764	0.192592	0.33569	0.57702	0.444444	0.718861	0.80384	0.766667	0.820833	NA	0.566617	0.57105	0.4276	0.604083	0.50645	0.619283	0.484583	0.447733	0.476433	0.499817	0.342633	0.496317	0.462017	0.42945	0.4639	0.3765	0.480767
	chr1	86047104	86047345	11	1	Tet1KO	Tet1KO	0	1	0.201414	0.470393	0.239764	0.0553071	0.302936	0.169336	0.258814	0.244836	NA	0.226021	0.40185	0.151021	0.331468	0.383049	0.0957226	0.155999	0.790762	0.729697	0.474339	0.532107	0.875364	0.754819	0.0318833	0.02915	0.0379714	0.0254429	0.0481429	0.05525	0.0801357	0.0826429	0.0905857	0.0640143	0.07315	0.0641143	0.0689571	0.0802429	0.0540786	0.0368286	0.0462143	0.0579357
	chr1	87126941	87127003	5	0.8	Tet1KO	Tet1KO	0	1	0.4568	0.41665	0.67904	0.2738	0.48018	0.40572	0.47794	0.51804	NA	0.59048	0.19445	0.74	0.638393	NA	0.392587	0.587273	0.716177	0.712222	0.880952	0.911429	0.712987	0.705128	NA	0.44512	0.2989	0.31628	0.41862	0.30726	0.30148	0.40354	0.21372	0.35548	0.2275	0.4433	0.32798	0.41792	0.4243	0.36374	0.4309	0.38638
	chr1	87149166	87149838	14	1	Tet1KO	Tet1KO	0	1	0.515586	0.3916	0.664973	0.4612	0.496543	0.475074	0.549264	0.503748	0.29647	0.621472	0.496623	0.63303	0.629061	0.596127	0.484923	0.56962	0.733707	0.821164	0.777756	0.769547	0.694782	0.681986	0.436667	0.350109	0.307187	0.405383	0.376165	0.401291	0.430943	0.411513	0.401759	0.3824	0.366491	0.421335	0.376355	0.396126	0.374139	0.292143	0.3502	0.424878
	chr1	87152688	87153624	20	0.95	Tet1KO	Tet1KO	0	1	0.236162	0.165454	0.309943	0.18882	0.172004	0.224025	0.263962	0.200829	0.272614	0.387554	0.212471	0.305518	0.367178	0.348571	0.216886	0.219498	0.379942	0.351828	0.678413	0.572105	0.521704	0.5678	0.15549	0.162129	0.170183	0.134288	0.164325	0.151346	0.149508	0.146904	0.1309	0.189263	0.158696	0.1898	0.148304	0.167558	0.169488	0.148579	0.18425	0.182129
	chr1	87156923	87157161	7	1	Tet1KO	Tet1KO	0	1	0.518	0.301857	0.778243	0.396429	0.567429	0.346529	0.497386	0.441914	0	0.9375	0.302157	0.872017	0.63872	0.72089	0.664229	0.782189	0.850722	0.9625	0.883696	0.858943	0.930556	0.855624	0.321067	0.255671	0.262543	0.146471	0.210571	0.185871	0.275729	0.130114	0.263086	0.363557	0.224386	0.200886	0.322557	0.292729	0.358657	0.296871	0.319157	0.195886
	chr1	87185329	87185928	16	0.9375	Tet1KO	Tet1KO	0	1	0.274465	0.381738	0.376563	0.144978	0.333835	0.223143	0.314535	0.336057	0.203145	0.4129	0.259039	0.321619	0.299253	0.395186	0.266867	0.363405	0.624242	0.620085	0.626878	0.645816	0.515038	0.578747	0.1229	0.0974652	0.0851261	0.120839	0.0992652	0.173313	0.148996	0.108165	0.148491	0.11703	0.142691	0.149313	0.175787	0.148609	0.153635	0.140552	0.144913	0.1409
	chr1	87206147	87206805	18	0.888889	Tet1KO	Tet1KO	0	1	0.43444	0.302692	0.47588	0.245064	0.3939	0.277068	0.391264	0.448614	0.26079	0.586765	0.465532	0.487752	0.5005	0.506276	0.433545	0.495881	0.48639	0.555363	0.735012	0.789073	0.574012	0.577446	0.155485	0.220367	0.251116	0.204124	0.234708	0.26966	0.208296	0.204908	0.220652	0.222772	0.201272	0.17542	0.178972	0.215676	0.304628	0.25948	0.237016	0.276516
	chr1	87640461	87640592	9	1	Tet1KO	Tet1KO	0	1	0.427989	0.379356	0.901689	0.759378	0.629889	0.504667	0.551367	0.448889	0.418517	0.950022	0.287133	0.917256	0.679388	0.632131	0.95873	0.908669	0.684269	0.689257	0.730271	0.75508	0.84592	0.872738	0.95	0.767789	0.757178	0.8455	0.759611	0.769844	0.862178	0.813756	0.819344	0.810833	0.791378	0.808189	0.782711	0.757322	0.738267	0.799811	0.618056	0.720622
	chr1	89234993	89235151	6	1	Tet1KO	Tet1KO	0	1	0.490667	0.33554	0.67355	0.758233	0.479883	0.449583	0.541067	0.347683	NA	0.64305	0.606217	0.703917	0.696567	0.496483	0.609037	0.666667	0.804265	0.865842	0.664318	0.619154	0.801923	0.726118	0.701933	0.7308	0.825217	0.84015	0.841483	0.717033	0.761633	0.733967	0.78435	0.720417	0.823417	0.798517	0.743833	0.799233	0.750617	0.759067	0.79905	0.753133
	chr1	89923980	89924887	10	1	Tet1KO	Tet1KO	0	1	0.249867	0.519758	0.387208	0.222742	0.398658	0.304333	0.314775	0.390658	0.52572	0.331433	0.410833	0.344167	0.399369	0.435804	0.314689	0.339743	0.447684	0.475975	0.728702	0.823318	0.619843	0.613762	0.189764	0.221108	0.205783	0.237592	0.238233	0.179833	0.221592	0.245483	0.247675	0.255967	0.233142	0.226408	0.2025	0.30365	0.266842	0.362592	0.367433	0.390367
	chr1	89992942	89993170	20	0.95	Tet1KO	Tet1KO	0	1	0.542	0.451857	0.904176	0.270787	0.66474	0.423105	0.661485	0.59381	0.60666	0.665867	0.6768	0.84426	0.761292	0.798618	0.72825	0.691146	0.925437	0.913843	0.889143	0.829696	0.881111	0.914028	0.35857	0.391645	0.3699	0.39125	0.347935	0.373275	0.378265	0.389955	0.35989	0.36967	0.37989	0.363435	0.380575	0.35781	0.47587	0.37172	0.407455	0.424485
	chr1	90335094	90335129	6	1	Tet1KO	Tet1KO	0	1	0.571567	0.247617	0.6094	0.26525	0.522217	0.496967	0.619767	0.649067	0.742867	0.895833	0.422033	0.699467	0.873876	1	0.605556	0.498504	0.2769	0.293301	1	0.943981	0.389666	0.200366	0.714467	0.746167	0.764433	0.72815	0.736333	0.692367	0.733017	0.689683	0.67795	0.647283	0.63745	0.512267	0.606583	0.473667	0.542133	0.6111	0.5964	0.494283
	chr1	91344471	91345655	81	0.950617	Tet1KO	Tet1KO	0	1	0.214639	0.257359	0.339572	0.245684	0.238886	0.158235	0.212154	0.219956	0.276185	0.332195	0.244687	0.316693	0.345823	0.428788	0.276111	0.298712	0.299314	0.307876	0.607099	0.57502	0.555448	0.519928	0.297162	0.174568	0.17917	0.168303	0.166008	0.188583	0.169756	0.208238	0.162234	0.150867	0.177567	0.164345	0.178609	0.208615	0.164912	0.192449	0.176509	0.168534
	chr1	91800440	91800899	20	0.8	Tet1KO	Tet1KO	0	1	0.390805	0.207486	0.51692	0.0710882	0.425205	0.279385	0.407905	0.390145	0.255567	0.594136	0.19664	0.60096	0.487111	0.386767	0.574897	0.582673	0.605008	0.636382	0.602283	0.664447	0.428095	0.661573	0.0781588	0.15237	0.10816	0.1334	0.11593	0.133605	0.125575	0.16439	0.12091	0.160175	0.152905	0.129965	0.10408	0.135565	0.1813	0.082155	0.16745	0.11904
	chr1	91802220	91802945	28	0.964286	Tet1KO	Tet1KO	0	1	0.174949	0.130316	0.4942	0.06354	0.306075	0.191156	0.251086	0.259097	0.06763	0.437387	0.139009	0.479852	0.24127	0.645833	0.483983	0.466836	0.559338	0.493992	0.7013	0.581205	0.49601	0.467409	0.106555	0.066825	0.0617306	0.0529722	0.0534333	0.0657472	0.0505972	0.0621306	0.0693417	0.0435389	0.0661278	0.0682139	0.0575528	0.0616722	0.0953222	0.0671278	0.0541194	0.0390917
	chr1	92394907	92395108	12	0.833333	Tet1KO	Tet1KO	0	1	0.695233	0.855583	0.566333	0.800333	0.627075	0.651542	0.718517	0.591508	0.63335	0.448933	0.828342	0.445583	0.816409	0.804038	0.41266	0.504762	0.520084	0.48861	0.87931	0.816309	0.91379	0.96859	0.944718	0.899775	0.905908	0.888733	0.884258	0.933458	0.895483	0.909442	0.873567	0.837867	0.911367	0.856458	0.856325	0.835833	0.843	0.840358	0.901975	0.899617
	chr1	93224092	93224121	5	1	Tet1KO	Tet1KO	0	1	0.56618	0.45	0.76944	0.12574	0.6077	0.37636	0.66238	0.4379	0.266667	NA	0.25895	0.8457	0.649128	0.874444	0.574545	0.575	0.888333	0.89033	0.874238	0.77854	0.772381	0.935556	0	0.01334	0.10298	0.0581	0.07348	0.02916	0.06204	0.07252	0.04396	0.07408	0.0603	0.1412	0.05368	0.05824	0.1616	0.06762	0.0368	0.0915
	chr1	93401331	93402017	22	1	Tet1KO	Tet1KO	0	1	0.243332	0.1973	0.303278	0.194542	0.263381	0.236077	0.236309	0.260166	0	0.512229	0.166859	0.43413	0.297283	0.439169	0.370581	0.21477	0.379234	0.34598	0.834492	0.752873	0.458166	0.436626	0.456675	0.240176	0.286551	0.303305	0.212384	0.250195	0.223705	0.246249	0.19453	0.165622	0.231211	0.282092	0.216057	0.256311	0.285846	0.227476	0.247122	0.234294
	chr1	94008989	94009093	5	1	Egr1KO	Egr1KO	1	0	0.48415	0.9	0	1	0.58334	0.532667	0.51738	0.431817	0.95	0	0.856067	0	0.949134	0.794487	NA	0.142857	1	NA	0.822288	0.720659	NA	NA	NA	0.941383	0.989583	0.848517	0.84165	0.98025	0.953533	0.906067	0.947067	0.928883	0.953867	0.94195	0.893833	0.964917	0.931467	0.97778	0.966667	0.92195
	chr1	9469570	9469704	5	1	Tet1KO	Tet1KO	0	1	0.34804	0.32102	0.43382	0.40222	0.4161	0.30412	0.34242	0.31078	0.183325	0.59652	0.24222	0.2	0.529418	0.519626	0.468333	0.340873	0.610101	0.500779	0.691745	0.701378	0.576667	0.448974	0.403275	0.49392	0.34992	0.25422	0.44494	0.25604	0.39112	0.37828	0.35068	0.39214	0.3788	0.44592	0.35476	0.32656	0.4189	0.33162	0.37538	0.29132
	chr1	9548419	9548703	7	1	Tet1KO	Tet1KO	0	1	0.271243	0.227843	0.478183	0.6472	0.341014	0.425529	0.365843	0.315614	0.639575	0.417183	0.2563	0.419586	0.368806	0.535315	0.426157	0.372894	0.215941	0.218688	0.564818	0.588109	0.378905	0.278888	0.683271	0.627686	0.688743	0.673486	0.657729	0.634457	0.667957	0.651029	0.624743	0.585529	0.659271	0.596257	0.606571	0.547143	0.5697	0.574529	0.652614	0.652671
	chr10	100031707	100032103	9	1	Tet1KO	Tet1KO	0	1	0.377525	0.222217	0.6437	0.1254	0.5031	0.264842	0.369133	0.405958	0.262433	0.675225	0.238667	0.710192	0.559317	0.547748	0.740837	0.577323	0.3691	0.336912	0.689413	0.683782	0.428587	0.503241	0.162814	0.120717	0.1554	0.106975	0.128525	0.159667	0.107592	0.157975	0.140933	0.133508	0.127117	0.133525	0.174275	0.175667	0.177608	0.297283	0.361517	0.298092
	chr10	103025159	103025462	7	1	Tet1KO	Tet1KO	0	1	0.279386	0.230883	0.306414	0.1183	0.295843	0.234357	0.250957	0.239757	0.2016	0.233843	0.1732	0.333729	0.357042	0.3572	0.229094	0.19364	0.252315	0.239104	0.597004	0.622756	0.345857	0.283111	0.0974429	0.123443	0.1266	0.184371	0.126029	0.146629	0.151186	0.126943	0.144486	0.0924571	0.125143	0.145843	0.143471	0.159586	0.141614	0.170914	0.145143	0.121986
	chr10	10688946	10689624	18	1	Tet1KO	Tet1KO	0	1	0.0447543	0.0311609	0.00404737	0.02229	0.0414629	0.0336743	0.0206588	0.0232571	0.2	0.0459591	0.046692	0.019295	0.17886	0.233001	0.00252524	0.00631868	0.0313413	0.0235621	0.557105	0.469447	0.0708564	0.0892774	0.0269176	0.0251371	0.0272714	0.0219743	0.0121914	0.0175657	0.0129086	0.0145229	0.0234571	0.0174143	0.0312943	0.0160943	0.00476	0.0265571	0.0209543	0.0343	0.0242143	0.0339714
	chr10	108331203	108331458	9	0.888889	Tet1KO	Tet1KO	0	1	0.150833	0.104978	0.182062	0.0596333	0.162933	0.0893333	0.156856	0.112811	0.103575	0.127989	0.110956	0.184989	0.260826	0.210006	0.0555556	0.0921392	0.351842	0.253517	0.393804	0.336188	0.477636	0.501063	0.0475333	0.0303667	0.0402556	0.0512444	0.0558222	0.0580667	0.0532778	0.0521222	0.0433	0.0531444	0.0694778	0.0768889	0.081	0.0421333	0.0657444	0.0590889	0.0766667	0.0652556
	chr10	109831876	109832285	9	1	Tet1KO	Tet1KO	0	1	0.53419	0.828717	0.45231	0.64507	0.63569	0.59179	0.63418	0.47048	0.6662	0.31032	0.79834	0.41783	0.597075	0.549743	0.274026	0.487222	0.0278409	0.0862638	0.73814	0.738775	0.163225	0.22658	0.55479	0.62926	0.61321	0.5682	0.57415	0.61867	0.58974	0.61673	0.60179	0.58881	0.58273	0.61183	0.6303	0.66293	0.63433	0.65668	0.73272	0.69656
	chr10	11079975	11080834	32	1	Tet1KO	Tet1KO	0	1	0.096425	0.128741	0.0949182	0.116972	0.109002	0.0960386	0.0940545	0.0946273	0.266275	0.118855	0.1153	0.0943914	0.174039	0.187279	0.0752024	0.101707	0.227003	0.150149	0.629156	0.517366	0.0114095	0.00927542	0.168007	0.107589	0.111436	0.0977273	0.112727	0.120482	0.103768	0.112714	0.0969409	0.0936636	0.0979159	0.107975	0.103305	0.134359	0.105232	0.113318	0.119405	0.144584
	chr10	115443760	115443915	5	1	Tet1KO	Tet1KO	0	1	0.5285	0.52342	0.75052	0.56008	0.65832	0.4971	0.46094	0.52902	0.64094	0.83304	0.61578	0.72886	0.740635	0.77	0.724444	0.748185	0.686429	0.676044	0.86451	0.871471	0.679136	0.619048	0.52888	0.48382	0.5646	0.49944	0.53846	0.55288	0.54492	0.56774	0.536	0.4779	0.46692	0.52322	0.52818	0.54278	0.54086	0.54862	0.53962	0.43862
	chr10	115618115	115618591	7	1	Tet1KO	Tet1KO	0	1	0.236433	0.196091	0.359582	0.185053	0.217171	0.269071	0.290114	0.172521	0.15625	0.295069	0.276029	0.357929	0.165512	0.280525	0.343834	0.234818	0.0495288	0.0847608	0.604212	0.455873	0.249127	0.266969	0.179567	0.221086	0.275479	0.223043	0.128967	0.20492	0.243321	0.166327	0.21114	0.135807	0.175487	0.196836	0.165833	0.155133	0.196567	0.27644	0.1901	0.292133
	chr10	116397727	116397817	8	1	Tet1KO	Tet1KO	0	1	0.334813	0.633333	0.362513	0.6125	0.381037	0.346137	0.5323	0.372125	0.4	0.4541	0.421875	0	0.629759	0.50873	0.195238	0.273066	0.494314	0.843254	0.845969	0.67065	0.625379	0.649702	0.166667	0.406725	0.498262	0.348275	0.414838	0.44965	0.449987	0.451338	0.390625	0.506413	0.474625	0.377263	0.396813	0.309812	0.4122	0.303575	0.2061	0.357162
	chr10	117045629	117046128	21	0.952381	Tet1KO	Tet1KO	0	1	0.420254	0.665657	0.290024	0.509912	0.526833	0.377325	0.466442	0.459738	0.678914	0.386362	0.533404	0.255513	0.772344	0.818519	0.248417	0.335906	0.426689	0.393118	0.940688	0.882649	0.753391	0.616301	0.592888	0.56035	0.605675	0.575358	0.578175	0.5173	0.588967	0.564775	0.514888	0.554796	0.548037	0.509962	0.507737	0.568338	0.650317	0.533875	0.418683	0.480183
	chr10	117478298	117478493	12	1	Tet1KO	Tet1KO	0	1	0.211042	0.144273	0.135433	0	0.1694	0.197742	0.242408	0.130142	0.4	0.03	0.327817	0.0104167	0.333055	0.391641	0	0.0214647	0.0127841	0.0180555	0.261549	0.47893	0.00416667	0.0336174	0	0.142717	0.113125	0.0882167	0.0750083	0.123358	0.0484583	0.012075	0.0610833	0.0371	0.0469083	0.0314583	0.0744833	0.0629833	0.0939667	0.548933	0.56235	0.4759
	chr10	117494351	117494575	13	1	Tet1KO	Tet1KO	0	1	0.343131	0.522458	0.466709	0.562146	0.375985	0.414508	0.412923	0.511454	0.348809	0.495042	0.510569	0.502077	0.663543	0.743326	0.378388	0.43186	0.527998	0.70163	0.894777	0.813407	0.535604	0.561875	0.478054	0.495515	0.502969	0.456146	0.498969	0.427131	0.432169	0.380146	0.492908	0.508769	0.466131	0.450577	0.425169	0.520338	0.452377	0.442808	0.479585	0.4347
	chr10	117641799	117641938	7	1	Tet1KO	Tet1KO	0	1	0.572329	0.8512	0.813057	0.3097	0.742157	0.280371	0.494957	0.592471	0.2	0.91556	0.696043	0.8	0.590476	0.558673	0.713023	0.615105	0.922052	0.743864	0.964286	0.891775	0.51045	0.779775	0.44286	0.341286	0.455429	0.298086	0.336657	0.434729	0.379457	0.195986	0.363214	0.290286	0.225814	0.255414	0.304729	0.323257	0.404571	0.376357	0.455157	0.483943
	chr10	118136585	118136911	12	1	Tet1KO	Tet1KO	0	1	0.624853	0.579987	0.558914	0.675827	0.637213	0.564993	0.5968	0.580973	0.777375	0.645593	0.724327	0.54704	0.710393	0.782715	0.448082	0.453187	0.871053	0.820994	0.851654	0.816146	0.85928	0.770582	0.577267	0.595413	0.63946	0.653173	0.57828	0.510347	0.55816	0.583433	0.56392	0.574513	0.511507	0.513373	0.59478	0.557413	0.533407	0.67874	0.6868	0.702207
	chr10	118177420	118177541	7	1	Tet1KO	Tet1KO	0	1	0.57725	0.713714	0.349471	0.912014	0.683043	0.7502	0.770914	0.602	0.86952	0.4325	0.872129	0.548571	0.883766	0.955556	0.292863	0.204396	0.916789	0.967262	0.866667	0.988095	0.922387	1	0.934629	0.9609	0.916143	0.925357	0.893871	0.940586	0.893986	0.923986	0.920757	0.932971	0.911243	0.9668	0.8904	0.918286	0.972057	0.915986	0.919886	0.884171
	chr10	119169092	119169254	11	0.909091	Tet1KO	Tet1KO	0	1	0.529518	0.6039	0.614118	0.638018	0.582427	0.620482	0.618073	0.621064	0.652043	0.6177	0.609318	0.487964	0.843604	0.80872	0.316686	0.610165	0.856019	0.79695	0.848997	0.902929	0.8612	0.916436	0.654664	0.696182	0.624327	0.619209	0.570009	0.619591	0.552545	0.626327	0.652636	0.673255	0.589336	0.618327	0.734255	0.567009	0.681645	0.609391	0.641091	0.567782
	chr10	120061612	120061807	6	1	Tet1KO	Tet1KO	0	1	0.579367	0.56504	0.770917	0.760833	0.64205	0.505933	0.697067	0.5519	0.7375	0.760725	0.633917	0.824067	0.725723	0.838745	0.821439	0.717966	0.294505	0.194534	0.917778	0.824653	0.628404	0.709384	0.919833	0.792183	0.8469	0.884767	0.853717	0.872667	0.775317	0.884967	0.896883	0.747333	0.778283	0.800333	0.822	0.804717	0.769767	0.777067	0.68185	0.745483
	chr10	120294386	120294588	11	0.909091	Tet1KO	Tet1KO	0	1	0.735391	0.579367	0.8447	0.757982	0.776382	0.742318	0.636318	0.6432	1	0.835955	0.772136	0.824175	0.756616	0.777943	0.771506	0.79577	0.829959	0.891327	0.888474	0.930528	0.86738	0.8707	0.5	0.745036	0.736973	0.690755	0.6904	0.649936	0.630836	0.583336	0.602836	0.739591	0.6201	0.668618	0.602782	0.638727	0.620273	0.682655	0.758791	0.578164
	chr10	120564912	120565166	12	1	Tet1KO	Tet1KO	0	1	0.187983	0.2018	0.09084	0.23084	0.159608	0.166525	0.223133	0.217058	0.4	0.0992111	0.356792	0.141158	0.28378	0.370163	0.168055	0.167163	0.199006	0.134105	0.772162	0.683264	0.276605	0.319181	0.185533	0.153792	0.162492	0.224983	0.0918167	0.17935	0.132567	0.116942	0.169042	0.167867	0.183175	0.210517	0.162267	0.177467	0.179658	0.151217	0.176733	0.1671
	chr10	120694715	120694765	5	1	Tet1KO	Tet1KO	0	1	0.20386	0	0.06666	0.32716	0.12488	0.18342	0.186	0.22948	0.31334	0.3179	0.2871	0.13834	0.548571	NA	0.0887178	0.126657	0.302678	0.295177	0.60381	0.769048	0.430556	0.318182	0.0952667	0.27028	0.19236	0.1506	0.20528	0.16998	0.21528	0.23132	0.18478	0.24948	0.17468	0.25264	0.2711	0.19642	0.16382	0.0456	0.12204	0.18166
	chr10	121267169	121267286	10	0.8	Egr1KO	Egr1KO	1	1	0.56999	0.81344	0.419043	0.53575	0.72998	0.64066	0.65	0.52908	0.7	0.53699	0.783922	0.32008	0.85343	0.771329	0.543452	0.4025	0.151899	0.201112	0.929414	0.919266	0.602478	0.62215	0.18	0.50718	0.56293	0.55615	0.49836	0.51188	0.70395	0.51958	0.58131	0.58237	0.52629	0.46207	0.48615	0.61386	0.56619	0.54112	0.53125	0.59006
	chr10	121267169	121267359	12	0.833333	Tet1KO	Tet1KO	1	1	0.555117	0.801608	0.474067	0.546458	0.713008	0.614675	0.636108	0.540808	0.66	0.557442	0.725809	0.357008	0.839873	0.745452	0.559358	0.438563	0.175575	0.207772	0.930761	0.926311	0.636093	0.648509	0.18	0.5164	0.565492	0.536167	0.513783	0.521308	0.699092	0.519933	0.562325	0.57505	0.52965	0.473925	0.499558	0.620142	0.574392	0.532375	0.513817	0.58565
	chr10	121305371	121305912	12	0.833333	Tet1KO	Tet1KO	0	1	0.4953	0.553858	0.52481	0.484408	0.470375	0.504333	0.491475	0.415092	0.570709	0.428008	0.585308	0.410975	0.553424	0.584795	0.252572	0.257004	0.616212	0.645105	0.643453	0.666309	0.713518	0.685994	0.664922	0.471433	0.482017	0.503158	0.541208	0.512883	0.534967	0.538142	0.46525	0.504383	0.479092	0.547708	0.534883	0.5007	0.575883	0.453858	0.4934	0.483283
	chr10	121956653	121956771	7	1	Egr1KO	Egr1KO	1	1	0.434886	0.899657	0.175114	0.264486	0.359129	0.495729	0.6393	0.4321	NA	0.0109857	0.827786	0.303767	0.757332	0.962963	0.0119047	0.0369899	0.894699	0.83663	0.803166	0.840959	0.972619	0.967857	0.841857	0.816286	0.812786	0.819	0.744843	0.749657	0.774371	0.6465	0.723371	0.534543	0.6276	0.443943	0.638943	0.448514	0.496771	0.846543	0.787743	0.801271
	chr10	121956653	121956781	8	1	Tet1KO	Tet1KO	1	1	0.460075	0.898312	0.153225	0.24705	0.376738	0.496262	0.641112	0.4426	NA	0.019225	0.8136	0.303767	0.743023	0.952991	0.0193453	0.0323661	0.907862	0.844551	0.79027	0.850422	0.976042	0.961458	0.80805	0.797588	0.823025	0.804863	0.745487	0.745237	0.776062	0.650687	0.738725	0.555963	0.6429	0.458763	0.634075	0.426538	0.501337	0.830013	0.793438	0.786637
	chr10	122447768	122449584	66	0.818182	Tet1KO	Tet1KO	0	1	0.0319231	0.0799419	0.053539	0.0251688	0.0416298	0.027225	0.0303221	0.0314183	0.0740419	0.0261108	0.0384932	0.0308595	0.0521993	0.112667	0.0170508	0.0268369	0.0466703	0.0300992	0.332378	0.258231	0.0602055	0.0423875	0.0402605	0.0239291	0.0301481	0.0251942	0.029125	0.0197481	0.0222558	0.0244452	0.0196712	0.0228115	0.0216135	0.0251442	0.0272904	0.0302625	0.0244327	0.0316702	0.0286298	0.0422144
	chr10	122802172	122802564	21	1	Tet1KO	Tet1KO	0	1	0.434214	0.507941	0.661342	0.369183	0.534157	0.396561	0.514075	0.431668	0.8	0.621447	0.466011	0.4877	0.614927	0.702024	0.472877	0.292749	0.441283	0.485758	0.702715	0.757826	0.502769	0.492846	0.331708	0.389082	0.390914	0.397143	0.362593	0.438996	0.491904	0.475743	0.393579	0.370807	0.412832	0.407261	0.446779	0.477193	0.431314	0.406904	0.399025	0.347346
	chr10	125798811	125799008	10	1	Tet1KO	Tet1KO	0	1	0.274727	0.333333	0.430336	0.149045	0.250409	0.289091	0.223145	0.157018	0.2222	0.709333	0.204489	0.466973	0.167105	0.261347	0.325307	0.420851	0.308234	0.21258	0.623623	0.669765	0.71896	0.479598	0.151783	0.114509	0.180491	0.160127	0.191482	0.168173	0.0921636	0.104427	0.121873	0.0766545	0.0654545	0.115736	0.119809	0.116255	0.129173	0.213664	0.221491	0.1503
	chr10	125845120	125845370	13	1	Tet1KO	Tet1KO	0	1	0.217377	0.185754	0.5205	0.221285	0.328146	0.247777	0.311408	0.291185	0.222025	0.504033	0.171154	0.458392	0.445051	0.27601	0.294279	0.298908	0.230961	0.40225	0.783327	0.706635	0.327594	0.405767	0.254067	0.169254	0.1476	0.184885	0.172777	0.169523	0.162431	0.205062	0.180592	0.141862	0.205969	0.201715	0.210492	0.206915	0.213392	0.2043	0.156708	0.156846
	chr10	127080597	127080759	10	0.9	Tet1KO	Tet1KO	0	1	0.25106	0.580943	0.05	0.21302	0.28855	0.26848	0.22648	0.18484	NA	0.0246889	0.4288	0	0.344256	0.616402	0	0	0.0753968	0.125833	0.622038	0.600899	0.0857142	0.147339	0.0833333	0.17339	0.14534	0.18327	0.16495	0.20657	0.2249	0.15606	0.21563	0.215	0.17039	0.20701	0.19564	0.20563	0.29012	0.11879	0.23351	0.17003
	chr10	127090469	127092769	60	0.983333	Tet1KO	Tet1KO	1	1	0.175529	0.256229	0.177162	0.157119	0.177819	0.189168	0.160526	0.144342	0.259521	0.192523	0.280728	0.163002	0.388681	0.572876	0.110608	0.120899	0.374716	0.330924	0.610594	0.515317	0.329686	0.353555	0.0875971	0.131165	0.103415	0.106311	0.111342	0.096112	0.105976	0.0914393	0.109222	0.104185	0.10964	0.083335	0.102898	0.154739	0.14722	0.129294	0.112845	0.140698
	chr10	127090692	127091044	11	0.909091	Egr1KO	Egr1KO	1	1	0.15825	0.194918	0.19841	0.117253	0.15328	0.19002	0.178485	0.13759	0.190471	0.250253	0.284725	0.151458	0.659976	0.307143	0.162306	0.157738	0.529798	0.471718	0.554	0.482792	0.334533	0.376862	0.0666667	0.08422	0.024285	0.066775	0.055	0.04648	0.057415	0.057585	0.046465	0.06644	0.1047	0.085225	0.036575	0.115395	0.152085	0.049695	0.07131	0.068155
	chr10	127178709	127179050	24	0.958333	Tet1KO	Tet1KO	0	1	0.105329	0.236595	0.233514	0.0655458	0.179296	0.124279	0.121637	0.172479	0	0.175174	0.198667	0.150983	0.219077	0.316326	0.0482473	0.129018	0.247838	0.242355	0.729581	0.502504	0.238624	0.174892	0.0587304	0.0514083	0.0591417	0.0517792	0.0571333	0.0487542	0.0592125	0.0708	0.0488292	0.0432875	0.0639042	0.0524042	0.0595125	0.0625333	0.0562375	0.0559917	0.0529792	0.0293375
	chr10	127226160	127227285	13	1	Egr1KO	Egr1KO	1	0	0.497321	0.777243	0.340954	0.817846	0.545393	0.568293	0.529079	0.501107	0.60788	0.255608	0.735714	0.2313	0.86553	0.853483	0.222117	0.188062	0.574791	0.502772	0.828977	0.711147	0.791633	0.820746	0.848409	0.733736	0.779307	0.791357	0.72465	0.816279	0.773557	0.781214	0.751236	0.756957	0.811243	0.737993	0.767686	0.709564	0.759014	0.774986	0.7626	0.757007
	chr10	127262830	127263055	19	1	Tet1KO	Tet1KO	0	1	0.00601579	0.0277833	0.00909	0.00476	0.0169474	0.00738947	0.0110895	0.00943158	0.05	0	0.0129889	0	0.221952	0.446592	0	0	0.00657895	0	0.475231	0.453427	0	0	0	0	0.0176	0	0.00263158	0.00584737	0.00309474	0	0	0.00276842	0	0	0.00478421	0.00239474	0.00584737	0.00555556	0.00627895	0
	chr10	127527334	127527660	7	1	Tet1KO	Tet1KO	0	1	0.262385	0.376038	0.187183	0.103169	0.473346	0.222062	0.273215	0.206246	0.6	0.39425	0.378338	0.330069	0.21381	0.465657	0.3	0.660714	0.337776	0.287262	0.463217	0.549107	0.804178	0.931671	0.063625	0.0260923	0.0371077	0.0372231	0.0485231	0.0509154	0.0180846	0.0474154	0.0478154	0.0921	0.0554923	0.0663	0.0439154	0.138885	0.131623	0.015	0.0151077	0.0220538
	chr10	127550572	127550634	6	1	Tet1KO	Tet1KO	0	1	0.64445	NA	0.362317	0.756033	0.591133	0.779567	0.530617	0.463883	NA	0.77428	0.767383	0.462883	0.803284	0.782222	0.255952	0.115476	0.936027	1	0.911364	0.955357	0.538324	0.730303	0.92334	0.963383	0.983733	0.977533	0.948383	0.907983	0.9333	0.95625	0.88875	0.8988	0.864933	0.819033	0.931417	0.805767	0.854017	0.944967	0.959933	0.921533
	chr10	127564317	127564591	11	0.909091	Tet1KO	Tet1KO	0	1	0.260727	0.346145	0.185782	0.41654	0.1639	0.327736	0.310618	0.181882	0.492033	0.11858	0.419936	0.0405875	0.308821	0.336051	0	0.153355	0.241984	0.166667	0.392536	0.457533	0.5271	0.569829	0.7984	0.754564	0.685355	0.7244	0.616991	0.639691	0.660882	0.6756	0.627791	0.560064	0.6065	0.607273	0.575836	0.513009	0.5292	0.484964	0.519073	0.480209
	chr10	127595149	127595363	8	1	Tet1KO	Tet1KO	1	1	0.542025	0.61785	0.350933	0.814333	0.661488	0.7784	0.506375	0.477237	0.546771	0.252425	0.810225	0.292514	0.832738	0.860952	0.197727	0.3	0.909073	0.953125	0.908322	0.835308	0.973958	0.973958	0.975	0.911088	0.965762	0.924113	0.946037	0.95175	0.926238	0.948163	0.955287	0.928963	0.9028	0.898525	0.935775	0.92525	0.9199	0.959037	0.969087	0.92035
	chr10	127595149	127595385	9	1	Egr1KO	Egr1KO	1	1	0.529944	0.69428	0.319843	0.814071	0.608189	0.766989	0.498256	0.454511	0.561763	0.224378	0.790911	0.283725	0.826631	0.860952	0.158182	0.3	0.842253	0.875	0.860194	0.81657	0.976852	0.976852	0.958333	0.920967	0.960311	0.9202	0.942367	0.957111	0.903567	0.942811	0.949144	0.899822	0.888344	0.900133	0.9118	0.902444	0.913644	0.953489	0.957367	0.912533
	chr10	127721444	127721681	9	1	Tet1KO	Tet1KO	0	1	0.365533	0.46815	0.453211	0.172656	0.449544	0.307767	0.523522	0.443811	0.444043	0.575733	0.340778	0.464078	0.466218	0.538447	0.496535	0.571068	0.556277	0.518768	0.826156	0.790772	0.504317	0.414281	0.163117	0.148956	0.176333	0.184889	0.147722	0.156067	0.217589	0.174611	0.125467	0.250678	0.1655	0.187467	0.168011	0.216956	0.229211	0.264278	0.296811	0.226556
	chr10	127749938	127750658	32	1	Tet1KO	Tet1KO	0	1	0.383321	0.541696	0.379033	0.446542	0.443503	0.430185	0.403306	0.446439	0.519482	0.431925	0.491388	0.388609	0.554798	0.630508	0.304995	0.288333	0.620586	0.581916	0.786585	0.838894	0.640577	0.5103	0.498952	0.502118	0.521273	0.413636	0.4716	0.482609	0.478855	0.477103	0.481942	0.543676	0.512179	0.480542	0.493591	0.549636	0.516006	0.315909	0.379797	0.448264
	chr10	127756347	127756615	7	0.857143	Tet1KO	Tet1KO	0	1	0.49481	0.632278	0.62147	0.53119	0.48591	0.48486	0.58001	0.45365	0.738389	0.57941	0.60163	0.68739	0.642592	0.595209	0.384597	0.446786	0.630614	0.573246	0.778602	0.704551	0.847939	0.589463	0.51026	0.57109	0.48917	0.59678	0.57678	0.67186	0.5309	0.63053	0.65141	0.56402	0.64245	0.53198	0.62949	0.67364	0.66772	0.56516	0.53932	0.56713
	chr10	127890261	127890344	5	1	Tet1KO	Tet1KO	0	1	0.42102	0.33444	0.34764	0.05262	0.31734	0.26396	0.38326	0.2414	0.25	0.401175	0.34332	0.4398	0.356391	0.425441	0.360159	0.429286	0.267763	0.247778	0.622036	0.760329	0.346566	0.521752	0.23438	0.2303	0.2872	0.2302	0.34586	0.25488	0.19072	0.17246	0.2229	0.21248	0.17146	0.23542	0.22302	0.15666	0.22572	0.34144	0.30548	0.26238
	chr10	12941282	12941692	34	1	Tet1KO	Tet1KO	1	1	0.0323705	0.144264	0.168252	0.00460968	0.10503	0.0386477	0.110314	0.0944227	NA	0.0814062	0.0823575	0.0538341	0.27345	0.598006	0.0319742	0.020853	0.0683882	0.0660009	0.758138	0.755175	0.0970879	0.0573747	0	0.0375864	0.0307886	0.0664	0.0389818	0.0281568	0.0300205	0.0350591	0.0452023	0.057425	0.0151227	0.0150932	0.0411273	0.0541932	0.0256773	0.0394295	0.0263841	0.0205136
	chr10	12941350	12941602	18	0.944444	Egr1KO	Egr1KO	1	1	0.023436	0.158463	0.17462	0.00649545	0.105468	0.049288	0.109848	0.09214	NA	0.108542	0.084276	0.069192	0.284869	0.655245	0.0435906	0.0162727	0.0638882	0.0760345	0.773789	0.759215	0.0847883	0.0502784	0	0.0379	0.02724	0.077004	0.028012	0.023184	0.029672	0.041976	0.042352	0.049728	0.00502	0.011004	0.062656	0.047172	0.013892	0.017304	0.012932	0.01164
	chr10	130470269	130470369	6	1	Tet1KO	Tet1KO	0	1	0.0209167	0.0630333	0.0315	0.0208333	0.0431667	0.0371	0.0729667	0.0303	0.6	0	0.13485	0.0565667	0.368304	0.233333	0	0.0277778	0.0950855	0	0.57996	0.58	0	0.103002	0.0226167	0.0868667	0.2085	0.10275	0.114317	0.126267	0.07455	0.18805	0.107933	0.106483	0.0432167	0.09815	0.121583	0.0501	0.08745	0.0623167	0.0944	0.187133
	chr10	13082491	13082687	10	1	Tet1KO	Tet1KO	0	1	0.64132	0.72244	0.246044	0.56244	0.49192	0.54765	0.521	0.53442	0.522233	0.39132	0.6525	0.45659	0.853455	0.73569	0.11896	0.238016	0.893689	0.971429	0.836873	0.806526	0.367477	0.456865	0.875	0.87445	0.90249	0.87874	0.87707	0.86394	0.84527	0.7591	0.6974	0.74374	0.73137	0.76517	0.64965	0.56967	0.67803	0.74862	0.74272	0.58629
	chr10	13090699	13091127	37	1	Tet1KO	Tet1KO	1	1	0.384062	0.406156	0.706229	0.634841	0.52325	0.476944	0.388665	0.364977	NA	0.722069	0.659472	0.646886	0.531316	0.832355	0.327106	0.495304	0.475411	0.616442	0.903606	0.88693	0.478881	0.426413	0.540393	0.484523	0.41779	0.470465	0.464104	0.518038	0.447158	0.538992	0.519171	0.54549	0.527915	0.475048	0.371529	0.572502	0.579198	0.470773	0.539451	0.501383
	chr10	13091000	13091094	12	1	Egr1KO	Egr1KO	1	1	0.435092	0.370367	0.714286	0.901208	0.565833	0.404508	0.393575	0.240758	NA	NA	0.761914	0.497	0.565001	0.856178	0.285204	0.514517	0.313079	0.335714	0.939278	0.922872	0.553869	0.487103	0.51928	0.302275	0.367117	0.428825	0.495467	0.59885	0.406158	0.553025	0.4733	0.53635	0.448425	0.314642	0.464108	0.686917	0.65375	0.590167	0.473892	0.291492
	chr10	14760621	14760835	6	0.833333	Tet1KO	Tet1KO	0	1	0.0702833	0.129617	0.0726	0.0801667	0.0980333	0.0903833	0.10055	0.0633	0.0555667	0.118317	0.113367	0.0690167	0.214038	0.215909	0.0961792	0.0968117	0.101905	0.077922	0.379167	0.455872	0.148351	0.125656	0.13855	0.09415	0.0914333	0.0522167	0.105983	0.105083	0.0572667	0.0640833	0.0638167	0.0721167	0.08595	0.0573333	0.0529667	0.0814667	0.0766333	0.111817	0.155817	0.122467
	chr10	18139433	18139836	9	0.888889	Tet1KO	Tet1KO	0	1	0.797478	0.958333	0.799289	0.680583	0.774875	0.822858	0.823767	0.642992	0.859125	0.75625	0.814542	0.886717	1	NA	0.976809	0.542666	0.763987	0.883694	0.917143	0.891438	0.862948	0.819585	0.806286	0.864325	0.691775	0.78295	0.77125	0.685775	0.740558	0.776117	0.763725	0.707142	0.727308	0.771783	0.6715	0.713667	0.724383	0.854033	0.782042	0.738983
	chr10	19188132	19188411	7	1	Tet1KO	Tet1KO	0	1	0.1056	0.0841286	0.110386	0.23295	0.0914429	0.0661286	0.102586	0.112829	0.32738	0	0.1554	0.0809667	0.375	0.394444	0	0.038961	0.0456183	0.074359	0.327152	0.553515	0.0308441	0.112027	0.19445	0.151243	0.191857	0.167714	0.218043	0.122386	0.120843	0.1333	0.1256	0.122043	0.175171	0.158486	0.0658714	0.169471	0.0726429	0.245057	0.177971	0.164671
	chr10	19848860	19849563	30	1	Tet1KO	Tet1KO	0	1	0.210637	0.223771	0.311574	0.125104	0.250573	0.162367	0.165537	0.21304	0.181033	0.257018	0.239757	0.357793	0.314787	0.304298	0.298767	0.278567	0.593648	0.603634	0.620642	0.563173	0.725063	0.6624	0.158908	0.0787467	0.07963	0.0794633	0.07691	0.09224	0.10372	0.10352	0.0745033	0.115613	0.102803	0.0907767	0.0996733	0.123657	0.0955933	0.0819567	0.07871	0.08527
	chr10	22714571	22714922	5	1	Tet1KO	Tet1KO	0	1	0.26034	0.39094	0.20058	0.40586	0.34404	0.30814	0.29662	0.3454	0.32938	0.15136	0.2198	0.19626	0.440746	0.544345	0.129824	0.135892	0.135558	0.148692	0.7089	0.763939	0.550877	0.614285	0.86648	0.79004	0.79706	0.71202	0.74102	0.74518	0.68456	0.755	0.71938	0.67468	0.69168	0.72182	0.66086	0.64926	0.59102	0.7117	0.71678	0.68718
	chr10	22811909	22812188	7	1	Tet1KO	Tet1KO	0	1	0.109864	0.120109	0.0769	0.0623273	0.0878091	0.0807545	0.126191	0.1148	0.20084	0.128343	0.0936636	0.0549636	NA	NA	0.0871575	0.0792952	0.124113	0.0810391	0.579819	0.47015	0.112557	0.0902935	0.0753727	0.0783273	0.0863818	0.0935818	0.128445	0.071	0.120109	0.0886727	0.0700364	0.0884	0.0472455	0.0565727	0.0592818	0.0639273	0.1061	0.0960364	0.119691	0.1192
	chr10	23726351	23726606	12	1	Egr1KO	Egr1KO	1	1	0.844507	0.979167	0.970946	0.680809	0.810214	0.671427	0.824753	0.558021	0.866667	0.837718	0.939779	0.87255	0.940183	0.889599	0.981685	0.859273	0.958654	0.984982	0.981758	0.978573	0.957468	0.959868	0.984845	0.81348	0.785429	0.858694	0.806753	0.8367	0.843376	0.963853	0.751736	0.836207	0.908863	0.914271	0.788064	0.863453	0.88505	0.85285	0.807386	0.766363
	chr10	23726351	23726606	12	1	Tet1KO	Tet1KO	1	1	0.844507	0.979167	0.970946	0.680809	0.810214	0.671427	0.824753	0.558021	0.866667	0.837718	0.939779	0.87255	0.940183	0.889599	0.981685	0.859273	0.958654	0.984982	0.981758	0.978573	0.957468	0.959868	0.984845	0.81348	0.785429	0.858694	0.806753	0.8367	0.843376	0.963853	0.751736	0.836207	0.908863	0.914271	0.788064	0.863453	0.88505	0.85285	0.807386	0.766363
	chr10	24596312	24596388	5	1	Tet1KO	Tet1KO	0	1	0.27562	0.42398	0.40834	0.216675	0.45854	0.19036	0.35378	0.26718	NA	0.20714	0.35278	0.26576	0.305119	0.441667	0.376124	0.413553	0.359524	0.345833	0.775238	0.506923	0.207936	0.319798	0.15	0.14216	0.12516	0.065	0.13704	0.19902	0.0935	0.18352	0.1356	0.14826	0.13842	0.18424	0.18096	0.26178	0.20104	0.09888	0.0932	0.05334
	chr10	3112168	3112893	9	0.888889	WT_6wk	Egr1KO	1	0	0.580333	0.75562	0.688455	0.832982	0.7268	0.568382	0.60775	0.635427	0.76782	0.66353	0.72899	0.76144	0.383393	0.377272	0.768522	0.799066	NA	0.726607	0.427931	0.401928	0.672453	0.671146	0.708944	0.73914	0.7348	0.752927	0.7522	0.778427	0.732345	0.69211	0.70445	0.738245	0.747127	0.74418	0.735027	0.681127	0.70248	0.751545	0.71753	0.760473
	chr10	34127640	34127968	12	0.916667	Tet1KO	Tet1KO	0	1	0.109033	0.16238	0.12855	0.187207	0.141839	0.102633	0.177511	0.125533	0.3333	0.29568	0.0283133	0.358343	0.257506	0.173761	0.115432	0.202686	0.137315	0.0763889	0.494736	0.62012	0.124264	0.131169	0.21155	0.199228	0.142806	0.1939	0.174044	0.180606	0.140772	0.223644	0.142922	0.141311	0.180728	0.1478	0.150722	0.156156	0.128506	0.172756	0.135644	0.171856
	chr10	40824065	40824241	5	1	WT_6wk	Tet1KO	0	1	0.96996	0.975	0.99	1	0.9513	0.99024	0.97998	0.97418	1	1	0.94852	0.98666	0.934666	0.869109	0.975	0.969231	0	0.67381	0.4581	0.369923	0.88254	0.977778	1	0.97282	0.95172	0.95782	0.96272	0.9802	0.96958	0.96556	0.97094	0.98154	0.97014	0.96758	0.94814	0.96816	0.97472	0.96548	0.94024	0.97142
	chr10	41684450	41684636	8	1	Tet1KO	Tet1KO	0	1	0.0902444	0.174744	0.230689	0.125	0.168078	0.119011	0.207878	0.180378	0.1898	0.205478	0.157544	0.149378	0.285477	0.311156	0.0605499	0.0627637	0.227335	0.187589	0.584821	0.748397	0.372835	0.463176	0.119378	0.1648	0.170622	0.157311	0.162389	0.180967	0.167656	0.171489	0.136589	0.134389	0.1335	0.160722	0.112489	0.0719	0.160344	0.172144	0.152111	0.157878
	chr10	42031115	42031440	9	1	Tet1KO	Tet1KO	0	1	0.233825	0.138186	0.403125	0.235825	0.293225	0.22265	0.2543	0.288875	0.366667	0.4881	0.377708	0.533877	0.460699	0.498048	0.453663	0.525372	0.0964209	0.246713	0.640562	0.608046	0.439678	0.423352	0.129111	0.229463	0.225356	0.197575	0.145375	0.230137	0.157287	0.216312	0.194213	0.1867	0.147206	0.145881	0.212562	0.274687	0.183119	0.198369	0.164087	0.154706
	chr10	42581136	42581281	6	1	Tet1KO	Tet1KO	0	1	0.154767	0.601433	0.2066	0.0601833	0.402533	0.0601	0.202733	0.0940667	NA	0.216983	0.3082	0.05834	0.294937	0.27619	0.0796297	0.151587	0.549418	0.449398	0.576302	0.295085	0	0.179264	0	0.00926667	0.0306	0.00926667	0	0.00758333	0.02565	0	0.0446	0.0402667	0.0683	0.0238	0.0425833	0.09125	0.1014	0.02495	0.0180667	0.02725
	chr10	43667404	43667617	10	1	Tet1KO	Tet1KO	0	1	0.3948	0.65737	0.291114	0.48768	0.51604	0.59396	0.58441	0.57263	0.43996	0.6058	0.55382	0.60797	0.717223	0.734017	0.389838	0.456715	0.442824	0.486098	0.854746	0.900849	0.757937	0.860357	0.61304	0.51811	0.50573	0.62017	0.57608	0.51908	0.63957	0.6286	0.59407	0.62905	0.5737	0.62446	0.47008	0.61893	0.57041	0.50234	0.50835	0.5137
	chr10	44004794	44005033	5	0.8	Tet1KO	Tet1KO	0	1	0.18202	0.28048	0.23238	0.24616	0.2471	0.19858	0.28072	0.22556	0.20572	0.1258	0.18336	0.24454	0.347288	0.250547	0.196465	0.118164	0.189673	0.210852	0.574798	0.48092	0.375549	0.247867	0.1731	0.22416	0.21298	0.17846	0.13306	0.21524	0.24868	0.24554	0.14584	0.19186	0.212	0.14538	0.17852	0.19912	0.2316	0.1687	0.16202	0.16198
	chr10	44299261	44299445	7	0.857143	Tet1KO	Tet1KO	0	1	0.358386	0.1303	0.291143	0.865043	0.482029	0.689771	0.612914	0.435014	0.536325	0.1992	0.448943	0.324257	0.70068	0.741453	0.0596639	0.183358	0.839724	0.756969	0.808207	0.757406	0.880691	0.902736	0.85615	0.894743	0.894329	0.8672	0.848486	0.867457	0.869129	0.833657	0.870943	0.841971	0.825986	0.875357	0.852086	0.827114	0.873457	0.875457	0.873543	0.844143
	chr10	44536585	44536694	6	1	Tet1KO	Tet1KO	0	1	0.61435	0.528317	0.836583	0.494767	0.4895	0.501833	0.5964	0.497767	0.58335	0.899	0.498167	0.833167	0.725713	0.770554	0.815959	0.802439	0.886111	0.864822	0.852977	0.863229	0.762368	0.840354	0.28158	0.390267	0.285567	0.297433	0.265083	0.3388	0.29905	0.2992	0.316133	0.288617	0.290067	0.265717	0.375517	0.3485	0.422483	0.250583	0.311	0.264283
	chr10	50890701	50891625	11	1	Tet1KO	Tet1KO	0	1	0.303585	0.271831	0.277362	0.176315	0.308023	0.214438	0.263138	0.249992	0.346377	0.225738	0.317938	0.274277	0.372179	0.523107	0.235461	0.272374	0.217247	0.189434	0.77619	0.70744	0.344007	0.370478	0.167738	0.123854	0.157231	0.156692	0.153477	0.167008	0.186915	0.137469	0.191008	0.130662	0.167231	0.169415	0.180354	0.161208	0.214123	0.145538	0.187146	0.191685
	chr10	50907503	50908791	15	0.933333	Tet1KO	Tet1KO	0	1	0.455329	0.231918	0.580141	0.16	0.454588	0.400776	0.428059	0.440553	0.266075	0.563631	0.302553	0.637712	0.549719	0.525189	0.512948	0.60567	0.861081	0.772702	0.816486	0.760554	0.646713	0.604349	0.14025	0.120841	0.127459	0.147382	0.1342	0.124512	0.142171	0.158359	0.161582	0.154118	0.152453	0.186182	0.126212	0.180112	0.183594	0.196824	0.235435	0.175935
	chr10	50909492	50909902	8	1	Tet1KO	Tet1KO	0	1	0.14835	0.0992222	0.13409	0.05599	0.1666	0.10655	0.13511	0.12059	0.20858	0.14192	0.14316	0.181744	0.209768	0.382313	0.146786	0.166492	0.356836	0.323893	0.755503	0.734013	0.136333	0.173081	0	0.09191	0.06414	0.07485	0.05779	0.02615	0.05276	0.06008	0.07412	0.06154	0.03219	0.11953	0.08179	0.11384	0.11918	0.10165	0.13237	0.1711
	chr10	50910493	50910737	14	1	Tet1KO	Tet1KO	0	1	0.0185286	0.119943	0.0229071	0	0.0420786	0.00937857	0.0314857	0.0395143	0.03472	0.0219769	0.0297643	0.0125	0.244331	0.130087	0.0170901	0.0136364	0.0669344	0.030303	0.597194	0.457863	0.0522398	0.0194444	0	0.02315	0	0.00965714	0.0159643	0.0122929	0.00297857	0.0055	0.00880714	0.0108357	0.0250286	0.01845	0.0149429	0.0208643	0.0369643	0.0481143	0.0850857	0.0747786
	chr10	59223017	59223430	12	1	Tet1KO	Tet1KO	0	1	0.160556	0.0666	0.266671	0.212253	0.271087	0.215339	0.208635	0.208365	0.16	0.21661	0.133765	0.197674	0.325629	0.349984	0.146491	0.18673	0.20484	0.204798	0.644539	0.698195	0.215278	0.0900899	0.282785	0.28923	0.2745	0.289522	0.288157	0.241083	0.234478	0.294652	0.224404	0.203465	0.235491	0.221565	0.169661	0.215491	0.281717	0.308613	0.266439	0.175709
	chr10	60566693	60566997	10	1	Tet1KO	Tet1KO	0	1	0.51808	0.331229	0.573556	0.51399	0.58335	0.54807	0.56182	0.52414	0.404917	0.748075	0.33191	0.71146	0.735842	0.65118	0.675342	0.668333	0.583181	0.596349	0.794215	0.820811	0.482647	0.538129	0.45482	0.52103	0.57433	0.53017	0.57263	0.47764	0.51261	0.42587	0.47991	0.47738	0.4987	0.52416	0.53248	0.46438	0.47642	0.54219	0.49237	0.4965
	chr10	60685635	60686300	22	0.909091	Tet1KO	Tet1KO	0	1	0.104738	0.249874	0.137959	0.119784	0.191295	0.140733	0.142231	0.175182	0.50019	0.128896	0.251727	0.12541	0.289786	0.302719	0.0862851	0.112353	0.239	0.216292	0.505342	0.4734	0.424188	0.385773	0.345392	0.143736	0.142277	0.132692	0.154018	0.119226	0.171059	0.149097	0.116646	0.113844	0.149449	0.118008	0.105274	0.160872	0.1665	0.138374	0.155182	0.150436
	chr10	61423458	61423915	5	1	Tet1KO	Tet1KO	0	1	0.559343	0.438883	0.479837	0.461363	0.62589	0.491744	0.553178	0.431822	0	0.512429	0.61949	0.51445	0.702381	0.737532	0.55291	0.318948	0.471296	0.487825	0.851852	0.924242	0.641372	0.659004	0.411933	0.64792	0.53356	0.495833	0.57596	0.450622	0.464214	0.6427	0.47336	0.48015	0.440311	0.553222	0.457	0.510175	0.58248	0.509414	0.644886	0.606344
	chr10	61976684	61976977	8	1	Tet1KO	Tet1KO	0	1	0.425975	0.402275	0.679243	0.510487	0.4331	0.49215	0.573438	0.516813	0.351383	0.666837	0.431963	0.763587	0.616268	0.719434	0.57445	0.638374	0.776849	0.754428	0.821793	0.817084	0.808953	0.798884	0.33155	0.447337	0.41505	0.405687	0.391225	0.423762	0.408087	0.464487	0.411662	0.390713	0.481112	0.428	0.420875	0.409425	0.4445	0.4138	0.400938	0.376075
	chr10	62127465	62127921	10	0.9	Tet1KO	Tet1KO	0	1	0.440825	0.427678	0.459067	0.328508	0.32935	0.475592	0.454883	0.44375	0.457829	0.474117	0.397317	0.426825	0.57207	0.548777	0.445279	0.487489	0.52991	0.328903	0.731206	0.725103	0.520966	0.419655	0.483725	0.424342	0.4982	0.480775	0.471075	0.5068	0.459592	0.475767	0.51075	0.481925	0.498358	0.450133	0.444383	0.474117	0.428033	0.436983	0.500583	0.552492
	chr10	62134481	62135007	13	0.923077	Tet1KO	Tet1KO	0	1	0.0710077	0.0283538	0.0510385	0.0254077	0.0273923	0.0507769	0.0761692	0.0612615	0.16572	0.0435308	0.0400769	0.0630154	0.0900169	0.0810267	0.107585	0.0320513	0.0569239	0.0411276	0.346461	0.349179	0.156399	0.165782	0.0211615	0.0422077	0.0212154	0.0525385	0.0508615	0.0416077	0.0213615	0.0284462	0.0241615	0.0368	0.0365615	0.0315385	0.0341	0.0195077	0.0375	0.0476231	0.0501154	0.0533846
	chr10	62405163	62405594	19	0.947368	Tet1KO	Tet1KO	0	1	0.606264	0.542857	0.834744	0.510206	0.57325	0.594927	0.691027	0.546318	0.466667	0.827772	0.539963	0.702442	0.739696	0.603026	0.66761	0.937604	0.447648	0.413853	0.82498	0.881805	0.558513	0.496549	0.757	0.673186	0.586995	0.608918	0.678218	0.590423	0.6509	0.555055	0.624505	0.558177	0.650291	0.626705	0.588477	0.581595	0.62385	0.550541	0.486391	0.530918
	chr10	62508472	62508612	8	1	Tet1KO	Tet1KO	0	1	0.115663	0.0875125	0.189787	0.0899375	0.077725	0.030675	0.143625	0.148888	NA	0.23334	0.0715625	0.0208375	0.22619	0.025	0.178423	0.052381	0.160498	0.242229	0.710303	0.702487	0.310714	0.188102	0.2105	0.154188	0.128637	0.123313	0.0816125	0.131938	0.114175	0.112513	0.086325	0.077925	0.200687	0.127562	0.125837	0.1416	0.0889625	0.143563	0.0960625	0.154875
	chr10	67540564	67541143	22	0.818182	Tet1KO	Tet1KO	0	1	0.716112	0.754571	0.938365	0.181892	0.725012	0.496368	0.672716	0.626668	0.734745	0.868752	0.676168	0.891671	0.77331	0.765448	0.874891	0.858012	0.930906	0.923088	0.896941	0.852892	0.858491	0.874456	0.077775	0.068532	0.071244	0.096732	0.08538	0.08294	0.08168	0.105752	0.096996	0.114828	0.089864	0.099592	0.131604	0.191764	0.157044	0.130228	0.146396	0.102576
	chr10	67966453	67966610	5	1	Tet1KO	Tet1KO	0	1	0.36206	0.05334	0.81086	0.69136	0.5458	0.46468	0.50596	0.32952	0.04	0.73596	0.10352	0.93814	0.688788	0.660308	0.708675	0.61848	0	0	0.903333	0.552747	0.475353	0.334996	0.84666	0.81428	0.74394	0.74154	0.7679	0.82426	0.76786	0.80436	0.83728	0.75028	0.78332	0.80116	0.85572	0.6894	0.75914	0.59632	0.6794	0.6207
	chr10	70967188	70967289	7	1	Tet1KO	Tet1KO	0	1	0.496371	0.170971	0.889286	0.712757	0.529914	0.568343	0.680657	0.446714	0.50635	0.948686	0.389986	0.992486	0.636508	0.67	0.936316	0.957143	0.893867	0.849527	0.886039	0.869996	0.379743	0.406306	0.857514	0.7874	0.783643	0.825657	0.911457	0.890557	0.868571	0.838257	0.724243	0.615114	0.754943	0.702271	0.679757	0.607443	0.635243	0.7494	0.860114	0.782014
	chr10	71195467	71195716	6	0.833333	Tet1KO	Tet1KO	0	1	0.393217	0.458667	0.612983	0.4798	0.357617	0.478017	0.381133	0.363817	0.1667	0.333333	0.416	0.59555	0.486856	0.594914	0.448889	0.40873	0.478175	0.430555	0.591586	0.749888	0.463889	0.60812	0.333325	0.5043	0.496183	0.534567	0.457483	0.574267	0.479517	0.550417	0.522667	0.397183	0.513767	0.476133	0.404417	0.5184	0.468633	0.524283	0.475167	0.438467
	chr10	74920987	74921434	9	0.888889	Tet1KO	Tet1KO	0	1	0.265454	0.215308	0.250746	0.184285	0.243969	0.284662	0.272862	0.265662	0.34179	0.285077	0.285731	0.367636	0.256399	0.305952	0.321717	0.267794	0.486598	0.462192	0.491698	0.577133	0.539149	0.509706	0.427	0.3728	0.378169	0.381008	0.397292	0.332969	0.379569	0.318915	0.335177	0.318231	0.361677	0.338769	0.332215	0.339962	0.367415	0.416608	0.415238	0.438
	chr10	74991089	74991564	13	0.923077	Tet1KO	Tet1KO	0	1	0.734931	0.858992	0.794188	0.637082	0.731431	0.637685	0.723604	0.702735	0.58666	0.813527	0.83412	0.728995	0.851549	0.795561	0.662426	0.746259	0.911013	0.842581	0.872436	0.927293	0.916686	0.850412	0.80334	0.666296	0.636015	0.573492	0.721012	0.686335	0.727385	0.649819	0.708888	0.681596	0.675992	0.624438	0.614627	0.689735	0.753781	0.596419	0.598931	0.471246
	chr10	75571480	75571651	6	1	Tet1KO	Tet1KO	0	1	0.302367	0.53558	0.652767	0.268175	0.35685	0.294083	0.356683	0.3658	NA	0.5524	0.473667	0.545033	0.610727	0.360119	0.505411	0.50873	0.900463	0.736264	0.798379	0.843712	0.682179	0.675595	0	0.2305	0.150967	0.319733	0.29905	0.215283	0.19165	0.15425	0.137433	0.267533	0.253567	0.228067	0.173783	0.27235	0.166667	0.1408	0.13505	0.14735
	chr10	75585905	75586176	15	0.933333	Tet1KO	Tet1KO	0	1	0.18826	0.151383	0.260754	0.306921	0.18796	0.271647	0.240873	0.215193	0.104175	0.243321	0.198947	0.214286	0.291846	0.298441	0.125397	0.161832	0.261894	0.193188	0.453292	0.511888	0.247437	0.287911	0.28516	0.284667	0.288453	0.355853	0.244033	0.310427	0.301573	0.291	0.316173	0.267613	0.27484	0.212513	0.234607	0.351007	0.21474	0.296653	0.326313	0.311953
	chr10	75834195	75834548	17	0.882353	Tet1KO	Tet1KO	0	1	0.0260143	0.03521	0.0872312	0.0637286	0.064019	0.0318048	0.0637429	0.029481	0.123289	0.00595238	0.017819	0.08191	0.118054	0.255952	0.0136054	0.0178571	0.0858909	0.110976	0.173859	0.390111	0.0540067	0.080277	0.0109923	0.0412524	0.0336429	0.0481238	0.0489143	0.0740952	0.0328	0.0255286	0.0253	0.0592238	0.020281	0.0226571	0.0317095	0.0416238	0.0594381	0.0261381	0.0188048	0.0532286
	chr10	75926586	75926699	8	0.875	Tet1KO	Tet1KO	0	1	0.67	0.576788	0.796829	0.674775	0.733112	0.773375	0.8078	0.58785	NA	0.83015	0.659025	0.85105	0.784783	0.806552	0.945455	0.909226	0.688416	0.594048	0.913179	0.861473	1	0.970486	0.883917	0.73615	0.836812	0.707	0.736263	0.775775	0.773675	0.880575	0.815775	0.8274	0.839812	0.786075	0.811338	0.758925	0.757162	0.748875	0.69865	0.75045
	chr10	75930990	75931826	15	1	Tet1KO	Tet1KO	0	1	0.458247	0.375133	0.530283	0.234682	0.398791	0.268126	0.411733	0.348384	0.330689	0.49661	0.367419	0.470783	0.496931	0.539727	0.330431	0.413442	0.685975	0.737477	0.709089	0.82351	0.766806	0.702943	0.344331	0.232848	0.229274	0.272939	0.198726	0.275261	0.218109	0.238748	0.247578	0.232078	0.232439	0.216157	0.268039	0.216413	0.227326	0.1934	0.233283	0.227609
	chr10	76583862	76584630	20	0.95	Tet1KO	Tet1KO	0	1	0.394079	0.302468	0.725752	0.268785	0.484354	0.318588	0.5431	0.413348	0.1262	0.731871	0.302917	0.7753	0.448808	0.465056	0.691284	0.687439	0.864609	0.864243	0.777101	0.791346	0.64059	0.781032	0.292691	0.212879	0.168333	0.187722	0.176825	0.178842	0.187217	0.218217	0.185704	0.22245	0.212158	0.202158	0.222858	0.232946	0.236421	0.230958	0.295396	0.310621
	chr10	77021721	77021914	10	1	Tet1KO	Tet1KO	0	1	0.1909	0.12672	0.346029	0.44063	0.1487	0.25916	0.26504	0.19503	0.1889	0.3188	0.31001	0.50085	0.323497	0.267561	0.302814	0.540608	0.652659	0.444368	0.568485	0.707063	0.419801	0.21048	0.35432	0.37025	0.40505	0.38552	0.3374	0.39194	0.27758	0.3658	0.29624	0.3784	0.35825	0.29853	0.43385	0.21833	0.35408	0.373	0.30763	0.48451
	chr10	77649602	77649830	10	0.9	Tet1KO	Tet1KO	0	1	0.428792	0.236883	0.662536	0.64595	0.433942	0.612417	0.568142	0.516667	0.58572	0.752487	0.468333	0.742911	0.734494	0.626786	0.718303	0.808352	0.148784	0.133548	0.70041	0.769423	0.317713	0.332932	0.764533	0.852117	0.888317	0.919892	0.911767	0.88805	0.818225	0.770517	0.862933	0.729258	0.809708	0.838558	0.847	0.66825	0.691442	0.862325	0.801642	0.798275
	chr10	7832049	7832290	12	1	Tet1KO	Tet1KO	0	1	0.163383	0.1229	0.374483	0.110358	0.193767	0.1669	0.221525	0.14895	0.0756222	0.396575	0.149533	0.33611	0.271866	0.27071	0.270498	0.176768	0.681273	0.678348	0.695243	0.638522	0.76	0.679034	0.12335	0.0432083	0.0449417	0.0363083	0.0769833	0.0420667	0.091125	0.0720083	0.0910917	0.0677083	0.0731167	0.0422833	0.0649833	0.0834167	0.09305	0.104342	0.10235	0.055275
	chr10	78357521	78357601	7	1	WT_6wk	Tet1KO	0	1	0.9916	0.8888	0.930557	0.883971	0.857429	0.8059	0.888543	0.932329	0.924583	0.958325	0.8887	0.9468	0.402556	0.325288	1	0.827083	0.977778	0.969156	0.373484	0.479192	0.853061	0.91618	0.976814	0.942314	0.873329	0.953414	0.965829	0.9834	0.873829	0.910657	0.9762	0.9068	0.918643	0.949557	0.883071	0.923014	0.982071	0.949714	0.906557	0.950286
	chr10	78481427	78481714	11	0.818182	Tet1KO	Tet1KO	0	1	0.368427	0.3527	0.407736	0.301727	0.3329	0.213064	0.403845	0.353182	0.46945	0.46321	0.335087	0.386845	0.447331	0.557272	0.489009	0.425118	0.368254	0.423477	0.714513	0.67444	0.527635	0.449024	0.325218	0.240545	0.372609	0.241136	0.2698	0.300136	0.296491	0.280727	0.259918	0.238	0.320009	0.221055	0.2241	0.3359	0.251609	0.368355	0.329391	0.373173
	chr10	7867238	7868045	33	0.969697	Tet1KO	Tet1KO	0	1	0.147068	0.291587	0.261909	0.202357	0.162502	0.138044	0.172873	0.212071	0.41395	0.235076	0.200206	0.261084	0.420691	0.369312	0.270762	0.330883	0.181605	0.203961	0.661065	0.727182	0.285212	0.226261	0.126388	0.117124	0.0970444	0.134754	0.110211	0.121275	0.0944619	0.112984	0.117559	0.110908	0.111208	0.0966254	0.107098	0.10341	0.148676	0.1239	0.0904714	0.120332
	chr10	78779604	78779880	7	1	Tet1KO	Tet1KO	0	1	0.328257	0.335914	0.182657	0.445514	0.282557	0.383343	0.335243	0.250857	0.1	0.1724	0.396671	0.117357	0.298779	0.425397	0.197789	0.0927004	0.0395604	0.101235	0.574444	0.707542	0.197709	0.136847	0.522443	0.615014	0.584257	0.545529	0.569643	0.557943	0.6197	0.5291	0.529471	0.502429	0.496	0.501886	0.486629	0.4304	0.438529	0.565843	0.612471	0.618629
	chr10	78787339	78787813	9	1	Tet1KO	Tet1KO	0	1	0.145214	0.119064	0.0794786	0.1821	0.104157	0.151014	0.187836	0.0968143	0.3177	0.0783214	0.12935	0.103793	0.148333	0.197461	0.0522068	0.0493761	0.00310557	0.056646	0.263501	0.377824	0.0340187	0.0472222	0.183607	0.303593	0.272793	0.242507	0.2522	0.244036	0.221107	0.228464	0.217229	0.208929	0.225514	0.229686	0.223607	0.21335	0.200893	0.284386	0.29435	0.239279
	chr10	79612594	79613280	18	1	Tet1KO	Tet1KO	0	1	0.321465	0.491154	0.435717	0.186992	0.358069	0.221537	0.317154	0.354567	0.8	0.377923	0.360023	0.400615	0.323375	0.276118	0.240564	0.222024	0.588638	0.594224	0.71679	0.68373	0.56475	0.538644	0.15045	0.16404	0.162269	0.1779	0.169514	0.145323	0.168969	0.145343	0.166737	0.16764	0.175071	0.179514	0.193266	0.175274	0.207576	0.175151	0.166083	0.146546
	chr10	79822222	79822538	13	1	Tet1KO	Tet1KO	0	1	0.374757	0.407611	0.417873	0.234529	0.28705	0.375514	0.427593	0.294993	0.5375	0.302136	0.464523	0.453971	0.46207	0.638492	0.306227	0.515238	0.663462	0.630409	0.763147	0.700425	0.388672	0.417408	0.35778	0.422314	0.328043	0.375643	0.368286	0.345714	0.410671	0.257271	0.290243	0.188536	0.374293	0.216043	0.248221	0.309436	0.388829	0.428071	0.391029	0.390014
	chr10	79918727	79918983	12	1	Tet1KO	Tet1KO	0	1	0.234864	0.217583	0.463279	0.0208429	0.341864	0.163621	0.315043	0.279164	0.28335	0.4101	0.233021	0.424344	0.4102	0.496825	0.239394	0.244941	0.499313	0.464619	0.677333	0.67214	0.59952	0.577107	0	0.0464571	0.0256429	0.0310786	0.0410643	0.0416429	0.0209643	0.0420643	0.0359143	0.0296357	0.0250929	0.0532357	0.0294214	0.0281143	0.0314214	0.05275	0.04375	0.0934786
	chr10	79920503	79920782	13	0.923077	Tet1KO	Tet1KO	0	1	0.274362	0.290854	0.320189	0.196585	0.361169	0.238569	0.331623	0.333423	0.8	0.487033	0.296008	0.479818	0.292998	0.4	0.311461	0.514286	0.392463	0.337227	0.597057	0.682273	0.591287	0.625975	0.14285	0.206169	0.190354	0.234338	0.1955	0.234615	0.182646	0.218192	0.186885	0.198062	0.201254	0.194038	0.217577	0.237654	0.214892	0.183315	0.228585	0.225462
	chr10	80002648	80003023	18	1	Tet1KO	Tet1KO	0	1	0.416052	0.279225	0.607481	0.169847	0.5496	0.282648	0.49131	0.51429	0.545525	0.617827	0.444967	0.661506	0.58992	0.583242	0.497487	0.437955	0.567711	0.475681	0.816562	0.757164	0.761032	0.769202	0.122485	0.151333	0.172886	0.155176	0.11049	0.12859	0.192586	0.19401	0.13629	0.121181	0.133295	0.138433	0.139257	0.16669	0.152438	0.154114	0.170152	0.139533
	chr10	80020132	80020249	5	0.8	Tet1KO	Tet1KO	0	1	0.24524	0.50594	0.4711	0.09475	0.32808	0.21528	0.35788	0.32102	0.5127	0.52282	0.39098	0.45402	0.408333	0.4	0.496428	0.45101	0.600369	0.715	0.69873	0.623718	0.489677	0.521312	0.0508	0.06816	0.05572	0.05374	0.10632	0.06088	0.1025	0.0451	0.08486	0.17394	0.10816	0.10164	0.09918	0.08016	0.07622	0.10694	0.09654	0.08196
	chr10	80130779	80132136	61	0.868852	Tet1KO	Tet1KO	0	1	0.365459	0.669229	0.212137	0.366998	0.397452	0.417406	0.416345	0.380314	0.771886	0.242047	0.60983	0.211303	0.560337	0.661921	0.159971	0.201802	0.201784	0.184015	0.779181	0.734544	0.243552	0.214516	0.318417	0.278908	0.27522	0.298622	0.315229	0.27486	0.323651	0.308341	0.31927	0.284029	0.298187	0.242592	0.301689	0.304177	0.332169	0.302635	0.280433	0.262746
	chr10	80341300	80341504	13	0.923077	Tet1KO	Tet1KO	0	1	0.338693	0.49115	0.426808	0.295378	0.312964	0.189836	0.291571	0.354336	0.2	0.274871	0.356264	0	0.391405	0.477922	0.111111	0.157576	0.639127	0.676922	0.665967	0.718874	0.796844	0.72197	0.111117	0.1224	0.139493	0.102643	0.0870071	0.09775	0.107414	0.130221	0.131571	0.155529	0.111121	0.151364	0.124929	0.19845	0.146271	0.118571	0.144586	0.0625786
	chr10	80349224	80349366	10	0.9	Tet1KO	Tet1KO	0	1	0.43758	0.3814	0.618533	0.232529	0.42481	0.4002	0.38993	0.45594	0.307138	0.466667	0.36053	0.372633	0.446756	0.442507	0.467262	NA	0.7666	0.724014	0.773673	0.716279	0.511448	0.61303	0.4875	0.26849	0.29617	0.3502	0.26375	0.29731	0.2777	0.36321	0.32429	0.27191	0.27969	0.27433	0.27662	0.25082	0.26541	0.28217	0.32289	0.31879
	chr10	80351849	80352076	10	0.9	Tet1KO	Tet1KO	0	1	0.34445	0.435362	0.58469	0.26358	0.42325	0.38337	0.45331	0.40818	0.455367	0.68928	0.35546	0.58345	0.553023	0.379464	0.498016	0.518767	0.94709	0.810924	0.65484	0.689195	0.596424	0.722745	0.22083	0.24812	0.24014	0.21768	0.29596	0.25387	0.22636	0.25442	0.25716	0.26379	0.31308	0.32885	0.26068	0.26039	0.2385	0.24634	0.23561	0.25536
	chr10	80513706	80514078	16	1	Tet1KO	Tet1KO	0	1	0.138761	0.147531	0.291843	0.0564833	0.143056	0.112756	0.103972	0.149439	0.2	0.143825	0.0487647	0.175653	0.228721	0.214933	0.170418	0.151996	0.0388889	0.040404	0.676553	0.682741	0.351681	0.432252	0.121833	0.0607588	0.0988167	0.0641167	0.0791471	0.0638118	0.0998333	0.0883278	0.0915765	0.0489647	0.111378	0.102667	0.0833778	0.0753412	0.101883	0.0813059	0.0837444	0.0849778
	chr10	80899990	80900158	7	0.857143	Tet1KO	Tet1KO	0	1	0.104171	0.03334	0.114286	0.0952333	0.103357	0.1457	0.135229	0.107943	0.07145	0.0904143	0.103743	0.1741	0.228633	0.262075	0	0	0.0873016	0.115751	0.504082	0.36746	0.173469	0.077551	0.187483	0.235029	0.164571	0.227871	0.2415	0.191057	0.190471	0.170886	0.213	0.154386	0.116586	0.164057	0.117629	0.212671	0.104543	0.172771	0.1283	0.126143
	chr10	80933911	80934102	8	1	Tet1KO	Tet1KO	0	1	0.427687	0.351888	0.479913	0.21885	0.47515	0.344838	0.32505	0.40365	0.29526	0.358712	0.245875	0.3469	0.460032	0.574842	0.270842	0.382993	0.545576	0.503751	0.74062	0.663505	0.649563	0.779219	0.162812	0.117388	0.153113	0.176538	0.169625	0.169288	0.184663	0.251625	0.17255	0.20175	0.154438	0.19305	0.149062	0.22015	0.229125	0.19695	0.221375	0.1658
	chr10	81021814	81022236	20	0.95	Tet1KO	Tet1KO	0	1	0.192272	0.451471	0.198903	0.154171	0.241291	0.156769	0.187406	0.112828	0.31985	0.104958	0.288181	0.164242	0.260573	0.222708	0.0969888	0.258437	0.0157287	0.0506708	0.447163	0.459775	0.202747	0.174111	0.1	0.216425	0.219197	0.298469	0.27551	0.221459	0.230222	0.283455	0.199633	0.241543	0.246922	0.197442	0.234153	0.219241	0.23777	0.146155	0.136069	0.148181
	chr10	81177736	81177822	6	1	Tet1KO	Tet1KO	1	1	0.041	0.0138833	0.0208333	0.177633	0.0589667	0.0604167	0.10165	0.0867833	0.15	0	0.0972167	0.04545	0.430556	0.459325	0.175	0.153439	0.0971678	0.0445437	0.537037	0.345474	0.126852	0.0599207	0.1	0.230283	0.240283	0.2174	0.256767	0.18555	0.1652	0.201383	0.218183	0.20935	0.188567	0.19335	0.22605	0.1401	0.188583	0.174133	0.156467	0.11095
	chr10	81177751	81177822	5	1	Egr1KO	Egr1KO	1	1	0.03808	0.01666	0.025	0.15316	0.0497	0.05346	0.08972	0.06414	0.15	0	0.05	0.01818	0.45	0.494048	0.0666667	0.155555	0.103268	0.0534524	0.488889	0.314569	0.13	0.0585714	0.1	0.22928	0.23	0.23508	0.23812	0.17438	0.17602	0.17766	0.22016	0.23016	0.17828	0.16536	0.18376	0.14994	0.19772	0.17934	0.14332	0.12262
	chr10	81252546	81252667	6	1	Tet1KO	Tet1KO	0	1	0.045125	0	0	0.0925125	0.0635375	0.08035	0.055725	0.0375	NA	0	0.125012	0.0204143	0.0870864	0.110877	NA	NA	0	0.0331196	0.374273	0.296537	NA	0	0.6905	0.0888125	0.0629875	0.0916375	0.13505	0.120275	0.0458375	0.041675	0.09415	0.033325	0.082275	0.0375	0.112463	0.0605375	0.0918375	0.100675	0.104225	0.0617
	chr10	81259641	81259773	10	1	Tet1KO	Tet1KO	0	1	0.16508	0.3545	0.15027	0.42541	0.13522	0.27957	0.24985	0.15005	NA	0.15365	0.2824	0.148225	0.182834	0.255754	0.0333333	0.08	0.530292	0.449343	0.401239	0.536731	0.479787	0.292245	0.547614	0.50925	0.65823	0.58669	0.5829	0.52879	0.50661	0.39349	0.39063	0.4492	0.38873	0.37072	0.46534	0.39019	0.36223	0.50366	0.38037	0.57011
	chr10	81328636	81329133	10	0.8	Tet1KO	Tet1KO	0	1	0.438854	0.252238	0.628682	0.417991	0.477692	0.393846	0.495954	0.445615	0.61665	0.419744	0.47001	0.513786	0.460745	0.49515	0.638888	0.485328	0.756975	0.632854	0.685448	0.794135	0.535125	0.533722	0.23775	0.275669	0.334123	0.296338	0.291454	0.312708	0.282777	0.292362	0.328485	0.356954	0.355238	0.294385	0.351192	0.402508	0.351223	0.276092	0.250077	0.200646
	chr10	81332277	81332742	25	0.84	Tet1KO	Tet1KO	0	1	0.202168	0.152565	0.261696	0.206629	0.354727	0.219957	0.2651	0.263254	0.40666	0.375015	0.2424	0.250879	0.331083	0.497441	0.239438	0.0927171	0.270865	0.25237	0.561724	0.524344	0.213815	0.179433	0.218522	0.167361	0.134192	0.175051	0.207203	0.241792	0.122176	0.207538	0.179662	0.169133	0.255611	0.180511	0.151978	0.213503	0.189457	0.117689	0.121557	0.173411
	chr10	81364035	81364649	26	0.923077	Tet1KO	Tet1KO	0	1	0.407523	0.383452	0.649985	0.0475778	0.476824	0.318627	0.450919	0.421655	0.455786	0.583356	0.455914	0.601568	0.648566	0.442088	0.544114	0.576964	0.672997	0.629706	0.742753	0.683346	0.670491	0.637119	0.0578	0.0545311	0.0290778	0.0242644	0.0361275	0.0204911	0.0290286	0.0265818	0.0335571	0.0372289	0.0265133	0.0618091	0.0366395	0.109209	0.0882156	0.0483578	0.0380634	0.0463933
	chr10	81452758	81453327	26	0.846154	Tet1KO	Tet1KO	0	1	0.0638621	0.0683176	0.0991077	0.0414034	0.0845241	0.0566276	0.0591069	0.0911448	0.07025	0.0288519	0.0599357	0.0517519	0.149574	0.158151	0.0525613	0.0542139	0.0913398	0.0848309	0.378337	0.311815	0.327773	0.258738	0.0277778	0.0548724	0.0531034	0.0339586	0.0712345	0.0510586	0.0440448	0.0489966	0.0411276	0.0488345	0.0416931	0.0292069	0.0458655	0.0543586	0.0615034	0.0615103	0.0738069	0.0738345
	chr10	81460085	81460830	21	1	Tet1KO	Tet1KO	0	1	0.239942	0.161884	0.410067	0.303611	0.320236	0.262439	0.299646	0.282804	0.1625	0.309481	0.224552	0.286704	0.386798	0.358315	0.220146	0.0833334	0.566468	0.453144	0.699095	0.760442	0.2554	0.348195	0.296853	0.194271	0.186239	0.314007	0.168968	0.247032	0.204346	0.252274	0.278079	0.142525	0.170729	0.225354	0.220911	0.226839	0.223811	0.206082	0.232632	0.230232
	chr10	81473814	81474278	10	0.9	Tet1KO	Tet1KO	0	1	0.253129	0.428493	0.319357	0.321492	0.314086	0.273929	0.258514	0.245993	0.397625	0.3873	0.387357	0.313825	0.316476	0.269167	0.325162	0.180476	0.616529	0.60017	0.532749	0.559848	0.564639	0.519782	0.325908	0.286514	0.315493	0.250586	0.247793	0.294371	0.299807	0.353829	0.322657	0.3149	0.321371	0.290143	0.325321	0.326407	0.300421	0.320907	0.20935	0.317379
	chr10	81642774	81643129	7	0.857143	Tet1KO	Tet1KO	0	1	0.335086	0.428729	0.349729	0.394314	0.379343	0.364857	0.350629	0.282914	0.558467	0.3205	0.275786	0.357614	0.357983	0.395655	0.209495	0.305495	0.223534	0.15119	0.568474	0.572906	0.290929	0.216896	0.62198	0.524786	0.494771	0.553086	0.488043	0.530014	0.519843	0.481343	0.481786	0.465357	0.4339	0.407343	0.464943	0.532586	0.430243	0.520571	0.597929	0.535414
	chr10	82690326	82691053	17	0.941176	Tet1KO	Tet1KO	0	1	0.100195	0.291894	0.0682875	0.200215	0.103915	0.089645	0.129425	0.09168	0.325764	0.0471667	0.189216	0.0142579	0.0774824	0.0564484	0.0125267	0.0134804	0.14432	0.166796	0.390719	0.261376	0.226554	0.303056	0.2533	0.245305	0.225205	0.22894	0.22197	0.214705	0.250335	0.19971	0.22115	0.21773	0.20171	0.23612	0.214365	0.21709	0.158045	0.23131	0.205075	0.219015
	chr10	85379063	85379409	6	1	Tet1KO	Tet1KO	0	1	0.408256	0.174412	0.648856	0.218867	0.3474	0.284922	0.452033	0.4231	NA	0.493989	0.426089	0.6079	0.509013	0.496975	0.456204	0.452061	0.805357	0.824998	0.856766	0.766764	0.803032	0.746404	0.146937	0.140867	0.1459	0.138433	0.196389	0.183589	0.167511	0.250578	0.155733	0.2554	0.171311	0.239889	0.153867	0.237611	0.225911	0.167289	0.1904	0.224611
	chr10	86731085	86731256	7	1	Tet1KO	Tet1KO	0	1	0.0451857	0.0178571	0.0621	0.0158714	0.0953714	0.102157	0.0659571	0.0562143	0.025	0.145643	0.0142857	0.0889667	0.123645	0.0625	0.0119047	0.0102041	0.0160634	0.00649357	0.297959	0.554809	0.098718	0.038961	0.0486167	0.0775571	0.110829	0.0985429	0.1269	0.0872	0.129786	0.0940714	0.1205	0.0738714	0.137857	0.0810714	0.0727714	0.0921143	0.0515857	0.0959429	0.168671	0.0640143
	chr10	86810083	86810400	6	1	Tet1KO	Tet1KO	0	1	0.613833	0.88666	0.19492	0.571333	0.55855	0.65275	0.52465	0.453933	0.8875	0.36666	0.898833	0.129767	0.455792	0.880342	0.116667	0.145767	0.573476	0.592348	0.854915	0.778373	0.739881	0.684158	0.884717	0.906483	0.94755	0.924383	0.905483	0.88645	0.951667	0.902383	0.86055	0.759517	0.794617	0.779383	0.799633	0.687683	0.718467	0.9148	0.830167	0.94115
	chr10	87230012	87230186	9	0.888889	Tet1KO	Tet1KO	0	1	0.487989	0.527333	0.666389	0.251111	0.541389	0.4568	0.567889	0.457333	0.8125	0.807643	0.550989	0.546122	0.572154	0.498037	0.496363	0.501793	0.675333	0.561662	0.745603	0.816267	0.479393	0.51001	0.300013	0.419933	0.357322	0.2896	0.227444	0.3917	0.312044	0.312433	0.295556	0.272367	0.346044	0.242322	0.2931	0.310456	0.301133	0.2666	0.237833	0.241567
	chr10	8807883	8808062	5	0.8	Tet1KO	Tet1KO	0	1	0.63992	0.78908	0.92666	0.92666	0.7108	0.59788	0.6717	0.53912	NA	0.8431	0.66004	0.96788	0.846566	0.87354	0.946637	1	0.742929	0.82669	0.820667	0.853233	0.776667	0.736117	0.95414	0.92896	0.92898	0.93024	0.8948	0.89544	0.90644	0.83014	0.90702	0.96566	0.90296	0.87554	0.85302	0.86124	0.78386	0.89362	0.89604	0.85468
	chr10	90723901	90724032	8	1	Egr1KO	Egr1KO	1	0	0.324875	0.25	0.34095	0.758925	0.46905	0.390075	0.489438	0.345	0.6667	0.0555667	0.64645	0.078275	0.713679	0.695238	0.0178571	0.1	0.477899	0.38679	0.644048	0.552752	0.42132	0.408581	0.74	0.886875	0.868487	0.8143	0.827512	0.816362	0.779825	0.845387	0.870738	0.7724	0.771513	0.833325	0.804675	0.649338	0.74665	0.9013	0.819075	0.87465
	chr10	90850642	90850784	5	0.8	Tet1KO	Tet1KO	0	1	0.82134	0.89112	0.3163	0.87546	0.74774	0.76422	0.62154	0.59524	0.7991	0.45728	0.8623	0.46	0.77587	0.761606	0.2	0.311298	0.355238	0.244167	0.838589	0.886228	0.850202	0.981818	0.95278	0.95368	0.86838	0.90844	0.9587	0.93782	0.89756	0.96022	0.92792	0.95892	0.95488	0.95636	0.98	0.9392	0.94208	0.9649	0.95916	0.92006
	chr10	90967134	90967426	10	0.9	Tet1KO	Tet1KO	0	1	0.1413	0.363271	0.0324111	0.124886	0.18726	0.176	0.1496	0.11139	0.3889	0.100922	0.31942	0.07498	0.260064	0.186469	0	0	0.0696969	0.0935165	0.453461	0.31581	0.234744	0.14917	0.37805	0.22899	0.27085	0.30168	0.25812	0.21304	0.28791	0.15608	0.20944	0.16687	0.19901	0.16588	0.24897	0.20359	0.18066	0.28366	0.23152	0.26349
	chr10	93247477	93247527	5	1	Tet1KO	Tet1KO	0	1	0.6889	0.88208	0.3544	0.855567	0.59124	0.67978	0.51252	0.4011	0.85625	0.32442	0.87246	0.2134	0.724286	NA	0.047619	0.307692	0.0544444	0.0173914	0.892857	0.909524	0.500807	0.591111	0.94364	0.97034	0.93106	0.93106	0.95398	0.95086	0.9347	0.9113	0.89934	0.91702	0.91322	0.92608	0.89164	0.90418	0.89982	0.94816	0.9298	0.95662
	chr10	93534275	93534609	16	1	Tet1KO	Tet1KO	0	1	0.0653133	0.0390857	0.267575	0.14346	0.154041	0.173535	0.101894	0.194147	0	0.131753	0.105835	0.207353	0.234374	0.312044	0.167949	0.1771	0.323766	0.0594228	0.714994	0.580974	0.274901	0.340611	0.163044	0.133853	0.165371	0.108159	0.151559	0.143188	0.156665	0.133241	0.147176	0.171335	0.142135	0.141206	0.0900118	0.189553	0.193882	0.165112	0.2031	0.110329
	chr10	94128986	94129018	5	1	Tet1KO	Tet1KO	0	1	0.63812	0.39332	0.6159	0.78546	0.649	0.4694	0.52084	0.52338	0.7143	0.6	0.67122	0.77196	0.845394	0.957778	0.833333	NA	NA	1	0.902294	0.884703	1	NA	0.700025	0.50772	0.66312	0.370825	0.63554	0.60694	0.77286	0.73888	0.47168	0.53592	0.64208	0.7537	0.61582	0.44842	0.58394	0.55764	0.5588	0.6105
	chr10	94249658	94249823	10	1	Tet1KO	Tet1KO	0	1	0.41187	0.51054	0.369222	0.2899	0.4719	0.33871	0.42447	0.27965	0.386883	0.32532	0.35518	0.31729	0.503106	0.556341	0.356573	0.244022	0.0169936	0.0824902	0.589766	0.704893	0.11928	0.0755286	0.37694	0.39354	0.37957	0.27776	0.32431	0.29239	0.19751	0.26798	0.29173	0.27472	0.20145	0.24311	0.22707	0.22381	0.18217	0.28683	0.25846	0.17165
	chr10	95388884	95388955	5	1	Egr1KO	Egr1KO	1	0	0.79454	0.8106	0.80028	0.86526	0.71864	0.69206	0.6515	0.53516	NA	0.74832	0.76732	0.9067	0.863403	0.886487	0.86	0.849183	0.135921	0.245757	0.561905	0.737425	0.86337	0.505777	0.94238	0.8064	0.77218	0.8989	0.87288	0.91772	0.89194	0.85352	0.88456	0.85926	0.8539	0.73838	0.84456	0.83032	0.79468	0.7389	0.73024	0.67646
	chr10	95394911	95394945	5	1	Egr1KO	Egr1KO	1	1	0.16262	0.4666	0.10342	0.53224	0.20692	0.3314	0.16134	0.13538	NA	0.28344	0.50792	0.07302	0.618254	0.473077	0.0786214	0.135	0.211795	0.302613	0.485714	0.42905	0.680983	0.577662	0.52728	0.3739	0.4992	0.62916	0.36834	0.53966	0.57048	0.60672	0.6119	0.54832	0.54576	0.41672	0.52362	0.5728	0.50624	0.59758	0.53276	0.3721
	chr10	95394919	95395099	9	1	Tet1KO	Tet1KO	1	1	0.181411	0.308244	0.180344	0.441733	0.199444	0.318789	0.223056	0.156744	0.2784	0.280611	0.371856	0.224422	0.442588	0.553234	0.106632	0.187508	0.247702	0.289974	0.548321	0.515895	0.59019	0.524799	0.449814	0.282733	0.340156	0.414222	0.323933	0.366656	0.354644	0.469556	0.405144	0.371244	0.379833	0.343844	0.3532	0.417956	0.344989	0.418244	0.3669	0.2841
	chr10	95616481	95616547	5	1	Tet1KO	Tet1KO	0	1	0.38036	0.22762	0.338075	0.38572	0.35084	0.3479	0.44412	0.36888	0.35	0.03636	0.52046	0.1469	0.519123	0.423636	0.0911976	0.0133334	0.0466132	0.309524	0.823855	0.633979	0.858636	0.709957	0.7105	0.5935	0.55928	0.5974	0.57272	0.60602	0.68086	0.69272	0.62538	0.6481	0.6214	0.60578	0.4816	0.69108	0.6003	0.61196	0.73922	0.67836
	chr10	99242049	99242100	5	1	Tet1KO	Tet1KO	0	1	0.23772	0.82466	0.06152	0.95	0.49228	0.71744	0.46004	0.36044	0.5778	0.22362	0.78146	0.05	0.715128	NA	0.0133334	0.0516666	0.728253	0.737928	0.760216	0.723077	0.94697	0.925873	0.9051	0.93574	0.92216	0.90056	0.94128	0.8886	0.90424	0.93966	0.93918	0.93592	0.88812	0.92002	0.87076	0.90712	0.90564	0.88914	0.87236	0.8975
	chr11	100271131	100271315	8	1	Egr1KO	Egr1KO	1	1	0.383375	0.384837	0.566675	0.155963	0.466175	0.264625	0.359125	0.2888	0.2	0.8	0.21105	0.625	0.545866	0.707233	0.692857	0.905556	0.892028	0.931439	0.74718	0.77552	0.725424	0.590625	0.158733	0.157075	0.208737	0.119575	0.1428	0.108375	0.0713125	0.0934875	0.127612	0.0962375	0.1102	0.1247	0.225763	0.112638	0.153138	0.413938	0.355063	0.357375
	chr11	100271131	100271315	8	1	Tet1KO	Tet1KO	1	1	0.383375	0.384837	0.566675	0.155963	0.466175	0.264625	0.359125	0.2888	0.2	0.8	0.21105	0.625	0.545866	0.707233	0.692857	0.905556	0.892028	0.931439	0.74718	0.77552	0.725424	0.590625	0.158733	0.157075	0.208737	0.119575	0.1428	0.108375	0.0713125	0.0934875	0.127612	0.0962375	0.1102	0.1247	0.225763	0.112638	0.153138	0.413938	0.355063	0.357375
	chr11	100564459	100564595	9	1	Egr1KO	Egr1KO	1	0	0.484533	0.8625	0.0239889	0.187644	0.457611	0.516822	0.481222	0.472378	0.805567	0.06585	0.861411	0.218256	0.792703	0.76507	0	0	0.887437	0.672325	0.633688	0.562787	0.939506	0.848051	0.7185	0.844722	0.860967	0.7735	0.857578	0.657311	0.734333	0.649422	0.648811	0.629	0.536067	0.625122	0.5392	0.525111	0.494622	0.772456	0.7599	0.7721
	chr11	100580323	100580544	9	1	Tet1KO	Tet1KO	0	1	0.777911	0.436743	0.976544	0.918211	0.793344	0.934078	0.849978	0.678478	0.9	0.959256	0.666333	0.94848	0.89265	0.85119	0.928571	0.984375	0.942901	0.968635	0.972222	0.946479	0.905915	0.927417	0.9666	0.9128	0.896644	0.935889	0.910378	0.979578	0.964756	0.940267	0.949667	0.898156	0.908122	0.947433	0.944544	0.923289	0.902644	0.836033	0.7915	0.869211
	chr11	100640489	100640643	16	1	Tet1KO	Tet1KO	0	1	0.0404938	0.4	0.0306143	0	0.061975	0.0375	0.0567937	0.022725	NA	0	0.0302375	0.04074	0.166883	0.1	0	0.0229167	0.0190747	0.0633681	0.437397	0.294296	0.0375	0.0441017	0.0568182	0.03895	0.0604312	0.0387438	0.0512312	0.0413	0.0484812	0.0510625	0.0368	0.05565	0.0521125	0.0499875	0.0403625	0.0292062	0.0394	0.11225	0.0712562	0.0249375
	chr11	100650421	100651013	13	0.923077	Tet1KO	Tet1KO	0	1	0.211431	0.170414	0.182575	0.181077	0.213423	0.183292	0.324469	0.299938	0.3125	0.223758	0.202946	0.242811	0.539084	0.36262	0.161602	0.162626	0.465883	0.52726	0.728725	0.787439	0.216087	0.328113	0.204062	0.135738	0.149446	0.132346	0.160977	0.132208	0.137746	0.165177	0.193362	0.127246	0.180454	0.166477	0.105015	0.191038	0.164585	0.175392	0.188308	0.152038
	chr11	100958738	100959284	38	0.921053	Tet1KO	Tet1KO	0	1	0.167439	0.16935	0.0520548	0.144059	0.243633	0.265142	0.242584	0.215579	0.387132	0.0724905	0.333094	0.066582	0.418675	0.436538	0.0401701	0.0677392	0.0600723	0.0790046	0.51391	0.51245	0.103683	0.0656598	0.07157	0.0889982	0.0470368	0.0745982	0.0490263	0.0655965	0.0688175	0.0788596	0.0635596	0.0799596	0.0928649	0.0704123	0.0700649	0.0777772	0.0949526	0.0862382	0.0791175	0.0909754
	chr11	101079060	101080009	32	0.90625	Tet1KO	Tet1KO	0	1	0.264668	0.279067	0.371366	0.0816553	0.263741	0.19563	0.234416	0.24815	0.57905	0.239857	0.235982	0.350537	0.339849	0.273984	0.280139	0.369499	0.41236	0.349311	0.485834	0.536412	0.56527	0.454866	0.095025	0.0593545	0.0669091	0.0750205	0.0863818	0.0793841	0.04685	0.0510886	0.0698659	0.0723114	0.109523	0.0649227	0.0630273	0.10387	0.10658	0.113277	0.0979614	0.100484
	chr11	101140260	101140613	6	1	Tet1KO	Tet1KO	0	1	0.080365	0.0666667	0.02778	0.0148833	0.00401	0.0677357	0.131882	0.02829	NA	0.0238143	0.0651143	0	0.133333	0.439881	0.15873	0.258333	0.119444	0.0198413	0.746635	0.665714	0.408173	0.290138	0	0.436495	0.41701	0.417675	0.509215	0.330175	0.368805	0.21308	0.338775	0.20468	0.30932	0.12352	0.22404	0.276565	0.286055	0.45347	0.453095	0.450675
	chr11	101146491	101146681	8	1	Tet1KO	Tet1KO	0	1	0.1889	0.217012	0.125	0.05555	0.267163	0.208512	0.266825	0.206987	NA	0.230425	0.342662	0.214787	0.2887	0.389286	0.125	0.0555555	0.106548	0.203347	0.511164	0.682221	0.157147	0.191026	0.0178571	0.133437	0.109262	0.0736	0.128337	0.144825	0.1128	0.0631375	0.0974875	0.10275	0.140125	0.159775	0.108063	0.05615	0.113937	0.209287	0.116937	0.120112
	chr11	101178060	101178573	19	0.842105	Tet1KO	Tet1KO	0	1	0.553691	0.631639	0.5345	0.392488	0.588691	0.531552	0.51157	0.5638	0.621425	0.393261	0.51497	0.522018	0.606667	0.4	0.531874	0.40782	0.38028	0.364891	0.872644	0.757106	0.490824	0.49042	0.415975	0.400461	0.503083	0.47947	0.430504	0.348387	0.436857	0.485391	0.404335	0.470478	0.41333	0.538	0.493287	0.493574	0.479187	0.493339	0.466087	0.4853
	chr11	101263534	101263993	20	0.95	Tet1KO	Tet1KO	0	1	0.085008	0.15363	0.0961095	0.031964	0.10656	0.081656	0.114454	0.152468	0.07334	0.105561	0.0912417	0.181428	0.227967	0.299703	0.0194212	0.0519085	0.366128	0.366951	0.374263	0.429852	0.157229	0.224108	0.0169462	0.032012	0.024204	0.015508	0.023568	0.02164	0.02186	0.028524	0.015896	0.020512	0.035676	0.033856	0.04658	0.027916	0.028084	0.0214	0.011456	0.041824
	chr11	101269465	101269596	6	0.833333	Tet1KO	Tet1KO	0	1	0.5897	0.08335	0.745067	0.389883	0.4859	0.40345	0.496783	0.537633	NA	0.6107	0.429183	0.74428	0.550813	0.555474	0.676818	0.690344	0.610224	0.563111	0.792759	0.811911	0.465572	0.375758	0.51946	0.46325	0.51415	0.4783	0.486617	0.496167	0.499933	0.56355	0.483717	0.4274	0.418133	0.4078	0.446567	0.400383	0.438517	0.329217	0.361567	0.437367
	chr11	101276005	101276881	18	1	Tet1KO	Tet1KO	0	1	0.316104	0.344643	0.442331	0.321093	0.352793	0.302655	0.349048	0.298052	0.285714	0.343731	0.323408	0.395483	0.415473	0.410418	0.414286	0.405397	0.287169	0.280747	0.818758	0.82754	0.382433	0.37637	0.406755	0.289593	0.300183	0.248362	0.26381	0.237283	0.312362	0.28841	0.281897	0.255055	0.271607	0.210214	0.276617	0.257052	0.310417	0.272096	0.285776	0.323697
	chr11	101952985	101953027	5	1	Tet1KO	Tet1KO	0	1	0.08668	0.0904	0.54752	0.05838	0.3064	0.07692	0.2122	0.177	NA	0.56668	0.0441	0.51238	0.212879	0.157607	0.240608	0.4	0.152778	0.04	0.492075	0.573301	0.663175	0.42242	0	0.01604	0.0427	0.0187	0.01332	0	0.008	0.01052	0	0.04004	0.03106	0.0621	0.03756	0.02816	0.08814	0.00714	0.03654	0.01704
	chr11	101981908	101982307	13	0.846154	Egr1KO	Egr1KO	1	1	0.528469	0.821358	0.315162	0.8824	0.393785	0.612946	0.526062	0.362146	0.51125	0.239786	0.672723	0.189333	0.686104	0.733929	0.389322	0.102119	0.6803	0.646652	0.651145	0.592517	0.86197	0.885866	0.92199	0.888477	0.862477	0.870315	0.823062	0.851985	0.896962	0.907769	0.906815	0.889754	0.851846	0.901885	0.965564	0.843208	0.876008	0.812946	0.837008	0.816585
	chr11	101982079	101982307	7	0.857143	Tet1KO	Tet1KO	1	1	0.557143	0.822343	0.300143	0.846286	0.429714	0.631057	0.469586	0.342957	0.5135	0.2728	0.718443	0.207229	0.790874	0.738398	0.389322	0.136797	0.696459	0.654579	0.645352	0.581897	0.872013	0.852106	0.926657	0.899671	0.905643	0.915329	0.849971	0.878757	0.924557	0.908871	0.899243	0.880786	0.864029	0.9152	0.964929	0.845786	0.8966	0.8263	0.824686	0.878829
	chr11	102107415	102108058	14	1	Tet1KO	Tet1KO	0	1	0.216717	0.111371	0.218074	0.126575	0.202568	0.1425	0.271284	0.192226	NA	0.238415	0.150389	0.234713	0.351387	0.675	0.137037	0.185412	0.414885	0.354009	0.781565	0.637474	0.24103	0.30878	0.126738	0.0862263	0.1387	0.126821	0.132195	0.106505	0.132042	0.0957684	0.113674	0.105532	0.0930158	0.100174	0.120689	0.126037	0.122053	0.122679	0.103884	0.130242
	chr11	102145963	102146866	30	0.866667	Tet1KO	Tet1KO	0	1	0.104096	0.09187	0.148606	0.0452805	0.147842	0.0979422	0.132518	0.146964	0.13788	0.179468	0.0860262	0.115774	0.171997	0.185916	0.126621	0.146638	0.346756	0.2807	0.411939	0.438031	0.418871	0.419934	0.111117	0.0739711	0.0823022	0.0855067	0.0964267	0.0818289	0.0719689	0.102433	0.12032	0.0838089	0.0691511	0.0860444	0.0812911	0.0941956	0.08914	0.106247	0.09792	0.0915356
	chr11	102206620	102206933	7	1	Tet1KO	Tet1KO	0	1	0.497129	0.833333	0.281467	0.640613	0.507747	0.725407	0.565085	0.531625	NA	0.265078	0.791953	0.656611	0.718803	0.817513	NA	NA	0.0313726	0	0.82963	0.838019	0.420833	0.463624	0.6	0.53925	0.559895	0.49136	0.658485	0.58201	0.576345	0.619465	0.674855	0.528405	0.47871	0.686163	0.598825	0.648645	0.487744	0.519633	0.383921	0.377495
	chr11	102224628	102224967	16	0.9375	Tet1KO	Tet1KO	0	1	0.162606	0.218217	0.7922	0.113792	0.208683	0.197789	0.216189	0.207939	0.1749	0.337567	0.211829	0.413757	0.347887	0.357627	0.310082	0.286607	0.0712251	0.0826545	0.490643	0.575722	0.178042	0.157385	0.2262	0.0592889	0.1075	0.109017	0.102567	0.0686278	0.0947444	0.107083	0.150794	0.117289	0.153428	0.130178	0.117794	0.122194	0.135594	0.05785	0.0539833	0.0882
	chr11	102310566	102310895	14	0.928571	Tet1KO	Tet1KO	0	1	0.602586	0.63532	0.614144	0.6233	0.635429	0.646514	0.565529	0.570314	0.659186	0.513855	0.588993	0.46485	0.72549	0.729402	0.392381	0.346667	0.735019	0.724068	0.762526	0.845954	0.685417	0.625169	0.78112	0.620021	0.638607	0.6167	0.669871	0.587164	0.645521	0.644336	0.577636	0.605007	0.564343	0.5205	0.570907	0.644686	0.68925	0.519693	0.580821	0.604557
	chr11	102352956	102353265	7	1	Tet1KO	Tet1KO	0	1	0.270243	0.2961	0.455863	0.227162	0.377625	0.266325	0.366488	0.306538	0.254775	0.341838	0.3334	0.490163	0.403268	0.450797	0.411111	0.410034	0.683698	0.567645	0.685638	0.664416	0.422349	0.431194	0.36715	0.35475	0.267688	0.261537	0.278075	0.261525	0.309825	0.215575	0.263937	0.2315	0.288875	0.261462	0.2546	0.286475	0.3081	0.314275	0.352612	0.332238
	chr11	102373006	102373205	6	1	Tet1KO	Tet1KO	0	1	0.589888	0.533325	0.826675	0.398225	0.620675	0.419612	0.631138	0.5885	0.322233	0.759367	0.37265	0.779586	0.672956	0.8125	0.88	0.817857	0.733036	0.886522	0.917244	0.975	0.725298	0.755801	0.4351	0.291388	0.293388	0.39315	0.294212	0.4201	0.371688	0.283675	0.332937	0.339575	0.298988	0.305925	0.290225	0.302438	0.27275	0.2983	0.214175	0.300275
	chr11	102438596	102438657	9	1	Egr1KO	Egr1KO	1	0	0.0297667	0.0979714	0.0666667	NA	0.0574286	0	0.0879667	0.0330444	NA	0	0.0743778	NA	0.521605	0.585979	0.0178571	0.0571428	0	0.0617283	0.385714	0.483333	0.0357143	0.0435186	NA	0.0157889	0.0111111	0.0135889	0	0.00854444	0	0.0186444	0	0.00854444	0.0171889	0.00793333	0.00854444	0.0689333	0.0170444	0.0222222	0.0123444	0
	chr11	102777417	102777986	22	0.954545	Tet1KO	Tet1KO	0	1	0.239738	0.260905	0.376194	0.343428	0.309238	0.266508	0.314219	0.273446	0.588883	0.394287	0.276786	0.301538	0.319196	0.304846	0.344444	0.289449	0.285484	0.284839	0.47726	0.507504	0.615664	0.524788	0.429415	0.413915	0.452685	0.446981	0.464873	0.397448	0.45405	0.444077	0.436927	0.365338	0.324758	0.396612	0.359204	0.375746	0.355708	0.373969	0.328785	0.451477
	chr11	102893208	102893738	37	0.837838	Tet1KO	Tet1KO	0	1	0.294118	0.341324	0.519531	0.0720308	0.347103	0.164228	0.285318	0.301303	0.266667	0.541296	0.203642	0.410824	0.439242	0.42944	0.508636	0.347803	0.360211	0.388481	0.542578	0.555887	0.357719	0.301802	0.0448458	0.050141	0.0576	0.0553026	0.0713487	0.0493744	0.0763282	0.0867	0.0627846	0.0750436	0.0633897	0.0393333	0.0981667	0.0828846	0.0960077	0.0609821	0.0493923	0.0683231
	chr11	103195329	103195897	17	0.882353	Tet1KO	Tet1KO	0	1	0.602172	0.838728	0.237947	0.795539	0.661267	0.790711	0.575411	0.523722	0.84	0.2505	0.857267	0.124967	0.730333	0.9	0.119474	0.133983	0.613775	0.51422	0.838994	0.837998	0.915025	0.921557	0.819837	0.940906	0.924406	0.88445	0.873267	0.838572	0.872956	0.790833	0.880233	0.863083	0.805144	0.844644	0.890433	0.864583	0.871478	0.894767	0.915417	0.86475
	chr11	103339996	103340683	19	0.894737	Tet1KO	Tet1KO	0	1	0.626964	0.784096	0.759389	0.584833	0.701124	0.639403	0.659158	0.672297	0.61814	0.681963	0.698661	0.783942	0.798792	0.763515	0.463462	0.72817	0.707182	0.679563	0.873744	0.922604	0.749194	0.693891	0.690294	0.659061	0.618733	0.670473	0.600597	0.659815	0.6355	0.638467	0.704824	0.730718	0.639403	0.673385	0.692064	0.623785	0.665758	0.582348	0.543979	0.583739
	chr11	103751543	103752137	9	0.888889	Tet1KO	Tet1KO	0	1	0.640767	0.3625	0.81325	0.493678	0.496144	0.557433	0.644756	0.5613	0.3524	0.838222	0.484911	0.879763	0.681298	0.698485	0.89029	0.689809	0.837286	0.866967	0.818824	0.910457	0.81258	0.752187	0.548737	0.473011	0.592833	0.554833	0.551756	0.571144	0.571522	0.541644	0.476022	0.519722	0.516922	0.5656	0.560578	0.638967	0.509922	0.528344	0.4638	0.549522
	chr11	103795778	103796074	6	1	Tet1KO	Tet1KO	0	1	0.179743	0.198283	0.683333	0.113257	0.358471	0.202386	0.337457	0.3044	0.4	0.328786	0.310317	0.36666	0.645875	0.757095	0.131916	0.139538	0.407306	0.44241	0.891895	0.727997	0.443821	0.415719	0.2763	0.191871	0.2384	0.262929	0.182614	0.177471	0.193843	0.2294	0.2053	0.167486	0.224786	0.179214	0.178571	0.229957	0.257129	0.220957	0.206671	0.287043
	chr11	103810794	103811359	14	0.857143	Tet1KO	Tet1KO	0	1	0.596386	0.649064	0.524486	0.292186	0.570421	0.420843	0.540907	0.549964	0.8	0.491127	0.680307	0.496862	0.592602	0.697421	0.328053	0.477044	0.672813	0.618959	0.761557	0.782464	0.899008	0.857236	0.3125	0.229286	0.13255	0.176221	0.229714	0.2167	0.251736	0.231771	0.243343	0.2647	0.292679	0.268343	0.279364	0.290479	0.280771	0.281443	0.263379	0.327229
	chr11	103938421	103938590	7	0.857143	Tet1KO	Tet1KO	0	1	0.708457	0.895457	0.402383	0.480814	0.683243	0.759714	0.749757	0.618671	0.894043	0.463286	0.9063	0.383543	0.638717	0.8	0.364539	0.261869	0.619419	0.65955	0.9	0.948413	0.967262	0.940589	0.931957	0.921814	0.930571	0.933186	0.877743	0.854757	0.917529	0.8684	0.8505	0.793043	0.758314	0.751043	0.756043	0.771871	0.673814	0.928429	0.9479	0.9418
	chr11	104570884	104571656	25	1	Tet1KO	Tet1KO	0	1	0.181956	0.317114	0.1882	0.188337	0.213076	0.16921	0.193685	0.194235	0.296124	0.24595	0.270477	0.186422	0.160427	0.165839	0.0971917	0.149817	0.161763	0.110415	0.62312	0.547175	0.0967749	0.217845	0.343455	0.17594	0.179445	0.18727	0.17877	0.198362	0.16418	0.17251	0.172423	0.163985	0.15996	0.1575	0.175992	0.167823	0.171327	0.181498	0.189938	0.182385
	chr11	104685583	104686004	24	0.916667	Tet1KO	Tet1KO	0	1	0.347465	0.354761	0.355873	0.319136	0.380542	0.235796	0.449112	0.354485	0.121425	0.334132	0.244369	0.279685	0.440594	0.510473	0.511548	0.375249	0.343297	0.408657	0.721775	0.668425	0.503579	0.230918	0.2064	0.193131	0.276612	0.211773	0.286973	0.215854	0.214042	0.325392	0.246038	0.272423	0.25415	0.249458	0.327562	0.271058	0.235054	0.229358	0.262473	0.267596
	chr11	105968805	105969140	8	0.875	Tet1KO	Tet1KO	0	1	0.565388	0.60596	0.827887	0.405537	0.552662	0.416737	0.522025	0.51285	0.4	0.7803	0.5038	0.860075	0.700834	0.78189	0.819048	0.642857	0.892162	0.880974	0.786455	0.780651	0.667045	0.62595	0.52778	0.334863	0.447325	0.36945	0.407288	0.30775	0.324862	0.415525	0.325037	0.36525	0.3242	0.3876	0.423538	0.404737	0.406162	0.364075	0.4051	0.377588
	chr11	108061866	108062070	5	1	Egr1KO	Egr1KO	1	0	0.51478	0.68612	0.20448	0.85778	0.53646	0.78966	0.59918	0.38334	0.8571	0.47906	0.7316	0.51844	0.757992	0.858889	0.1	0.535714	0.03	0.0724676	0.63963	0.700439	0.871025	0.718568	0.7214	0.86956	0.8079	0.88364	0.8624	0.84598	0.87252	0.8624	0.89892	0.84156	0.8929	0.79168	0.78728	0.89498	0.7804	0.83324	0.78902	0.85006
	chr11	109011698	109011776	8	1	Egr1KO	Egr1KO	1	1	0.4084	0.680425	0.6852	0.714762	0.402612	0.456475	0.4189	0.482438	0.687288	0.62785	0.680512	0.777238	0.77518	0.858323	0.726976	0.634653	0.552499	0.570807	0.909314	0.835983	0.57764	0.534727	0.367737	0.562913	0.62195	0.685525	0.59675	0.580013	0.69295	0.700013	0.63665	0.659188	0.540088	0.537937	0.61355	0.515637	0.67065	0.648312	0.6725	0.561875
	chr11	109011698	109011918	22	0.909091	Tet1KO	Tet1KO	1	1	0.317382	0.51775	0.454118	0.549295	0.328991	0.338182	0.343036	0.396655	0.564805	0.497718	0.524127	0.576141	0.563637	0.671318	0.564396	0.485911	0.402981	0.392176	0.683556	0.669646	0.433484	0.410156	0.313882	0.454741	0.494227	0.448377	0.420164	0.3887	0.521282	0.500241	0.458732	0.470432	0.381723	0.393468	0.447082	0.391777	0.465741	0.448982	0.436441	0.418705
	chr11	109264617	109265174	8	1	Tet1KO	Tet1KO	0	1	0.509862	0.617467	0.4587	0.762656	0.462	0.706756	0.567822	0.467411	0.627767	0.475767	0.652178	0.536378	0.687832	0.688687	0.492585	0.416965	0.851468	0.836082	0.829326	0.865377	0.914022	0.930562	0.781922	0.841578	0.854611	0.852678	0.821022	0.820678	0.815544	0.813633	0.813078	0.810689	0.816567	0.8539	0.781867	0.765533	0.829511	0.818633	0.795244	0.754233
	chr11	110379689	110379995	10	0.9	Tet1KO	Tet1KO	0	1	0.10937	0.17172	0.045	0.095825	0.07285	0.07986	0.07321	0.07721	0.241667	0.0271889	0.11523	0.03903	0.164899	0.351483	0.0316667	0.0516666	0.0226923	0.0532726	0.438081	0.399322	0.140404	0.148889	0.26953	0.30551	0.22734	0.23709	0.20694	0.2573	0.17674	0.1949	0.24113	0.17581	0.2151	0.1831	0.19993	0.19485	0.1404	0.29763	0.22749	0.22092
	chr11	113144303	113144512	7	1	Tet1KO	Tet1KO	0	1	0.458329	0.351014	0.5708	0.115257	0.538629	0.332343	0.598571	0.442186	0.533333	0.8512	0.4567	0.526614	0.522817	0.503704	0.46712	0.716342	0.883424	0.937343	0.946429	0.780045	0.249634	0.299151	0	0.2821	0.350429	0.0942429	0.150214	0.0422	0.0898571	0.0353143	0.0668714	0.0620857	0.0670429	0.0775429	0.0765857	0.0985	0.193029	0.195643	0.225771	0.217214
	chr11	114560910	114561108	8	1	Tet1KO	Tet1KO	0	1	0.562662	0.514012	0.556137	0.344125	0.430262	0.328037	0.494	0.5141	0.42	0.650383	0.482388	0.7076	0.554476	0.525737	0.488028	0.598106	0.739332	0.716012	0.824249	0.845967	0.928607	0.957145	0.208175	0.258387	0.274012	0.256312	0.276425	0.18785	0.205775	0.328163	0.303312	0.233813	0.296975	0.234187	0.300312	0.344125	0.301425	0.2596	0.2821	0.242625
	chr11	114785604	114786081	21	0.857143	Tet1KO	Tet1KO	0	1	0.752305	0.745306	0.863429	0.766289	0.788752	0.69099	0.743414	0.696562	0.79262	0.9114	0.779267	0.855729	0.787771	0.812153	0.902015	0.732093	0.958304	0.903089	0.885273	0.881061	0.918762	0.951793	0.653305	0.714352	0.670043	0.728886	0.695538	0.677595	0.757933	0.670581	0.714576	0.775062	0.746981	0.658971	0.634438	0.709357	0.70829	0.628729	0.656148	0.622405
	chr11	115318060	115319193	58	0.982759	Tet1KO	Tet1KO	1	1	0.165709	0.274381	0.353886	0.0779038	0.220532	0.0930316	0.197579	0.162375	0.4381	0.290704	0.122795	0.386082	0.400985	0.416412	0.200595	0.254202	0.353837	0.303197	0.712893	0.702748	0.628601	0.670922	0.134152	0.0421171	0.0674737	0.0446224	0.0507632	0.0571487	0.0458592	0.0602039	0.0469092	0.0521474	0.0571197	0.0557684	0.0625013	0.0495868	0.0396461	0.050875	0.0500093	0.0456263
	chr11	115318205	115319027	34	0.911765	Egr1KO	Egr1KO	1	1	0.134808	0.246948	0.299839	0.0603585	0.191765	0.0710754	0.173163	0.12878	0.3381	0.203781	0.100821	0.337014	0.384446	0.402149	0.0955953	0.193912	0.284131	0.243953	0.696676	0.691126	0.618155	0.625958	0.120508	0.0269123	0.05756	0.0341831	0.0390154	0.0435985	0.0326246	0.0505538	0.0259354	0.0441108	0.0481754	0.0412615	0.0520477	0.0386923	0.0321877	0.0329892	0.0433594	0.0368
	chr11	115323237	115323674	6	1	Tet1KO	Tet1KO	0	1	0.15488	0.149406	0.2123	0.174109	0.150676	0.171841	0.15105	0.172252	0.4	0.445	0.178136	0.14647	0.195352	0.226255	0.141026	0	0.240564	0.185539	0.562784	0.520877	0.196753	0.263261	0.4007	0.193959	0.203969	0.219469	0.176331	0.219017	0.188517	0.222683	0.177131	0.159417	0.154979	0.137545	0.193479	0.221555	0.17931	0.188443	0.248503	0.192872
	chr11	115335041	115335368	9	1	Tet1KO	Tet1KO	0	1	0.36224	0.318511	0.4814	0.31503	0.33191	0.36587	0.40496	0.41067	0.337512	0.3631	0.37474	0.381222	0.386343	0.431748	0.2925	0.4	0.407204	0.422853	0.731664	0.78011	0.574246	0.524343	0.4067	0.50469	0.41631	0.38818	0.44619	0.33487	0.37506	0.40786	0.33406	0.38621	0.40556	0.34806	0.37855	0.30109	0.35467	0.39569	0.48824	0.51705
	chr11	115385501	115385820	6	0.833333	Tet1KO	Tet1KO	0	1	0.691383	0.579767	0.683117	0.57765	0.623483	0.70975	0.693817	0.530833	0.6491	0.6071	0.703333	0.673317	0.685224	0.70361	0.339683	0.464015	0.218791	0.289546	0.796961	0.819778	0.77987	0.901825	0.6772	0.6322	0.684	0.671733	0.69125	0.6159	0.712133	0.6786	0.674717	0.618417	0.670317	0.7388	0.706583	0.687167	0.6816	0.6769	0.655733	0.643517
	chr11	115860037	115860382	10	1	Tet1KO	Tet1KO	0	1	0.306342	0.285125	0.3767	0.328125	0.351567	0.248983	0.325992	0.365408	NA	0.512857	0.2826	0.37848	0.35416	0.353902	0.368122	0.233333	0.413563	0.467352	0.685077	0.652329	0.397222	0.422024	0.467014	0.334683	0.272875	0.274625	0.284017	0.243342	0.281333	0.298242	0.265917	0.305142	0.262133	0.251908	0.299864	0.337675	0.33705	0.3388	0.300483	0.398783
	chr11	116106200	116106315	7	0.857143	Tet1KO	Tet1KO	0	1	0.745171	0.6746	0.654767	0.3	0.706014	0.703314	0.617043	0.618643	0.4111	0.4375	0.675443	0.7125	0.690374	0.837724	0.419643	0.489286	0.739394	0.661574	0.906931	0.928099	0.738096	0.74006	0.2	0.134186	0.183714	0.211157	0.2641	0.300071	0.270657	0.3227	0.2805	0.244229	0.377229	0.247443	0.262571	0.4493	0.373543	0.132343	0.270186	0.1712
	chr11	116107380	116107912	12	0.916667	Tet1KO	Tet1KO	0	1	0.370939	0.580845	0.09464	0.218494	0.38105	0.3509	0.436528	0.333228	0.7	0.284767	0.46305	0.273522	0.557222	0	0.289816	0.388889	0.440238	0.472638	0.619817	0.658466	0.681629	0.585153	0.05583	0.1213	0.125933	0.114044	0.123617	0.192917	0.167272	0.166733	0.1716	0.1216	0.182606	0.194667	0.164028	0.200094	0.184939	0.199844	0.160411	0.152389
	chr11	116148876	116149254	15	0.933333	Tet1KO	Tet1KO	0	1	0.515218	0.885953	0.249769	0.731618	0.641582	0.692488	0.559529	0.469959	1	0.227091	0.862476	0.192433	0.635216	0.688123	0.170331	0.339286	0.899914	0.800951	0.797196	0.801998	0.881654	0.884099	0.964275	0.697576	0.730012	0.726424	0.753553	0.658818	0.643694	0.730671	0.719688	0.775224	0.725071	0.7623	0.653588	0.706888	0.666018	0.649694	0.626035	0.645012
	chr11	116221900	116223361	66	0.893939	Tet1KO	Tet1KO	0	1	0.289172	0.279858	0.466181	0.185893	0.317418	0.242754	0.282051	0.350844	0.300484	0.450613	0.226147	0.46048	0.388763	0.439741	0.421348	0.487024	0.409608	0.36984	0.632836	0.549392	0.616161	0.572339	0.145169	0.184687	0.198456	0.174321	0.178218	0.174958	0.169614	0.238754	0.181337	0.177896	0.188542	0.167076	0.185386	0.220004	0.220902	0.171847	0.175032	0.181816
	chr11	116232617	116233165	21	0.952381	Tet1KO	Tet1KO	0	1	0.370244	0.415877	0.36362	0.3619	0.324844	0.392656	0.396096	0.362837	0.75	0.46966	0.372373	0.487767	0.777431	0.468653	0.37037	0.237985	0.559302	0.440627	0.907402	0.887756	0.348226	0.391003	0.41334	0.320841	0.321407	0.343737	0.299126	0.267893	0.297722	0.312652	0.285737	0.318422	0.400893	0.402263	0.363907	0.367463	0.344341	0.287604	0.32237	0.3897
	chr11	116282662	116283519	50	0.9	Tet1KO	Tet1KO	0	1	0.070483	0.07192	0.053666	0.0774745	0.0663621	0.0612948	0.0894241	0.078507	0.0647059	0.0771511	0.121925	0.0427393	0.114135	0.175534	0.0397266	0.0825123	0.0909699	0.066425	0.392277	0.357276	0.0708948	0.0499793	0.169952	0.0922155	0.0918672	0.0998741	0.107507	0.0969379	0.0984069	0.101383	0.0912259	0.102876	0.0848603	0.102593	0.0861362	0.123652	0.0760034	0.0990466	0.118798	0.124395
	chr11	116446465	116447365	23	0.826087	Tet1KO	Tet1KO	0	1	0.239594	0.254246	0.294006	0.275919	0.2805	0.245958	0.273411	0.296836	0.333333	0.305363	0.220988	0.291029	0.416849	0.322256	0.336806	0.291407	0.376395	0.336787	0.555295	0.562904	0.31395	0.313238	0.270947	0.299736	0.287708	0.288944	0.262117	0.230236	0.293428	0.274054	0.266042	0.300542	0.258536	0.243786	0.255086	0.280374	0.289758	0.271785	0.261417	0.244029
	chr11	116652578	116652717	6	0.833333	Tet1KO	Tet1KO	0	1	0.48455	0.813667	0.13214	0.5102	0.549117	0.474133	0.443617	0.400417	0.5357	0.20715	0.7445	0.166675	0.619551	0.569196	0.0866666	0.112121	0.45	0.283293	0.706048	0.788056	0.261111	0.280261	0.5841	0.523467	0.644633	0.7379	0.6439	0.725033	0.727283	0.659383	0.646	0.702083	0.7045	0.6871	0.663933	0.618467	0.714333	0.598733	0.629483	0.753983
	chr11	116811419	116811489	8	1	Tet1KO	Tet1KO	0	1	0.0587375	0	0	0.03125	0.201275	0.155125	0.290175	0.0256	NA	0	0	0	0.388267	0.210835	0	0	0.0208334	0	0.422565	0.401387	0.015625	0.0991384	NA	0.0078125	0	0	0	0.0625	0.00625	0.0172625	0.0167375	0.0288375	0.0113875	0	0	0.0891625	0.05075	0.0263875	0	0.0295125
	chr11	11686762	11686959	8	1	Tet1KO	Tet1KO	0	1	0.200875	0.17445	0.220875	0.150987	0.2105	0.156438	0.153537	0.194612	0.0185167	0.238088	0.167962	0.1729	0.234322	0.234848	0.2026	0.203263	0.26856	0.309569	0.503237	0.507817	0.280293	0.257762	0.12745	0.246987	0.178025	0.195862	0.18915	0.175962	0.2167	0.161912	0.17625	0.136187	0.124988	0.16085	0.216262	0.175275	0.14795	0.2097	0.203825	0.228788
	chr11	117860360	117861296	33	0.939394	Tet1KO	Tet1KO	0	1	0.136058	0.168423	0.14155	0.118005	0.172239	0.127606	0.136355	0.206361	0	0.153044	0.111816	0.148222	0.227383	0.219567	0.0744709	0.0992304	0.39653	0.381921	0.548468	0.487098	0.669729	0.631461	0.0820231	0.0643152	0.0626697	0.0826545	0.0704879	0.0638212	0.0825758	0.0751121	0.0817455	0.0851333	0.0872273	0.0791667	0.0589061	0.0960909	0.106612	0.0834758	0.0835879	0.0901576
	chr11	117863150	117863593	9	0.888889	Tet1KO	Tet1KO	0	1	0.465455	0.56005	0.627664	0.2846	0.432882	0.339582	0.429073	0.396582	0.3095	0.671873	0.383291	0.600564	0.432499	0.6	0.495692	0.588889	0.71918	0.670163	0.730486	0.623611	0.768434	0.771259	0.15814	0.103918	0.151364	0.105836	0.0921455	0.140891	0.113109	0.111255	0.138191	0.165318	0.171836	0.129655	0.119482	0.141191	0.1851	0.293773	0.284945	0.282382
	chr11	118490392	118491216	13	0.923077	Tet1KO	Tet1KO	0	1	0.358473	0.518336	0.631942	0.296867	0.354128	0.369874	0.371366	0.414438	0.403189	0.550132	0.279782	0.507053	0.554284	0.560268	0.352007	0.657823	0.773353	0.779427	0.886905	0.809933	0.650613	0.635529	0.30326	0.23609	0.242714	0.2418	0.245917	0.230459	0.179831	0.260645	0.227124	0.267148	0.252266	0.243745	0.247496	0.220003	0.363717	0.226259	0.216741	0.229726
	chr11	118503450	118504080	9	1	Tet1KO	Tet1KO	0	1	0.248913	0.261742	0.41795	0.267038	0.345988	0.391475	0.31185	0.2134	0.35	0.632838	0.437274	0.481959	0.500867	0.608436	0.39127	0.460031	0.832493	0.859603	0.763768	0.762564	0.759606	0.782311	0.358756	0.293513	0.253806	0.287984	0.255591	0.287803	0.302184	0.2579	0.268439	0.281372	0.251837	0.210094	0.301228	0.356619	0.272056	0.326359	0.2248	0.171937
	chr11	118551704	118552373	12	0.916667	Tet1KO	Tet1KO	0	1	0.466808	0.623525	0.4094	0.667967	0.456392	0.540392	0.469267	0.450383	0.6398	0.602389	0.564767	0.4027	0.628607	0.634651	0.410075	0.426667	0.8381	0.677832	0.790216	0.681246	0.584695	0.776848	0.622955	0.597783	0.611517	0.626767	0.589808	0.524767	0.595375	0.565117	0.557275	0.597525	0.579158	0.552325	0.597142	0.51135	0.531375	0.472642	0.47475	0.413025
	chr11	118722209	118722489	10	0.8	Tet1KO	Tet1KO	0	1	0.541389	0.495333	0.85142	0.531267	0.50804	0.48867	0.59094	0.54287	0.6	0.73353	0.584812	0.647983	0.635594	0.540369	NA	0.580952	0.822637	0.921998	0.827956	0.825826	0.801471	0.876414	0.44478	0.54559	0.45071	0.46187	0.52846	0.50193	0.47839	0.56054	0.54114	0.53958	0.52	0.5158	0.50678	0.5479	0.50408	0.61223	0.68134	0.5609
	chr11	118818630	118818642	6	1	Tet1KO	Tet1KO	1	1	0.555083	0.95535	0.23175	0.492433	0.642817	0.50385	0.61285	0.432417	0.772217	0.233567	0.925567	0.2257	0.739316	0.910101	0.166336	NA	0.748775	0.817538	0.87037	0.954545	0.889438	0.987179	0.938883	0.91245	0.983333	0.967617	0.94405	0.924917	0.966667	0.9805	0.945233	0.93995	0.9541	0.980983	0.8906	0.806233	0.89525	0.926433	0.954667	0.962633
	chr11	118818632	118818642	5	1	Egr1KO	Egr1KO	1	1	0.5911	0.94642	0.2381	0.48182	0.6428	0.50784	0.59942	0.4189	0.76666	0.24694	0.92496	0.23084	0.753846	0.912121	0.14246	NA	0.769118	0.851634	0.888889	0.945455	0.907326	0.984615	0.92666	0.92352	1	0.97596	0.93976	0.93414	0.96	0.9843	0.93968	0.96324	0.94492	0.97718	0.89094	0.81748	0.89652	0.93172	0.96666	0.96316
	chr11	119058280	119058295	6	0.833333	Egr1KO	Egr1KO	1	0	0	0	0	0.2	0.0119	0.0303	0.0098	0.0217	NA	NA	0.0166667	NA	0.287037	NA	0	0	0.0151515	0.338889	0.214286	0.266667	NA	0.280913	NA	0	0	0.00876667	0	0.0138833	0.0138833	0.0222333	0	0.0381167	0.0128167	0.01515	0.0138833	0.0138833	0.0503333	0	0.0238167	0.01515
	chr11	119130145	119130181	5	1	Tet1KO	Tet1KO	0	1	0.40964	0.71665	0.36666	0.5407	0.334	0.34546	0.473	0.36364	0.26665	0.4	0.59556	0.29692	0.479371	0.434848	NA	NA	0.549306	0.476768	0.668264	0.798526	0.604762	0.477656	0.1	0.38122	0.45526	0.38266	0.49578	0.49274	0.3868	0.2973	0.42372	0.32964	0.40026	0.21692	0.45214	0.41026	0.40698	0.25384	0.18424	0.22084
	chr11	119237909	119238580	20	0.9	Tet1KO	Tet1KO	0	1	0.327152	0.398708	0.679618	0.228368	0.359781	0.293229	0.412014	0.375205	0.24049	0.570784	0.303274	0.665937	0.531107	0.605444	0.343672	0.356324	0.669231	0.548208	0.765056	0.677544	0.190692	0.337062	0.443467	0.288638	0.309157	0.277619	0.252805	0.308905	0.279305	0.417367	0.304767	0.3177	0.294681	0.279662	0.276371	0.392705	0.366948	0.37579	0.312233	0.386162
	chr11	119253351	119253441	7	1	Tet1KO	Tet1KO	0	1	0.0734429	0.0285714	0.3119	0.0486167	0.0720143	0.0395	0.0711143	0.0343286	NA	0.161933	0.0119	0	0.151816	0.190848	0	0	0.208369	0.198004	0.455914	0.462415	0.0185185	0.118764	0.0523857	0.0778857	0.0245857	0.118	0.0417857	0.0423714	0.00714286	0.0191286	0.0595286	0.0293286	0.0102	0.0726857	0.0777714	0.0630714	0.0395571	0.0708143	0.0391286	0.0905143
	chr11	119287327	119287532	9	0.888889	Tet1KO	Tet1KO	0	1	0.425978	0.738767	0.0351889	0.933333	0.544522	0.609611	0.431633	0.377433	0.81665	0.0208333	0.8187	0	0.602982	0.553156	0.0238636	0.0538461	0.569481	0.593337	0.639931	0.757844	0.617725	0.602702	0.939275	0.925044	0.95	0.9128	0.934822	0.929611	0.955233	0.930789	0.884133	0.883322	0.871378	0.915967	0.918278	0.865667	0.930267	0.921556	0.959767	0.906867
	chr11	119897357	119897460	6	1	Tet1KO	Tet1KO	0	1	0.621571	0.931957	0.391675	0.7682	0.506686	0.761357	0.7132	0.516457	0.732125	0.592	0.871786	0.3687	0.733153	0.904762	0.380952	0.203571	0.869481	0.898221	0.882993	0.915801	0.815218	0.86343	0.7857	0.864514	0.9184	0.880686	0.833314	0.761929	0.875914	0.782829	0.804686	0.815471	0.8194	0.758243	0.759	0.837757	0.792729	0.899671	0.900143	0.898929
	chr11	119909851	119910124	9	0.888889	Tet1KO	Tet1KO	0	1	0.339	0.317725	0.13166	0.406811	0.284067	0.350789	0.329411	0.311356	0.9	0.368844	0.506144	0.397625	0.422092	0.339634	0.258262	0.308622	0.346927	0.354591	0.59002	0.545533	0.507263	0.531774	0.353	0.483311	0.443867	0.4138	0.486011	0.4523	0.417111	0.383956	0.409733	0.437833	0.421556	0.445367	0.445922	0.430244	0.375689	0.441478	0.418467	0.502044
	chr11	120047897	120048074	8	1	Tet1KO	Tet1KO	0	1	0.100362	0.1962	0	0.0884286	0.148638	0.139662	0.131612	0.136637	NA	0.0322	0.181471	0.0238143	0.235389	0.194218	0.164583	0	0.0292208	0.0304486	0.452493	0.457812	0.0375	0.039729	0.0647375	0.0970375	0.0884	0.07235	0.0833875	0.12195	0.0868625	0.15285	0.114613	0.135625	0.08775	0.146512	0.10765	0.150675	0.127725	0.0683625	0.082475	0.096
	chr11	12025576	12026359	75	1	Tet1KO	Tet1KO	1	1	0.435958	0.580576	0.579595	0.547794	0.610322	0.544073	0.50715	0.503379	0.492644	0.620453	0.553346	0.626197	0.876472	0.878349	0.545482	0.511284	0.551427	0.487826	0.932675	0.908666	0.408001	0.592165	0.666391	0.54737	0.584064	0.51081	0.499262	0.581952	0.533437	0.563362	0.535882	0.578121	0.565639	0.515223	0.524284	0.567213	0.535058	0.510808	0.499567	0.486174
	chr11	12025863	12026959	58	1	Egr1KO	Egr1KO	1	1	0.356099	0.690586	0.679474	0.605763	0.658979	0.554899	0.451825	0.45842	0.524111	0.635575	0.689073	0.64412	0.925724	0.954595	0.626911	0.588323	0.538227	0.537866	0.91557	0.8899	0.533992	0.592612	0.56577	0.553304	0.637756	0.559764	0.534338	0.628342	0.529814	0.539849	0.539355	0.610039	0.594382	0.520218	0.538983	0.624394	0.522111	0.543442	0.453323	0.510034
	chr11	120530288	120530445	7	1	Tet1KO	Tet1KO	0	1	0.4348	0.386914	0.657783	0.249457	0.401857	0.411971	0.447429	0.451514	0.329633	0.542029	0.615833	0.386571	0.546052	0.4587	0.436338	0.5	0.641857	0.657251	0.75831	0.745193	0.678571	0.645454	0.169914	0.260914	0.2042	0.205671	0.259143	0.206271	0.227529	0.165929	0.261829	0.213886	0.257671	0.243271	0.290671	0.1887	0.225429	0.225543	0.285829	0.269457
	chr11	120531176	120532293	29	0.862069	Tet1KO	Tet1KO	0	1	0.289224	0.246519	0.337911	0.29351	0.251162	0.290972	0.306183	0.310766	0.28334	0.309666	0.247469	0.315383	0.337288	0.381593	0.322508	0.203551	0.407477	0.34613	0.590935	0.626259	0.370583	0.375673	0.28495	0.302	0.307297	0.275152	0.30591	0.291741	0.295179	0.26761	0.265445	0.272555	0.307614	0.305124	0.288972	0.286121	0.304766	0.300131	0.288617	0.274031
	chr11	120629460	120629697	16	0.9375	Tet1KO	Tet1KO	0	1	0.393456	0.38095	0.692286	0.6041	0.584838	0.661056	0.671	0.5137	NA	0.521414	0.338987	0.56165	0.641815	0.647946	0.538889	0.615035	0.232831	0.324195	0.841563	0.831662	0.745833	0.72432	0.688688	0.758144	0.719612	0.621394	0.707369	0.686588	0.630313	0.678362	0.591681	0.678881	0.563867	0.568388	0.648794	0.583963	0.685594	0.680331	0.75898	0.6071
	chr11	120762836	120763105	10	1	Tet1KO	Tet1KO	0	1	0.147506	0.071875	0.238891	0.168514	0.2418	0.111235	0.192929	0.235893	0	0.298177	0.123175	0.3109	0.273361	0.265659	0.219444	0.2	0.167765	0.174847	0.573971	0.584247	0.3	0.362875	0.115909	0.1413	0.113865	0.107831	0.108329	0.0971706	0.111794	0.123147	0.160894	0.123776	0.170118	0.1231	0.199357	0.103241	0.135259	0.141882	0.157353	0.137065
	chr11	121014799	121015187	20	1	Tet1KO	Tet1KO	0	1	0.274855	0.195126	0.25877	0.49204	0.277055	0.470955	0.385215	0.31031	0.367365	0.178575	0.451835	0.353065	0.504145	0.523879	0.0628626	0.0980157	0.530704	0.632661	0.69172	0.635388	0.733929	0.560693	0.659469	0.621345	0.701415	0.68673	0.67246	0.633685	0.654535	0.58851	0.6637	0.638165	0.622335	0.560185	0.54834	0.547935	0.62671	0.709465	0.65083	0.564795
	chr11	121830199	121830619	23	0.913043	Tet1KO	Tet1KO	0	1	0.477556	0.534653	0.643005	0.673182	0.425259	0.37255	0.402725	0.319852	0.8	0.643194	0.407653	0.4875	0.597124	0.609676	0.497693	0.556313	0.396358	0.460252	0.696183	0.613275	0.437922	0.450965	0.348567	0.485066	0.487019	0.374109	0.406062	0.425981	0.390391	0.461147	0.474034	0.521772	0.487844	0.400581	0.513927	0.485772	0.492028	0.276144	0.399252	0.281313
	chr11	19713714	19713982	16	1	Tet1KO	Tet1KO	0	1	0.338033	0.517292	0.338867	0.232244	0.444156	0.407438	0.406594	0.31655	0.445933	0.363687	0.64655	0.0576375	0.447541	0.582143	0.129239	0.165253	0.912344	0.79445	0.766533	0.73587	0.854879	0.872766	0.524378	0.779194	0.759938	0.6798	0.705156	0.570131	0.574031	0.567056	0.540644	0.552625	0.604406	0.492006	0.496975	0.587631	0.491831	0.781625	0.840794	0.705738
	chr11	20446323	20446456	8	1	Tet1KO	Tet1KO	0	1	0.48245	0.357737	0.595838	0.496975	0.460475	0.377138	0.453825	0.494387	0.26665	0.409963	0.508437	0.634687	0.570437	0.571429	0.424313	0.589237	0.63742	0.665419	0.81542	0.795144	0.683144	0.788782	0.540538	0.468012	0.57195	0.54715	0.535275	0.440525	0.52005	0.57595	0.5776	0.522012	0.522288	0.473875	0.468838	0.494287	0.438337	0.407463	0.573712	0.450087
	chr11	22971982	22972671	33	0.848485	Egr1KO	Egr1KO	1	0	0.466841	0.5951	0.570852	0.460727	0.543855	0.470961	0.428216	0.555218	0.634525	0.535885	0.544153	0.492453	0.772639	0.735843	0.532022	0.457971	0.474404	0.448395	0.696367	0.761424	0.485033	0.506967	0.497836	0.428167	0.484369	0.544388	0.497563	0.468792	0.509647	0.550604	0.494727	0.481139	0.570714	0.431153	0.490088	0.491363	0.44962	0.495335	0.450551	0.497424
	chr11	22973765	22974429	12	1	Egr1KO	Egr1KO	1	0	0.397633	0.498622	0.28845	0.662878	0.452594	0.593622	0.490444	0.478939	0.406408	0.310406	0.496194	0.466283	0.735684	0.66303	0.353741	0.37876	0.555905	0.459926	0.710484	0.678687	0.528828	0.46556	0.513294	0.651722	0.578333	0.601978	0.559183	0.633189	0.564744	0.617728	0.565383	0.517483	0.504611	0.5172	0.603083	0.54225	0.531789	0.589106	0.517628	0.588133
	chr11	23094725	23094759	5	0.8	Tet1KO	Tet1KO	0	1	0.58554	0.28076	0.35222	0.47542	0.41346	0.21908	0.16114	0.35938	0.26	0.61594	0.46728	0.4007	0.322857	0.485049	0.4	0.551061	0.383333	0.523809	0.677696	0.688387	0.378636	0.408889	0.23056	0.21608	0.2896	0.2242	0.29682	0.30868	0.36722	0.18554	0.32032	0.27542	0.31468	0.32368	0.25172	0.29106	0.30826	0.21544	0.19508	0.3645
	chr11	29693132	29693229	5	1	Egr1KO	Egr1KO	1	0	0	0	0.0138917	NA	0.00833333	0	0.007575	0	NA	NA	0	0	0.466336	NA	0	0	0	0	0.4	0.352891	0	0	NA	0	0	0	0	0	0.0104167	0	0.021225	0.02965	0	0	0	0	0.00595	0.0138889	0	0.00555833
	chr11	30057431	30057557	5	1	Tet1KO	Tet1KO	0	1	0.50284	0.33185	0.44222	0.305	0.44142	0.41342	0.4892	0.38844	0	0.7778	0.33572	0.63334	0.454896	0.576106	0.524495	0.337727	0.706415	0.658392	0.839309	0.938863	0.517172	0.391209	0.28335	0.31692	0.27348	0.43848	0.4051	0.33414	0.33068	0.39578	0.36328	0.41468	0.31814	0.26	0.29256	0.42248	0.3667	0.44444	0.23106	0.3554
	chr11	3140105	3140227	5	0.8	Egr1KO	Egr1KO	1	0	0.4485	0.41588	0.52424	0.46266	0.44152	0.4435	0.45682	0.45596	0.36752	0.49292	0.3958	0.49948	0.96037	0.944615	0.503131	0.513588	0.50535	0.50495	0.930769	0.943636	0.47561	0.514132	0.45756	0.5323	0.54036	0.50042	0.4986	0.50212	0.47078	0.50816	0.48796	0.50604	0.4988	0.5193	0.4688	0.47968	0.486	0.49678	0.48374	0.49466
	chr11	3152985	3153248	5	0.8	Tet1KO	Tet1KO	0	1	0.45272	0.44532	0.5136	0.54264	0.39804	0.47556	0.42384	0.43	0.52514	0.51328	0.49946	0.51878	0.95	1	0.588882	0.65468	0.624242	0.562969	1	0.971429	0.681204	0.600661	0.41246	0.68522	0.60702	0.69388	0.65388	0.75534	0.7669	0.65778	0.56388	0.66624	0.6817	0.65902	0.63732	0.62756	0.54166	0.60758	0.66372	0.64856
	chr11	3157836	3157903	6	1	Egr1KO	Egr1KO	1	1	0.253383	0.29625	0.334567	0.335083	0.289483	0.296267	0.30975	0.2794	0.209883	0.326333	0.2997	0.2837	0.926573	0.857143	0.503027	0.382927	0.425412	0.453127	0.952381	0.933333	0.441025	0.418443	0.302517	0.34715	0.404067	0.37895	0.358083	0.371033	0.365367	0.354067	0.374833	0.374767	0.391083	0.344583	0.37565	0.3621	0.347417	0.35275	0.31695	0.37695
	chr11	3157836	3157903	6	1	Tet1KO	Tet1KO	1	1	0.253383	0.29625	0.334567	0.335083	0.289483	0.296267	0.30975	0.2794	0.209883	0.326333	0.2997	0.2837	0.926573	0.857143	0.503027	0.382927	0.425412	0.453127	0.952381	0.933333	0.441025	0.418443	0.302517	0.34715	0.404067	0.37895	0.358083	0.371033	0.365367	0.354067	0.374833	0.374767	0.391083	0.344583	0.37565	0.3621	0.347417	0.35275	0.31695	0.37695
	chr11	32057814	32057923	7	1	Egr1KO	Egr1KO	1	0	0.497643	0.727443	0.4622	0.393871	0.579357	0.5348	0.577771	0.500743	0.731286	0.826414	0.730129	0.564443	0.88088	0.958333	0.37967	0.386333	0.678185	0.708203	0.703611	0.815224	0.0535714	0.306431	0.344943	0.779257	0.6814	0.478314	0.516071	0.526429	0.566457	0.468443	0.434229	0.401714	0.272514	0.449271	0.412243	0.391143	0.433471	0.344129	0.4117	0.461043
	chr11	32102965	32103165	11	1	Tet1KO	Tet1KO	0	1	0.151564	0.13125	0.0591636	0.256127	0.267609	0.159018	0.147427	0.151436	0.1	0.0277778	0.304236	0.0165273	0.179675	0.182257	0.100952	0.112245	0.235281	0.192607	0.424533	0.431839	0.45754	0.588631	0.133937	0.224233	0.200518	0.224555	0.211709	0.145455	0.0993	0.152645	0.103355	0.193227	0.145436	0.0687	0.108682	0.184373	0.177627	0.120191	0.116764	0.126027
	chr11	33197678	33198722	21	1	Tet1KO	Tet1KO	0	1	0.247453	0.202041	0.259681	0.105769	0.175028	0.132725	0.183028	0.215119	0.294433	0.109096	0.17967	0.2032	0.254264	0.282265	0.318645	0.312479	0.211232	0.106158	0.517124	0.610227	0.163963	0.150986	0.223467	0.143875	0.183725	0.173928	0.138222	0.191287	0.143116	0.214447	0.176525	0.189497	0.200406	0.1277	0.154837	0.110797	0.188916	0.174981	0.200331	0.178966
	chr11	33206688	33207321	9	0.888889	Tet1KO	Tet1KO	0	1	0.560644	0.607243	0.718422	0.674289	0.527556	0.495478	0.639333	0.536578	0.482133	0.599411	0.5687	0.541422	0.59295	0.652282	0.652916	0.661768	0.700598	0.572641	0.809936	0.881955	0.66205	0.626309	0.654311	0.518567	0.610967	0.561822	0.550744	0.578644	0.569367	0.547967	0.616511	0.556422	0.580889	0.551067	0.563333	0.579922	0.566211	0.594144	0.543278	0.590056
	chr11	33736558	33736605	5	1	Tet1KO	Tet1KO	0	1	0.5552	0.26665	0.78148	0.29492	0.55578	0.48814	0.76532	0.50588	0.3333	0.83772	0.28624	0.8939	1	0.880952	0.98	0.90101	0.167216	0.0672222	0.889286	0.98	0.26803	0	0.53966	0.68892	0.69046	0.56432	0.59334	0.6283	0.26068	0.45414	0.32954	0.27178	0.41016	0.33308	0.26858	0.32712	0.29972	0.65234	0.71194	0.56294
	chr11	3533292	3533459	8	1	Tet1KO	Tet1KO	0	1	0.442738	0.468243	0.88495	0.7602	0.624775	0.749112	0.780112	0.515813	NA	0.824512	0.528475	0.941375	0.744642	0.709557	0.807766	0.898413	0.924097	0.945886	0.743948	0.849782	0.335834	0.452111	0.958057	0.864263	0.937312	0.879188	0.886425	0.88375	0.913887	0.910737	0.8982	0.896075	0.898537	0.84875	0.86405	0.849	0.864012	0.890038	0.894537	0.875437
	chr11	3768421	3768468	5	1	Tet1KO	Tet1KO	0	1	0.79436	0.95778	0.56192	0.92364	0.76028	0.92552	0.71408	0.54534	NA	0.52	0.90364	0.4	0.895421	0.971429	0.3	0.208334	0.977778	0.892987	0.953663	1	1	0.955152	0.8	0.88048	0.9622	0.93322	0.92078	0.93756	0.93886	0.95312	0.95944	0.93308	0.96382	0.93962	0.95698	0.9065	0.91048	0.96314	0.92326	0.95778
	chr11	3894618	3894677	5	1	Tet1KO	Tet1KO	0	1	0.21466	0.49644	0.25742	0.025	0.25548	0.08722	0.1333	0.15976	NA	0.19716	0.20358	0.1697	0.171608	0.180293	0.0707936	0.147619	0.478555	0.451826	0.548546	0.535396	0.433911	0.547273	0	0.01	0.01722	0.04046	0.0251	0.0294	0.05674	0.04056	0.0337	0.02992	0.05908	0.03608	0	0.03418	0.01986	0.05334	0.04762	0.0357
	chr11	3945928	3946142	12	1	Tet1KO	Tet1KO	0	1	0.148533	0.1036	0.0551167	0.185808	0.105458	0.139292	0.182075	0.16655	0.458333	0.205092	0.17445	0.173808	0.241373	0.27534	0.0842064	0.0694444	0.0211641	0.0131313	0.703565	0.596529	0.131944	0.176551	0.0613167	0.139583	0.0886667	0.105133	0.197033	0.158358	0.153642	0.119708	0.112042	0.144017	0.149475	0.103967	0.133758	0.125833	0.1347	0.159808	0.173133	0.163592
	chr11	3997986	3998982	81	0.851852	Tet1KO	Tet1KO	0	1	0.221657	0.426421	0.54517	0.129445	0.385817	0.172724	0.281967	0.285887	0.2092	0.42948	0.381487	0.482632	0.437591	0.516384	0.361971	0.382784	0.690253	0.68193	0.576689	0.541937	0.736777	0.748728	0.100005	0.110991	0.10004	0.11083	0.102439	0.108301	0.114687	0.113385	0.109536	0.101629	0.110211	0.100206	0.118337	0.0964678	0.136508	0.125416	0.102394	0.118001
	chr11	43473670	43474481	30	0.9	Tet1KO	Tet1KO	0	1	0.207155	0.189538	0.18504	0.183403	0.223032	0.20681	0.247861	0.199835	0.310774	0.0788214	0.283961	0.141414	0.301004	0.261537	0.128298	0.0758098	0.189865	0.145801	0.507619	0.549431	0.235209	0.207965	0.402638	0.306006	0.284558	0.29151	0.294794	0.287329	0.292794	0.278655	0.269481	0.277206	0.272097	0.260065	0.2464	0.247148	0.244339	0.282732	0.323213	0.299558
	chr11	45799700	45799839	6	1	Tet1KO	Tet1KO	0	1	0.371	0.29545	0.339783	0.0994	0.3975	0.292883	0.442767	0.309817	0.31665	0.2678	0.424833	0.35	0.54798	0.405143	0.290226	0.396489	0.875	0.775037	0.581349	0.691198	0.475427	0.4761	0.2791	0.3452	0.263883	0.258633	0.270183	0.1552	0.192267	0.196283	0.217017	0.1328	0.201483	0.190067	0.20765	0.191183	0.21505	0.39785	0.524467	0.441333
	chr11	45991663	45992056	17	0.823529	Tet1KO	Tet1KO	0	1	0.0790353	0.09912	0.125653	0.109475	0.110965	0.0820235	0.129941	0.113947	0.244467	0.0867471	0.137682	0.108973	0.16616	0.198454	0.0377239	0.101367	0.22326	0.223146	0.383075	0.323432	0.0638694	0.145287	0.0387714	0.115259	0.0857059	0.0907118	0.0979471	0.107618	0.0523941	0.152647	0.0932235	0.0787706	0.130094	0.104135	0.129171	0.0866765	0.0830235	0.0965529	0.0948588	0.0983529
	chr11	4734218	4734393	9	0.888889	Tet1KO	Tet1KO	0	1	0.499362	0.4894	NA	0.19444	0.476356	0.510967	0.559644	0.385833	NA	0.565475	0.482156	0.6485	0.597643	0.837302	0.558334	0.614087	0.750946	0.718051	0.819048	0.900617	0.564198	0.778205	0.333333	0.385089	0.406211	0.280533	0.2633	0.232833	0.285989	0.271967	0.390256	0.315311	0.371156	0.305167	0.4245	0.3584	0.396489	0.2645	0.401589	0.326489
	chr11	49633992	49635131	59	0.949153	Tet1KO	Tet1KO	1	1	0.283025	0.301143	0.143924	0.174305	0.308527	0.297047	0.32775	0.291878	0.464808	0.228037	0.385432	0.234108	0.427351	0.500286	0.146421	0.186376	0.170336	0.199118	0.759774	0.619493	0.219585	0.236847	0.250281	0.186203	0.213231	0.170437	0.177486	0.155359	0.174853	0.182625	0.1791	0.192136	0.164589	0.166662	0.181297	0.200244	0.201519	0.205802	0.186716	0.201803
	chr11	49634942	49634993	5	1	Egr1KO	Egr1KO	1	1	0.5274	0.4619	0.333367	0.32888	0.4857	0.4176	0.48332	0.29966	NA	0.375	0.5775	0.454175	0.687013	0.580556	0.234394	0.219293	0.315034	0.479708	0.943653	0.846667	0.490476	0.499365	0.54	0.2736	0.45966	0.2804	0.32802	0.24798	0.43006	0.36312	0.26478	0.44794	0.29012	0.355	0.27246	0.28834	0.34	0.44656	0.35596	0.27082
	chr11	49637017	49637212	9	0.888889	Tet1KO	Tet1KO	0	1	0.464378	0.336389	0.238088	0.190089	0.434556	0.425344	0.513689	0.471089	NA	0.349867	0.540378	0.476544	0.610988	0.719249	0.267014	0.36315	0.405696	0.566313	0.835685	0.771973	0.654762	0.613727	0.2437	0.2332	0.222367	0.287933	0.202178	0.198478	0.254567	0.243011	0.212933	0.221233	0.246878	0.201844	0.292456	0.312111	0.292644	0.2931	0.1335	0.219133
	chr11	50233288	50233361	5	1	Tet1KO	Tet1KO	0	1	0.49498	0.94364	0.254	0.89206	0.8075	0.8455	0.60078	0.39692	NA	0.14166	0.89608	0	0.913333	0.672947	0.0583334	0	0.952564	0.71281	0.883657	0.841494	0.885395	0.882857	0.98462	0.93484	0.9671	0.94734	0.87564	0.97396	0.86352	0.97396	0.90732	0.93854	0.92728	0.93478	0.94754	0.9334	0.9228	0.98888	0.94424	0.9436
	chr11	5064062	5064257	11	1	Tet1KO	Tet1KO	0	1	0.320738	0.286483	0.209967	0.252492	0.320277	0.365162	0.299108	0.327454	0.533333	0.348945	0.58912	0.15358	NA	0.537037	0.139069	0.062963	0.366667	0.315196	0.735806	0.706052	0.297914	0.321604	0.295243	0.440669	0.413462	0.511331	0.336385	0.506746	0.354938	0.547031	0.337662	0.320715	0.3891	0.414308	0.343338	0.502285	0.425777	0.335038	0.408146	0.392223
	chr11	50849176	50849664	13	1	Tet1KO	Tet1KO	0	1	0.192569	0.112823	0.245185	0.0978	0.187269	0.135346	0.174123	0.180823	0.0476333	0.242477	0.124277	0.286692	0.196512	0.203613	0.266996	0.222387	0.375136	0.368982	0.476756	0.48299	0.428452	0.381162	0.130817	0.166615	0.146185	0.1728	0.201008	0.153115	0.132785	0.183962	0.118331	0.162269	0.105462	0.132692	0.182131	0.154185	0.160346	0.177846	0.129462	0.111354
	chr11	50952331	50952601	12	0.916667	Tet1KO	Tet1KO	0	1	0.493109	0.672727	0.242608	0.836325	0.440792	0.630483	0.467275	0.346775	0.5	0.357025	0.661875	0.460133	0.516262	0.57387	0.148653	0.243945	0.753232	0.887896	0.605583	0.594809	0.793615	0.826082	0.825327	0.809267	0.848233	0.768483	0.791425	0.824333	0.785317	0.807517	0.809958	0.798575	0.746983	0.742967	0.711708	0.688683	0.672258	0.69815	0.756142	0.709183
	chr11	51262466	51262697	7	0.857143	Tet1KO	Tet1KO	0	1	0.241657	0.19815	0.414214	0.568086	0.348543	0.371029	0.320129	0.305329	0.07145	0.354671	0.159443	0.36052	0.333558	0.453581	0.431963	0.40529	0.271847	0.236968	0.613986	0.575127	0.325874	0.24263	0.512171	0.547071	0.510943	0.462957	0.494243	0.476186	0.496671	0.490157	0.456143	0.4517	0.446114	0.531286	0.495129	0.438886	0.432014	0.474329	0.450843	0.521329
	chr11	52876157	52876236	7	1	Tet1KO	Tet1KO	0	1	0.715	0.969843	0.682614	0.976029	0.770057	0.899286	0.817929	0.657443	0.8	0.836743	0.898857	0.6437	0.942772	0.97619	0.565677	0.763889	0.521709	0.568564	0.914507	0.944444	0.552996	0.523702	0.90455	0.960229	0.955186	0.951657	0.959343	0.930171	0.951886	0.958357	0.961286	0.944586	0.953543	0.992486	0.928414	0.960629	0.966286	0.946557	0.840214	0.947757
	chr11	53463324	53463496	15	0.8	Tet1KO	Tet1KO	0	1	0.398276	0.578824	0.578824	0.0392	0.533535	0.312841	0.381524	0.408471	NA	0.511563	0.369406	0.610965	0.744304	0.671514	0.670053	0.109524	0.275073	0.134135	0.566803	0.735358	0.713772	0.715396	0.0300917	0.0319235	0.0458941	0.0242765	0.0418118	0.0287294	0.0736824	0.0613588	0.0286353	0.0255353	0.0406882	0.0465765	0.0398353	0.0950882	0.0598353	0.0349471	0.0258882	0.0548059
	chr11	5495389	5495469	7	1	Tet1KO	Tet1KO	0	1	0.718357	0.33335	0.6325	0.507943	0.593686	0.592586	0.698971	0.508614	NA	0.509717	0.734829	0.886329	0.774413	0.811135	0.573684	0.542857	0.8875	0.89516	0.831555	0.875667	0.453654	0.472889	0.457471	0.506757	0.611714	0.398114	0.324786	0.437457	0.378257	0.464286	0.539157	0.473471	0.310743	0.431557	0.3432	0.490043	0.552886	0.569629	0.534386	0.545671
	chr11	55314378	55314550	6	1	Tet1KO	Tet1KO	0	1	0.3629	0.2889	0.512533	0.1274	0.3359	0.23995	0.387517	0.369133	NA	0.39796	0.27165	0.5542	0.606741	0.623687	0.436075	0.53545	0.526032	0.687002	0.734886	0.81534	0.657273	0.619576	0.1	0.215367	0.1361	0.181983	0.1998	0.2859	0.22155	0.220083	0.22215	0.179133	0.132283	0.1934	0.1682	0.327733	0.269417	0.401983	0.169933	0.204033
	chr11	5692035	5692518	8	0.875	Tet1KO	Tet1KO	0	1	0.62385	0.777783	0.83219	0.59416	0.69767	0.7147	0.67862	0.62601	0.25714	0.81317	0.60201	0.794178	0.67451	0.662059	0.769553	0.699946	0.766426	0.745999	0.779137	0.872332	0.755303	0.73167	0.723022	0.63761	0.64992	0.63396	0.63216	0.64648	0.69279	0.69245	0.64731	0.65463	0.70045	0.60248	0.55663	0.70197	0.60026	0.57012	0.49841	0.56478
	chr11	57012427	57012808	6	1	Tet1KO	Tet1KO	0	1	0.288567	0.2768	0	0.0959143	0.150956	0.2223	0.291178	0.209611	0.325	0.041675	0.240589	0.0101	0.0695238	0.278472	0.0181818	0	0	0.015873	0.515862	0.556139	0	0	0.274288	0.398211	0.3307	0.309589	0.2642	0.267789	0.302622	0.3206	0.328033	0.313367	0.346756	0.321178	0.256467	0.197233	0.0891556	0.352825	0.639633	0.5118
	chr11	57841244	57841432	8	1	Tet1KO	Tet1KO	0	1	0.300162	0.412838	0.71375	0.200825	0.457487	0.345087	0.432163	0.297375	0.2	0.733263	0.356212	0.567525	0.610117	0.722222	0.519163	0.580763	0.698031	0.671077	0.855556	0.849626	0.678572	0.759777	0.0856714	0.225513	0.162587	0.10095	0.1645	0.131513	0.13005	0.1568	0.132025	0.146512	0.133738	0.103013	0.165387	0.171025	0.218062	0.312912	0.231238	0.272325
	chr11	57910477	57910596	5	1	WT_6wk	Egr1KO	1	0	0.93548	0.79436	0.95554	0.84786	0.91854	0.83004	0.8512	0.92944	1	1	0.8306	1	0.0774067	0.0884852	0.62718	0.688232	0.516994	0.549032	0.780244	0.868485	0.853968	0.618441	0.84446	0.8978	0.79946	0.82976	0.8585	0.87426	0.88524	0.8347	0.91268	0.86928	0.84516	0.83168	0.80746	0.8299	0.8425	0.72878	0.7667	0.82976
	chr11	58113993	58114103	6	1	Tet1KO	Tet1KO	0	1	0.47505	0.749683	0.27145	0.906933	0.58125	0.8565	0.63155	0.47765	0.874333	0.504433	0.667733	0.454017	NA	0.82	0.357738	0.318651	0.657363	0.637102	0.841732	0.825147	0.964286	0.944865	0.988933	0.957783	0.9287	0.932317	0.93635	0.931367	0.977983	0.918917	0.924583	0.962417	0.86425	0.88885	0.923783	0.89015	0.883567	0.980917	0.948	0.939133
	chr11	58640372	58641236	31	1	Tet1KO	Tet1KO	0	1	0.0417675	0.0157588	0.0545625	0.0203763	0.0765333	0.06228	0.0597489	0.047795	0	0.0672343	0.0568881	0.0691111	0.327778	0.414815	0.0783416	0.065538	0.059136	0.0582875	0.781308	0.81292	0.0923847	0.169126	0.041675	0.0525844	0.0515667	0.0332822	0.0283778	0.0266	0.02308	0.0436067	0.0345889	0.0718067	0.0448	0.0370333	0.0487556	0.0570822	0.0481578	0.04226	0.0583556	0.0583333
	chr11	58937698	58937860	8	1	Tet1KO	Tet1KO	0	1	0.532338	0.485513	0.2581	0.558863	0.436425	0.504075	0.460537	0.415275	0.833325	0.377257	0.499525	0.322813	0.559111	0.612523	0.239219	0.280236	0.331303	0.333784	0.674418	0.815586	0.348011	0.386485	0.693237	0.642737	0.522188	0.642875	0.59485	0.548737	0.553338	0.585512	0.497575	0.55185	0.561925	0.507575	0.550013	0.58	0.537125	0.59945	0.570013	0.567887
	chr11	59134523	59135167	31	1	Tet1KO	Tet1KO	0	1	0.0416821	0.123875	0.07127	0.0556771	0.0821895	0.0722975	0.0844122	0.0689525	0.01428	0.0162947	0.0880263	0.162629	0.289957	0.244266	0.0370164	0.210502	0.15294	0.12241	0.574789	0.630229	0.166696	0.220866	0.0469321	0.0636976	0.0539341	0.055265	0.0814725	0.0861919	0.103544	0.06415	0.0500525	0.0424615	0.0714923	0.0466976	0.0257125	0.05364	0.075555	0.053725	0.0793079	0.0993568
	chr11	59135812	59136076	21	1	Tet1KO	Tet1KO	0	1	0.0701567	0.107084	0.0104187	0.0523857	0.0698933	0.03971	0.05092	0.10511	0	0.03378	0.08026	0.0752125	0.111574	NA	0.0079365	0.0185185	0.0392506	0.0417233	0.576261	0.440238	0.0820684	0.0425028	0.0370444	0.0177933	0.0974767	0.06487	0.131993	0.0381367	0.07492	0.111	0.0537633	0.06109	0.0867067	0.0246433	0.07837	0.0791733	0.0531467	0.112083	0.0812909	0.0534067
	chr11	59176879	59177479	33	0.878788	Tet1KO	Tet1KO	0	1	0.174386	0.102569	0.224489	0.136015	0.197745	0.148925	0.180357	0.180026	NA	0.183412	0.192684	0.17578	0.207225	0.215706	0.177714	0.199561	0.177803	0.166431	0.459115	0.432001	0.15128	0.208042	0.578317	0.154698	0.121018	0.151198	0.176006	0.12648	0.156549	0.142135	0.156984	0.127422	0.140265	0.14332	0.181004	0.175882	0.17792	0.137627	0.115853	0.149159
	chr11	59212407	59212593	7	1	Egr1KO	Egr1KO	1	0	0.430014	0.646086	0.26858	0.661514	0.283929	0.570171	0.2837	0.2696	0.177767	0.182686	0.473314	0.224425	0.733189	0.714815	0.276984	0.477778	0.484688	0.547024	0.594671	0.422399	0.753307	0.617687	0.875	0.788086	0.884386	0.804143	0.868014	0.808714	0.875686	0.850771	0.832586	0.827414	0.804843	0.847829	0.794157	0.7386	0.772557	0.764714	0.834971	0.846786
	chr11	59284293	59284445	10	1	Tet1KO	Tet1KO	0	1	0.363736	0.233333	0.6557	0.130527	0.539064	0.115736	0.296309	0.349318	0.12	0.652745	0.329555	0.477282	0.632065	0.706111	0.400132	0.5	0.816631	0.738528	0.83273	0.802059	0.521412	0.669939	0.21012	0.132009	0.111382	0.138682	0.0592	0.123445	0.101055	0.0885091	0.0869273	0.144473	0.186982	0.144345	0.0490636	0.174627	0.1661	0.212882	0.284745	0.2572
	chr11	59291448	59292110	11	0.818182	Tet1KO	Tet1KO	0	1	0.162493	0.221336	0.183943	0.130879	0.151679	0.1531	0.175343	0.199064	0.1274	0.171157	0.142893	0.181607	0.38925	NA	0.396845	0.244643	0.322196	0.238544	0.566826	0.64476	0.27576	0.221665	0.0297667	0.127936	0.147779	0.135736	0.115107	0.132693	0.120493	0.158793	0.15395	0.105736	0.137857	0.136393	0.131107	0.170914	0.115821	0.106543	0.103157	0.158329
	chr11	5980904	5981288	9	0.888889	Tet1KO	Tet1KO	0	1	0.554123	0.89334	0.614286	0.586238	0.6136	0.618669	0.583869	0.542646	0.9306	0.601808	0.642492	0.616085	0.585132	0.542861	0.532407	0.600529	0.725583	0.646155	0.699614	0.774248	0.624901	0.692559	0.591267	0.607523	0.511838	0.594369	0.520615	0.588269	0.622077	0.559423	0.536869	0.568646	0.616008	0.585885	0.509738	0.589262	0.542746	0.530392	0.508331	0.620554
	chr11	59963826	59963915	7	1	Tet1KO	Tet1KO	0	1	0.0852	0.0204143	0.185	0.0285714	0.126986	0.0268571	0.0673	0.0534143	NA	0.23714	0.0561286	0.14285	0.16811	0.0382653	0.119048	0.0952381	0.338911	0.409567	0.391414	0.356473	0.120635	0.0714286	0	0.0268714	0.00952857	0.0261714	0.0186	0	0.0338429	0.0302286	0.00714286	0.0189429	0.0163286	0	0.0236	0.0410429	0.0150286	0.0184571	0.0459429	0.0154286
	chr11	61212326	61212797	13	0.923077	Tet1KO	Tet1KO	0	1	0.552184	0.4515	0.609859	0.512284	0.550684	0.513042	0.530242	0.542995	0.4375	0.607144	0.4974	0.690594	0.483506	0.698707	0.583187	0.645423	0.691728	0.686601	0.808004	0.783016	0.589881	0.510595	0.527376	0.519732	0.524958	0.558363	0.465311	0.535384	0.490337	0.540974	0.553332	0.558305	0.501626	0.423595	0.477111	0.508805	0.501253	0.532079	0.581063	0.568068
	chr11	61342053	61342647	6	1	Tet1KO	Tet1KO	0	1	0.05845	0.157232	0.0845625	0.119206	0.0862844	0.0564406	0.0642906	0.0752375	0.198612	0.106667	0.0788533	0.13505	0.189365	0	0.0685719	0.0571443	0.133893	0.0714526	0.512018	0.498299	0.139854	0.125623	0.0732308	0.0644281	0.0683688	0.0582156	0.0524906	0.0485563	0.0670188	0.0447813	0.0396935	0.0597219	0.0622969	0.0357469	0.0563469	0.0539313	0.049425	0.0750875	0.0783292	0.0757906
	chr11	61378036	61378321	14	1	Tet1KO	Tet1KO	0	1	0.145728	0.338	0.311477	0.139031	0.1857	0.192533	0.177194	0.212572	0.43055	0.4456	0.166972	0.513892	0.281685	0.666667	0.395202	0.156116	0.406208	0.34654	0.614257	0.555723	0.491766	0.259361	0.303657	0.12485	0.175917	0.139317	0.116972	0.1038	0.148656	0.145489	0.174717	0.123522	0.17135	0.147433	0.129661	0.136067	0.151783	0.151833	0.124944	0.180069
	chr11	61452168	61452869	14	1	Tet1KO	Tet1KO	0	1	0.574444	0.936323	0.206329	0.761006	0.624853	0.652541	0.514247	0.494212	0.835927	0.248869	0.842141	0.258523	0.574359	0.659028	0.154824	0.18553	0.876636	0.774878	0.845177	0.846097	0.439271	0.45019	0.796425	0.858447	0.903406	0.837441	0.848929	0.858529	0.880065	0.835141	0.890371	0.795276	0.792071	0.828959	0.804647	0.781112	0.804847	0.846882	0.891318	0.831765
	chr11	62560615	62561008	29	0.965517	Tet1KO	Tet1KO	1	1	0.38675	0.27506	0.33625	0.232406	0.347276	0.300391	0.388734	0.366312	0.326892	0.428468	0.238184	0.387446	0.730854	0.627962	0.25119	0.319597	0.417241	0.340047	0.835237	0.855624	0.227541	0.194422	0.262574	0.270419	0.305513	0.356434	0.355612	0.362284	0.330487	0.247881	0.427366	0.274081	0.335206	0.303481	0.284612	0.295466	0.279744	0.337953	0.272141	0.297619
	chr11	62560793	62560961	13	1	Egr1KO	Egr1KO	1	1	0.329487	0.21013	0.283271	0.185186	0.303657	0.26782	0.306067	0.233167	0.4	0.473107	0.32792	0.420121	0.646952	0.700853	0.216905	0.282576	0.266744	0.343507	0.829217	0.864119	0.22374	0.102961	0.178007	0.294693	0.27072	0.3674	0.36466	0.337313	0.386533	0.28494	0.41606	0.278313	0.281193	0.26982	0.255293	0.293493	0.29894	0.327147	0.20442	0.344527
	chr11	62820573	62821150	15	1	Tet1KO	Tet1KO	0	1	0.1433	0.16222	0.0641167	0.220767	0.111662	0.106256	0.116281	0.08635	0.0809667	0.124007	0.0920437	0.0560333	0.427157	0.215079	0.115152	0.147004	0.254441	0.165358	0.419923	0.299587	0.165334	0.170873	0.15	0.293812	0.237	0.253906	0.244256	0.246525	0.175881	0.23345	0.2089	0.204681	0.217781	0.2448	0.2331	0.190406	0.208462	0.182212	0.20025	0.196862
	chr11	64520177	64520977	13	1	Tet1KO	Tet1KO	0	1	0.298569	0.501156	0.369365	0.319583	0.366871	0.236187	0.445739	0.362173	0.50762	0.373505	0.580576	0.338174	0.425821	0.912037	0.220311	0.204938	0.590538	0.636159	0.81046	0.885057	0.891079	0.848612	0.268833	0.244046	0.173114	0.207827	0.275072	0.206846	0.188189	0.21175	0.240138	0.212758	0.137308	0.266509	0.214937	0.249407	0.265647	0.296019	0.274146	0.267306
	chr11	65270558	65270702	8	1	Tet1KO	Tet1KO	0	1	0.0864875	0.11265	0.251429	0.0286375	0.23295	0.109863	0.1903	0.195175	0	0.1936	0.18115	0.138462	0.230769	0.316949	0.284301	0.17979	0.213428	0.204541	0.737464	0.631912	0.188402	0.294544	0.0478125	0.060025	0.0294375	0.0490625	0.0137375	0.031875	0.0237875	0.0594	0.02745	0.04595	0.06865	0.0466875	0.0782875	0.0659875	0.0306875	0.09735	0.0756125	0.053925
	chr11	6597836	6599019	27	0.814815	Tet1KO	Tet1KO	0	1	0.430913	0.65049	0.323514	0.56058	0.504516	0.545653	0.503422	0.467447	0.708733	0.347513	0.600012	0.2992	0.550423	0.600312	0.349737	0.430609	0.252512	0.249168	0.793431	0.794341	0.469491	0.407049	0.543207	0.570669	0.575922	0.558588	0.543997	0.573722	0.559941	0.603844	0.574844	0.552825	0.582225	0.584425	0.558372	0.561728	0.542816	0.552847	0.549094	0.547422
	chr11	68544741	68544929	6	1	Tet1KO	Tet1KO	0	1	0.282683	0.05555	0.36715	0.0512833	0.35555	0.198833	0.276483	0.206133	0.2	0.45055	0.252567	0.3014	0.300183	0.283515	0.385979	0.536147	0.484007	0.535318	0.514642	0.505333	0.366667	0.3	0.117	0.0493833	0.0792167	0.0589	0.06575	0.04385	0.0747167	0.110317	0.0692333	0.0561167	0.121733	0.111317	0.0970667	0.0888	0.06025	0.0616333	0.0624167	0.0367333
	chr11	68850867	68851085	7	1	Tet1KO	Tet1KO	0	1	0.4449	0.706829	0.263843	0.861043	0.538	0.757443	0.5343	0.4654	0.857429	0.316757	0.6976	0.1628	0.618558	0.5	0.0574314	0.141725	0.334966	0.303806	0.739233	0.888813	0.883638	0.909085	0.9147	0.912329	0.888871	0.894657	0.885843	0.890657	0.8949	0.906457	0.8838	0.892129	0.904586	0.888229	0.859543	0.893014	0.826543	0.892543	0.923043	0.898471
	chr11	69134756	69134869	6	1	Tet1KO	Tet1KO	0	1	0.518033	0.628217	0.490633	0.473867	0.470667	0.402733	0.429017	0.426667	0.8	0.65185	0.4937	0.6499	0.54518	0.579825	0.556349	0.513333	0.768149	0.603416	0.805181	0.826815	0.65	0.580303	0.146825	0.309767	0.289467	0.265717	0.257617	0.3689	0.168733	0.2989	0.3404	0.288233	0.40345	0.296867	0.337833	0.347117	0.4415	0.295017	0.279617	0.32465
	chr11	69150727	69151036	14	1	Tet1KO	Tet1KO	0	1	0.261129	0.18505	0.141071	0.356757	0.257979	0.287229	0.192443	0.180771	NA	0.182029	0.230514	0.187873	0.313709	0.245406	0.154429	0.0965987	0.0971706	0.0936544	0.610932	0.661801	0.550726	0.469927	0.525922	0.295764	0.392979	0.304664	0.33655	0.309964	0.336857	0.295729	0.354964	0.299793	0.333514	0.336179	0.237379	0.365936	0.399093	0.2846	0.319764	0.387743
	chr11	69156687	69157293	22	0.954545	Tet1KO	Tet1KO	0	1	0.179552	0.266213	0.305881	0.132313	0.216776	0.147872	0.212568	0.188668	0.49724	0.300111	0.149817	0.259914	0.218448	0.29772	0.237112	0.420397	0.281874	0.295828	0.439624	0.447587	0.40308	0.348763	0.1998	0.124452	0.108104	0.127564	0.112496	0.127136	0.111792	0.112456	0.114248	0.111752	0.1274	0.119764	0.106068	0.1485	0.132608	0.134316	0.150522	0.117528
	chr11	69420871	69421915	25	0.84	Tet1KO	Tet1KO	0	1	0.295558	0.312418	0.508387	0.183297	0.400942	0.230742	0.377584	0.428039	0.361117	0.529448	0.355365	0.578432	0.502359	0.474236	0.438719	0.353241	0.671677	0.727772	0.70471	0.760635	0.569133	0.599019	0.0897217	0.0880839	0.111177	0.114148	0.0672613	0.0614419	0.067871	0.0957355	0.105455	0.0976806	0.0832871	0.102094	0.117013	0.126548	0.137045	0.115655	0.120168	0.137345
	chr11	69438227	69438235	5	1	Egr1KO	Egr1KO	1	1	0.47692	0.4727	0.62194	0.65334	0.55774	0.53828	0.52434	0.5624	0.70954	0.64002	0.6418	0.67756	0.974521	1	NA	0.6	0.794921	0.64	0.988889	1	1	0.847619	0.53676	0.46794	0.66454	0.84154	0.74	0.8024	0.69818	0.48642	0.6418	0.8209	0.78668	0.74752	0.4	0.66366	0.6911	0.52946	0.28534	0.8706
	chr11	69438227	69438235	5	1	Tet1KO	Tet1KO	1	1	0.47692	0.4727	0.62194	0.65334	0.55774	0.53828	0.52434	0.5624	0.70954	0.64002	0.6418	0.67756	0.974521	1	NA	0.6	0.794921	0.64	0.988889	1	1	0.847619	0.53676	0.46794	0.66454	0.84154	0.74	0.8024	0.69818	0.48642	0.6418	0.8209	0.78668	0.74752	0.4	0.66366	0.6911	0.52946	0.28534	0.8706
	chr11	69578438	69578513	5	1	Tet1KO	Tet1KO	0	1	0.14562	0.18166	0.07948	0.22728	0.20002	0.18796	0.2332	0.13918	0.12572	0.07334	0.0762	0.1526	0.269837	0.287778	0.110714	0.0910716	0.146414	0.109091	0.528854	0.640138	0.158333	0.123571	0.25198	0.1948	0.14338	0.16016	0.17722	0.19088	0.1796	0.1373	0.2527	0.13764	0.17584	0.1338	0.14258	0.2406	0.06478	0.15406	0.20838	0.21884
	chr11	69778414	69778718	13	0.846154	Tet1KO	Tet1KO	0	1	0.682014	0.764883	0.622756	0.718533	0.733429	0.745236	0.721086	0.66915	0.619633	0.692514	0.79725	0.680458	0.736163	0.852023	0.858333	NA	0.786688	0.781339	0.859721	0.864816	0.891497	0.830102	0.8	0.788771	0.733014	0.709743	0.730064	0.71995	0.710607	0.728529	0.800043	0.698364	0.785979	0.70995	0.739121	0.7588	0.803307	0.7194	0.665871	0.752746
	chr11	70253741	70254877	35	1	Tet1KO	Tet1KO	0	1	0.107016	0.124364	0.0827025	0.120077	0.128009	0.0960907	0.110326	0.111633	0.0733333	0.088539	0.117644	0.104442	0.180173	0.220917	0.0952763	0.0952621	0.0974354	0.100132	0.504292	0.496914	0.107538	0.110905	0.108097	0.10886	0.111288	0.096214	0.0862047	0.0791721	0.0996442	0.0904023	0.086386	0.0849279	0.0815047	0.0860651	0.0825698	0.0954047	0.0913279	0.114298	0.111907	0.0991814
	chr11	70460056	70460105	6	1	Tet1KO	Tet1KO	0	1	0.52475	NA	0.803433	0.19445	0.62095	0.469217	0.356483	0.450483	0.407733	0.736117	0.44305	NA	0.371667	0.666667	0.653439	0.320371	0.857143	0.767845	0.869475	0.951195	0.747392	0.730882	NA	0.163483	0.262883	0.32815	0.2882	0.180767	0.183733	0.2159	0.139183	0.2083	0.2484	0.234567	0.182717	0.221383	0.278167	0.21295	0.210233	0.260867
	chr11	70520040	70520267	20	0.95	Tet1KO	Tet1KO	0	1	0.28771	0.379854	0.637367	0.16459	0.274805	0.246585	0.36763	0.329035	0.291675	0.476208	0.118205	0.451944	0.436687	0.550396	0.481349	0.422688	0.265448	0.298133	0.732523	0.729504	0.357672	0.325403	0.1252	0.19566	0.180935	0.11638	0.10547	0.135875	0.17863	0.18598	0.11089	0.16212	0.121055	0.112835	0.147855	0.14041	0.21315	0.12462	0.12993	0.217675
	chr11	71032529	71033099	18	0.833333	Tet1KO	Tet1KO	0	1	0.0747087	0.116954	0.0462136	0.0124909	0.135675	0.0641917	0.129575	0.110967	0.105	0.0505333	0.157096	0.0464182	0.2875	0.353333	0.0592592	0.0502994	0.195791	0.144801	0.294193	0.393651	0.0162037	0.0176379	0.0078125	0.042575	0.0321708	0.027875	0.0347167	0.0169042	0.0102333	0.0196625	0.0276042	0.00885	0.0191087	0.0230792	0.0110125	0.0276042	0.0272125	0.0655542	0.0629542	0.0275083
	chr11	71996515	71997121	11	1	Tet1KO	Tet1KO	0	1	0.411878	0.595167	0.48365	0.444561	0.487794	0.434747	0.52445	0.453839	0.568013	0.436678	0.540583	0.553153	0.36997	0.389601	0.433018	0.458161	0.375287	0.373577	0.624778	0.734882	0.224522	0.244449	0.532253	0.477517	0.458472	0.479733	0.480956	0.48125	0.502472	0.465367	0.46445	0.470872	0.4446	0.4624	0.438083	0.426461	0.448722	0.576989	0.568144	0.545533
	chr11	72029157	72029460	19	1	Tet1KO	Tet1KO	0	1	0.138895	0	0.0654714	0.0788111	0.104889	0.119153	0.0990211	0.238474	0.1	0.236338	0.115631	0.133108	0.439253	0.423749	0.148344	0.0818183	0.326187	0.298816	0.709317	0.745914	0.327479	0.183112	0.091075	0.135242	0.131274	0.176726	0.0898316	0.0928	0.115532	0.162442	0.124679	0.195795	0.108184	0.140758	0.1233	0.102579	0.134805	0.115458	0.126058	0.150989
	chr11	72050574	72050727	8	0.875	Tet1KO	Tet1KO	0	1	0.432513	0.286057	0.405575	0.179512	0.343813	0.219337	0.347963	0.308013	NA	0.395838	0.3118	0.34375	0.312381	0.542857	0.260917	0.484673	0.73481	0.685285	0.708333	0.77128	0.576257	0.533468	0.10655	0.261937	0.249525	0.19205	0.26505	0.205412	0.188475	0.215237	0.187425	0.217175	0.179375	0.252325	0.181975	0.142725	0.224362	0.28445	0.392888	0.277575
	chr11	72084384	72084648	14	0.857143	Tet1KO	Tet1KO	0	1	0.5359	0.933043	0.212286	0.469686	0.643771	0.581564	0.534871	0.634114	0.95	0.190386	0.971543	0.178038	0.755393	0.776655	0.0690226	0	0.448013	0.444413	0.836014	0.786539	0.892949	0.945855	0.952521	0.955214	0.9515	0.941943	0.952886	0.962429	0.944471	0.970229	0.943829	0.962714	0.961893	0.954557	0.954414	0.874864	0.895764	0.958193	0.958121	0.9183
	chr11	72205088	72205603	13	0.923077	Tet1KO	Tet1KO	0	1	0.579385	0.744886	0.205567	0.855431	0.592185	0.719785	0.587985	0.497915	0.8	0.205325	0.797508	0.29245	0.665815	0.795089	0.17498	0.105714	0.808042	0.760335	0.785326	0.781961	0.748479	0.649545	0.883125	0.848577	0.833162	0.912985	0.911531	0.860792	0.879423	0.851292	0.859477	0.8272	0.857723	0.811646	0.842238	0.871962	0.881869	0.853485	0.887285	0.8572
	chr11	74590874	74591133	10	1	Tet1KO	Tet1KO	0	1	0.32722	0.54497	0.34451	0.37746	0.37722	0.30556	0.40436	0.4185	0.516675	0.27103	0.47511	0.24662	0.413335	0.455289	0.342705	0.242929	0.538151	0.505166	0.647192	0.663585	0.441073	0.504896	0.553211	0.38995	0.45948	0.39033	0.47193	0.4456	0.41001	0.42368	0.41503	0.41301	0.36099	0.38163	0.42003	0.35944	0.34476	0.48255	0.45547	0.45844
	chr11	75468253	75468368	8	1	Tet1KO	Tet1KO	0	1	0.15325	0.0516	0.18935	0.13925	0.186663	0.1819	0.153487	0.0735625	0.13334	0.134175	0.161675	0.147325	0.201359	0.209722	0.148201	0.129566	0.234375	0.114732	0.362778	0.336822	0.238889	0.272538	0.1	0.09	0.104462	0.09895	0.0763	0.0764125	0.075475	0.0639	0.1327	0.0551	0.1351	0.0917125	0.0612375	0.0832875	0.1205	0.0488875	0.0603375	0.0770875
	chr11	76263110	76263356	11	1	Tet1KO	Tet1KO	0	1	0.293842	0.232808	0.652175	0.272409	0.435242	0.409325	0.357733	0.349875	0.475	0.6997	0.414892	0.5802	0.42	0.471429	0.483532	0.578333	0.751853	0.634077	0.266667	0.707196	0.492394	0.636806	0.071425	0.12665	0.167042	0.126108	0.116767	0.161958	0.128342	0.16545	0.143242	0.155533	0.162767	0.158925	0.145658	0.188408	0.176817	0.028375	0.08655	0.049875
	chr11	76679844	76680348	12	0.833333	Tet1KO	Tet1KO	0	1	0.433525	0.472427	0.487508	0.49329	0.494825	0.455083	0.453575	0.385883	0.333333	0.568517	0.518817	0.644975	0.620171	0.798684	0.490819	0.446905	0.307796	0.30725	0.723485	0.70893	0.720593	0.570367	0.6273	0.533992	0.537492	0.631808	0.570083	0.496725	0.577933	0.564058	0.494208	0.572875	0.572958	0.563475	0.500075	0.562342	0.530083	0.43935	0.48345	0.574833
	chr11	77864912	77865043	7	1	Tet1KO	Tet1KO	0	1	0.476486	0.91875	0.212414	0.842957	0.635729	0.443986	0.554743	0.367257	0.843633	0	0.887729	0	0.602381	NA	0	0	0.739322	0.814011	0.765741	0.764389	0.655678	0.590043	0.5	0.740971	0.720929	0.696286	0.737171	0.745686	0.7181	0.657271	0.737371	0.742443	0.697443	0.661229	0.702671	0.667329	0.7972	0.665071	0.635214	0.682971
	chr11	78466542	78466695	8	0.875	Tet1KO	Tet1KO	0	1	0.4679	0.433625	0.333338	0.341975	0.395688	0.341775	0.331137	0.299525	0.43334	0.241267	0.372629	0.212086	0.405109	0.389773	0.268466	0.366667	0.585714	0.423861	0.650729	0.507433	0.177976	0.204543	0.467212	0.3677	0.381337	0.32475	0.472125	0.33155	0.244775	0.27635	0.241888	0.343737	0.2571	0.2445	0.264213	0.364588	0.32205	0.507775	0.477463	0.338625
	chr11	78490653	78491276	22	1	Tet1KO	Tet1KO	0	1	0.0686581	0.116333	0.120081	0.0647647	0.0984419	0.0528032	0.05096	0.0785774	0.5746	0.063727	0.09079	0.165976	0.162425	0.0751701	0.0842878	0.0898371	0.0594665	0.0651725	0.310301	0.547998	0.0923941	0.0779275	0.1075	0.0707726	0.0881032	0.0631323	0.0864145	0.0972694	0.0671532	0.0930274	0.112577	0.0582306	0.0509097	0.0481274	0.0631548	0.0687017	0.0606258	0.0600339	0.115315	0.0808968
	chr11	78952746	78953007	14	1	Tet1KO	Tet1KO	0	1	0.07524	0.06945	0.0661867	0.116392	0.185353	0.106353	0.202427	0.141893	0	0.164629	0.0373067	0.0687143	0.169955	0.301213	0.0167443	0.0166667	0.125888	0.153492	0.618615	0.671493	0.114005	0.19397	0.06222	0.05426	0.03726	0.0316467	0.0357267	0.0643667	0.0342067	0.0707133	0.0378867	0.04596	0.0346533	0.06162	0.04194	0.0898467	0.0603867	0.0784933	0.0949133	0.0983467
	chr11	80154450	80154873	24	0.875	Tet1KO	Tet1KO	0	1	0.200187	0.333333	0.206004	0.150145	0.205933	0.1605	0.20625	0.206843	0.04	0.19242	0.215648	0.26427	0.262456	0.334603	0.174603	0.0709524	0.294268	0.294472	0.459935	0.540185	0.318862	0.355952	0.193017	0.163357	0.148093	0.2226	0.18841	0.178803	0.184907	0.169297	0.17514	0.15961	0.198807	0.203807	0.149848	0.183833	0.15667	0.202553	0.17221	0.190163
	chr11	83039898	83040071	8	1	Tet1KO	Tet1KO	0	1	0.137856	0.1005	0.16572	0.0416625	0.201178	0.141378	0.175322	0.104456	0.4508	0.252944	0.189733	0.260288	0.4	0.183333	0.228274	0.279576	0.20267	0.180736	0.743086	0.697182	0.278847	0.164426	0.138189	0.0886333	0.0781222	0.131444	0.109222	0.137578	0.0495556	0.0716111	0.0773556	0.194289	0.143922	0.102156	0.194711	0.0765444	0.191656	0.103711	0.172078	0.105367
	chr11	83419306	83420174	19	0.894737	Tet1KO	Tet1KO	0	1	0.570271	0.550852	0.69822	0.505337	0.664462	0.610213	0.586688	0.583129	0.60857	0.733621	0.553548	0.762509	0.643711	0.60671	0.60962	0.584376	0.503799	0.485461	0.813679	0.814287	0.467587	0.499882	0.439056	0.434213	0.433904	0.465413	0.457771	0.4442	0.428846	0.456392	0.479279	0.446613	0.447904	0.466263	0.432988	0.487192	0.494921	0.479767	0.493158	0.474913
	chr11	83427057	83427412	11	1	Tet1KO	Tet1KO	0	1	0.43847	0.350436	0.553747	0.401269	0.410796	0.342309	0.322026	0.368152	0.357933	0.46195	0.330356	0.495086	0.508101	0.477372	0.37692	0.456548	0.477668	0.45102	0.696945	0.774427	0.698436	0.438096	0.61875	0.466552	0.395739	0.458248	0.456157	0.447765	0.486022	0.536661	0.519391	0.522309	0.398757	0.42463	0.476686	0.505913	0.511043	0.367296	0.318091	0.393939
	chr11	85524300	85525213	19	1	Tet1KO	Tet1KO	0	1	0.159204	0.300571	0.174496	0.0488042	0.218242	0.163121	0.229879	0.264429	0.270608	0.165563	0.177504	0.234479	0.310924	0.448598	0.0946864	0.169224	0.193987	0.155852	0.761405	0.560779	0.286987	0.296665	0.0348542	0.0708042	0.0834667	0.0413042	0.066375	0.0608083	0.0556083	0.0824708	0.063475	0.0530958	0.0614958	0.0314625	0.0331167	0.081	0.0622375	0.105383	0.111638	0.0970625
	chr11	86437450	86437889	16	0.8125	Tet1KO	Tet1KO	0	1	0.253439	0.318472	0.0870056	0.361339	0.27495	0.347033	0.381856	0.356183	0.4762	0.00735294	0.382822	0.0190813	0.359336	0.427247	0.037037	0.032382	0.0193529	0.0403571	0.669407	0.538572	0.003268	0.0315536	0.788524	0.803194	0.804317	0.818556	0.781694	0.732811	0.7412	0.751944	0.670756	0.632611	0.675906	0.695944	0.666883	0.449894	0.550072	0.815661	0.796878	0.781133
	chr11	8692501	8693030	11	0.818182	Egr1KO	Egr1KO	1	0	0.404831	0.55059	0.571138	0.0553077	0.446569	0.339669	0.400254	0.3972	0.505563	0.558023	0.503469	0.630092	0.590463	0.550391	0.488292	0.472095	0.859422	0.818868	0.65466	0.651622	0.671327	0.686384	0.142856	0.142146	0.157785	0.100062	0.141138	0.0611154	0.0759077	0.0607846	0.0887692	0.0817538	0.0960385	0.0626385	0.0759231	0.135977	0.115677	0.191692	0.231846	0.224369
	chr11	87733948	87734031	7	1	Tet1KO	Tet1KO	0	1	0.396557	0.0939333	0.744314	0.173657	0.413043	0.291329	0.267471	0.351029	0.2	0.518533	0.176114	0.698971	0.494679	0.581024	0.8	0.687199	0.683174	0.726445	0.64027	0.74604	0.0408163	0.0309109	0.336457	0.468814	0.455043	0.377143	0.412586	0.311614	0.373757	0.175786	0.278157	0.1894	0.258886	0.168843	0.2012	0.208771	0.284857	0.0962143	0.289957	0.122171
	chr11	87801976	87802529	17	0.823529	Egr1KO	Egr1KO	1	1	0.486218	0.685262	0.33935	0.513029	0.487724	0.505282	0.471124	0.437053	0.753178	0.331224	0.636624	0.257206	0.659768	0.649154	0.162765	0.186374	0.751374	0.657971	0.655171	0.605102	0.213635	0.304441	0.74358	0.802859	0.821959	0.816894	0.808688	0.707347	0.736235	0.735976	0.677212	0.729382	0.753876	0.648947	0.626576	0.702518	0.7046	0.811665	0.810988	0.8236
	chr11	87801976	87802829	32	0.8125	Tet1KO	Tet1KO	1	1	0.451272	0.566213	0.368042	0.519503	0.462775	0.505891	0.445844	0.483762	0.753236	0.44025	0.593791	0.356148	0.608055	0.557935	0.296967	0.344002	0.750741	0.566611	0.729718	0.724499	0.344403	0.456561	0.661822	0.687813	0.668172	0.641303	0.683481	0.616728	0.673303	0.649578	0.57805	0.603559	0.633931	0.583997	0.545028	0.670344	0.691113	0.641581	0.684503	0.658409
	chr11	87984004	87984723	10	1	Tet1KO	Tet1KO	0	1	0.41155	0.475464	0.317406	0.775181	0.482781	0.601562	0.566669	0.507606	0.534608	0.268338	0.45675	0.344756	0.5633	0.739015	0.341152	0.303375	0.0183854	0.0344629	0.763534	0.716801	0.115361	0.0702837	0.848762	0.892256	0.907419	0.906606	0.875131	0.823287	0.868894	0.877344	0.848513	0.859838	0.844862	0.806863	0.841738	0.811125	0.778044	0.912419	0.884212	0.885763
	chr11	88010133	88010277	7	1	Tet1KO	Tet1KO	0	1	0.0954	0.0666667	0.0398286	0.0285714	0.114371	0.137871	0.0856	0.0399571	NA	0.09714	0.222729	0.0119	0.209307	0.0888889	0.0142857	0.04	0.0714286	0.139853	0.554029	0.44265	0.102271	0.0898377	0.208171	0.157286	0.158071	0.183686	0.0977714	0.151843	0.0979571	0.119143	0.0417	0.0802429	0.0919143	0.104357	0.0707714	0.142757	0.119643	0.215114	0.140329	0.2413
	chr11	88049481	88049592	7	1	Tet1KO	Tet1KO	0	1	0.183413	0.28765	0.103762	0.293363	0.161225	0.146987	0.172175	0.095125	0.5258	0.0826375	0.273875	0.149467	0.633333	NA	0.0557044	0.15845	0.101829	0.115348	0.567857	0.951389	0.151786	0.289263	0.544025	0.506513	0.462687	0.5026	0.45825	0.4334	0.397788	0.446887	0.478063	0.281062	0.35125	0.3293	0.376937	0.402825	0.306937	0.3592	0.370825	0.3058
	chr11	88294020	88294525	14	0.928571	Tet1KO	Tet1KO	0	1	0.384375	0.616675	0.4252	0.476744	0.462445	0.3838	0.40858	0.38689	0.52605	0.794633	0.421607	0.349353	0.514221	0.540638	0.519968	0.702608	0.792029	0.597009	0.727766	0.763887	0.697975	0.694562	0.377594	0.11966	0.18896	0.22086	0.20698	0.24314	0.185675	0.236635	0.18711	0.335235	0.28745	0.239215	0.23112	0.28421	0.2843	0.093675	0.142315	0.179335
	chr11	88895428	88895512	8	1	WT_6wk	Egr1KO	1	0	0.526525	1	0.971429	0.956888	0.979586	0.946425	0.9375	0.970975	NA	1	0.943871	0.986112	0.578454	0.701894	NA	NA	NA	NA	0.94617	0.943008	NA	NA	1	0.526	0.439937	0.394775	0.3672	0.237075	0.523575	0.433188	0.715814	0.715588	0.5294	0.4426	0.313875	0.44685	0.411413	0.435	0.449275	0.3561
	chr11	90169620	90169865	9	1	Tet1KO	Tet1KO	0	1	0.366833	0.190944	0.372589	0.545333	0.328222	0.358922	0.397156	0.396667	0.210117	0.3544	0.3191	0.356567	0.677224	0.721997	0.320505	0.359273	0.288242	0.224098	0.821668	0.651853	0.534063	0.397454	0.674067	0.632556	0.637411	0.602478	0.6355	0.654356	0.682978	0.638289	0.624111	0.613111	0.652878	0.625344	0.5847	0.536267	0.5828	0.668133	0.665511	0.645556
	chr11	90677840	90678262	8	1	Tet1KO	Tet1KO	0	1	0.378312	0.397937	0.228137	0.4552	0.464463	0.441362	0.384025	0.28655	0.3051	0.063	0.464288	0.0701875	0.475753	0.574816	0.0881895	0.0647923	0.178871	0.200555	0.594728	0.613182	0.817087	0.660011	0.5859	0.5449	0.508025	0.5374	0.537125	0.56525	0.354587	0.475325	0.55995	0.60785	0.599862	0.600213	0.625637	0.569662	0.604325	0.67955	0.689425	0.645687
	chr11	94213816	94213999	12	1	Tet1KO	Tet1KO	0	1	0.2124	0.282255	0.159	0.764318	0.26015	0.481033	0.404783	0.288933	0.726983	0.167625	0.439067	0.182283	0.283628	0.507955	0.123266	0.0952381	0.0783235	0.113941	0.611597	0.715427	0.113454	0.0946759	0.909508	0.947575	0.901967	0.894208	0.9338	0.843175	0.841892	0.842933	0.851667	0.866583	0.774392	0.795892	0.8175	0.7071	0.716192	0.940175	0.92655	0.928042
	chr11	94392445	94393064	24	1	Tet1KO	Tet1KO	0	1	0.1564	0.121225	0.244547	0.16877	0.181261	0.152732	0.178182	0.234754	0.141675	0.16876	0.118779	0.210211	0.339557	0.381084	0.111612	0.173474	0.457372	0.388058	0.672536	0.616028	0.49483	0.53352	0.117576	0.160279	0.132864	0.208129	0.185971	0.139325	0.188	0.194004	0.191311	0.220421	0.270536	0.199296	0.160657	0.224893	0.148761	0.161686	0.151936	0.122032
	chr11	94433847	94434071	10	1	Tet1KO	Tet1KO	0	1	0.75262	0.70668	0.81348	0.4504	0.6721	0.50592	0.61658	0.60856	NA	0.7891	0.56219	0.781414	0.717932	0.575672	0.808523	0.761735	0.921068	0.811746	0.909543	0.851109	0.470523	0.540411	0.31865	0.23861	0.27754	0.23527	0.3185	0.27323	0.25242	0.3154	0.26081	0.2597	0.27946	0.37606	0.38348	0.3794	0.44541	0.26671	0.22583	0.19138
	chr11	94564358	94564430	5	1	Egr1KO	Egr1KO	1	0	0.44624	0.085725	0.67096	0.091675	0.38612	0.18616	0.43812	0.39378	0.1118	0.74826	0.05716	0.75714	0.866667	0.833333	0.785714	0.738095	0.769762	0.871429	0.738095	0.719841	0.639683	0.584849	0.0986	0.13454	0.04206	0.07928	0.14704	0.0562	0.04912	0.09246	0.14076	0.03528	0.04428	0.02858	0.10662	0.06484	0.11432	0.2515	0.02872	0.10068
	chr11	94565106	94565512	19	0.894737	Tet1KO	Tet1KO	0	1	0.473171	0.416195	0.481511	0.153	0.493486	0.35431	0.522771	0.459381	0.4	0.610657	0.452065	0.5613	0.623525	0.602531	0.384659	0.480952	0.508818	0.606898	0.766385	0.756774	0.44287	0.400538	0.0896333	0.0752714	0.068481	0.12579	0.11939	0.1058	0.0832667	0.119205	0.0837429	0.159676	0.109543	0.117462	0.103638	0.172467	0.195681	0.172376	0.11411	0.121367
	chr11	94883434	94883821	12	0.833333	Tet1KO	Tet1KO	0	1	0.569427	0.282087	0.936907	0.163713	0.60554	0.413647	0.508867	0.618393	0.21332	0.957279	0.3201	0.963193	0.693553	0.598612	0.947552	0.905867	0.947853	0.941331	0.904538	0.852797	0.956114	0.887141	0.105169	0.112347	0.127533	0.166007	0.126787	0.102953	0.17508	0.143153	0.165213	0.19152	0.205967	0.160887	0.15002	0.19326	0.208567	0.177213	0.218553	0.201853
	chr11	94936306	94936768	6	1	Tet1KO	Tet1KO	0	1	0.279025	0.303545	0.286136	0.195664	0.225608	0.203958	0.260892	0.257833	0.666667	0.22495	0.291375	0.266867	0.134219	0.0703802	0.284884	0.300505	0.290631	0.333296	0.557896	0.601292	0.292328	0.324395	0.17287	0.110567	0.125025	0.169225	0.162492	0.163642	0.203083	0.198308	0.185542	0.196833	0.159125	0.201058	0.1763	0.200742	0.201825	0.150625	0.160492	0.152558
	chr11	95019982	95020258	19	0.842105	Tet1KO	Tet1KO	0	1	0.695339	0.615387	0.920756	0.416928	0.70982	0.51448	0.714677	0.675117	0.5037	0.81542	0.552861	0.912848	0.808579	0.795965	0.862319	0.874427	0.877287	0.89265	0.83454	0.918772	0.748923	0.775529	0.8	0.471125	0.408067	0.379313	0.459297	0.43476	0.497013	0.450677	0.466193	0.421017	0.50112	0.36595	0.50289	0.458047	0.422157	0.325989	0.304521	0.304857
	chr11	95122008	95122556	7	1	Tet1KO	Tet1KO	0	1	0.579087	0.523125	0.628038	0.237225	0.571275	0.406475	0.612175	0.566113	0.55334	0.658386	0.365	0.705875	0.333333	0.811111	0.623593	0.542756	0.947917	0.917236	0.886364	0.963736	0.961735	0.945427	0.1414	0.194162	0.149212	0.14715	0.108238	0.144212	0.15475	0.130887	0.112825	0.141863	0.178512	0.212812	0.211725	0.211088	0.2318	0.216888	0.11965	0.195188
	chr11	95123430	95124039	10	1	Tet1KO	Tet1KO	0	1	0.202931	0.236547	0.320375	0.21015	0.298416	0.197047	0.203405	0.211367	0.2381	0.220476	0.179667	0.241075	0.36699	0.306331	0.238968	0.2	0.601846	0.454762	0.648181	0.713436	0.400451	0.470423	0.0523857	0.111932	0.127995	0.149395	0.117126	0.0915158	0.1323	0.102847	0.140005	0.0849947	0.144311	0.0986105	0.167879	0.0935263	0.141379	0.190858	0.238784	0.215347
	chr11	95142117	95142826	14	1	Tet1KO	Tet1KO	0	1	0.123559	0.201613	0.222065	0.116024	0.176041	0.118059	0.161429	0.152041	0.1503	0.256047	0.167241	0.203056	0.190481	0.249775	0.273707	0.177631	0.1682	0.232685	0.628044	0.59007	0.252431	0.295309	0.158764	0.0910176	0.113253	0.113359	0.110771	0.0987176	0.103482	0.0922176	0.0933	0.116435	0.0816059	0.103076	0.0999706	0.0938706	0.124482	0.1603	0.112682	0.135324
	chr11	95577873	95578355	35	0.857143	Tet1KO	Tet1KO	0	1	0.138351	0.182458	0.165228	0.0961406	0.201297	0.13904	0.237623	0.18204	0.105767	0.178718	0.145526	0.23708	0.34315	0.376486	0.0902044	0.140427	0.437723	0.433853	0.553413	0.565704	0.292006	0.362679	0.07875	0.0729257	0.0812314	0.0820829	0.0672514	0.0456657	0.0491629	0.0501886	0.0583914	0.0412457	0.0279257	0.0681514	0.0426943	0.101694	0.0709171	0.05178	0.0615943	0.111054
	chr11	95610389	95610665	10	1	Tet1KO	Tet1KO	0	1	0.07495	0.08746	0.14632	0.15364	0.12165	0.1168	0.15993	0.10487	0.091275	0.185875	0.13649	0.15091	0.174111	0.161153	0.0799785	0.0563973	0.0644877	0.0333333	0.484737	0.627739	0.18836	0.148419	0.1592	0.15971	0.13029	0.16907	0.16856	0.19049	0.16065	0.129	0.1533	0.15566	0.16021	0.12064	0.12807	0.13493	0.13421	0.20596	0.20167	0.20248
	chr11	95830466	95831075	42	0.833333	Tet1KO	Tet1KO	0	1	0.316298	0.433013	0.726491	0.0305556	0.55049	0.0853283	0.379142	0.395692	0.15	0.564224	0.331263	0.670105	0.489126	0.605788	0.494522	0.554932	0.847386	0.831299	0.602048	0.676309	0.452492	0.326197	0	0.0154917	0.0183983	0.0212367	0.0159133	0.0121567	0.0196867	0.0298067	0.021895	0.0152717	0.0195167	0.014285	0.0284883	0.024895	0.0292183	0.0254309	0.03155	0.0255917
	chr11	95834170	95834364	10	0.9	Tet1KO	Tet1KO	0	1	0.147191	0.109733	0.0943857	0.0656545	0.215791	0.174827	0.166182	0.217409	0	0.1	0.01811	0.0323222	0.323059	0.392464	0.141667	0.0484849	0.0753641	0.139761	0.546394	0.59125	0.413333	0.299288	0.04	0.00909091	0.0238364	0.0401909	0.0358	0.0439636	0.0576636	0.00505455	0.0474	0.0475818	0.0521455	0.0813909	0.0657	0.0784545	0.0419636	0.0149	0.0227273	0.0251364
	chr11	95835646	95836044	6	1	Tet1KO	Tet1KO	0	1	0.567808	0.48065	0.649417	0.41605	0.63865	0.435975	0.57325	0.452717	0.208857	0.659209	0.333733	0.681117	0.676271	0.703633	0.6	0.559762	0.879357	0.856838	0.817949	0.780286	0.831776	0.791784	0.310467	0.447567	0.413933	0.436583	0.423583	0.44565	0.3603	0.412292	0.445983	0.420017	0.410575	0.465667	0.382275	0.403475	0.388267	0.357067	0.35245	0.356842
	chr11	97098558	97099265	16	1	Tet1KO	Tet1KO	0	1	0.355272	0.347167	0.620835	0.29119	0.366886	0.297334	0.333	0.365115	0.423817	0.585796	0.269804	0.631896	0.53873	0.600967	0.495748	0.559603	0.809304	0.818245	0.764332	0.834298	0.816948	0.725321	0.342871	0.305652	0.256379	0.314279	0.237372	0.270648	0.326763	0.278776	0.271917	0.325785	0.270741	0.242586	0.328348	0.265693	0.318441	0.300648	0.270859	0.243045
	chr11	97338671	97338953	11	1	Tet1KO	Tet1KO	1	1	0.542155	0.486767	0.798791	0.171878	0.591482	0.367491	0.578773	0.388136	0.48	0.657789	0.405718	0.836609	0.654062	0.715853	0.532828	0.751429	0.93447	0.857374	0.791011	0.732489	0.775	0.872024	0.525	0.621564	0.590191	0.477182	0.517864	0.382827	0.473036	0.484345	0.507691	0.444573	0.370309	0.327173	0.372291	0.465209	0.391164	0.589109	0.436782	0.624509
	chr11	97338833	97339121	11	1	Egr1KO	Egr1KO	1	1	0.384661	0.130408	0.610989	0.0723444	0.327594	0.190344	0.411194	0.2561	0.433325	0.437844	0.0924111	0.74322	0.604884	0.581667	0.369895	0.441905	0.851698	0.886856	0.684474	0.631687	0.467262	0.727979	0.433333	0.492867	0.443539	0.398606	0.358628	0.356806	0.313911	0.257633	0.308339	0.222822	0.205606	0.239489	0.221506	0.284994	0.18605	0.465344	0.387217	0.424717
	chr11	97343912	97344038	8	0.875	Tet1KO	Tet1KO	0	1	0.257763	0.26145	0.325362	0.26475	0.213517	0.210575	0.239075	0.223213	0.6	0.179214	0.237363	0.265363	0.256281	0.305733	0.318304	NA	0.339248	0.276654	0.493483	0.504063	0.305082	0.625	0.19425	0.202212	0.143462	0.216663	0.235075	0.1871	0.207975	0.188312	0.1665	0.17575	0.222575	0.224725	0.217562	0.239613	0.185587	0.140625	0.156413	0.218362
	chr11	97463569	97463692	8	1	Tet1KO	Tet1KO	0	1	0.566738	0.48645	0.642663	0.335487	0.609537	0.544375	0.66395	0.547063	NA	NA	0.500263	0.735486	0.757003	0.794444	0.533333	0.44	0.820617	0.729117	0.872669	0.922138	0.52	0.575565	0.26665	0.299662	0.380113	0.352575	0.326663	0.357287	0.219388	0.48655	0.229788	0.346712	0.316738	0.296212	0.4826	0.276087	0.43515	0.34415	0.31495	0.453188
	chr11	97814001	97814260	5	0.8	Tet1KO	Tet1KO	0	1	0.5926	0.755	0.7548	0.81668	0.6869	0.68862	0.64432	0.56008	0.398133	0.65334	0.59616	0.89778	0.916667	0.7	0.795556	0.870696	0.386825	0.363333	0.927273	0.919328	0.3	0.21381	0.83444	0.80592	0.87376	0.89074	0.84964	0.86728	0.87422	0.8178	0.8916	0.83594	0.7676	0.88682	0.79114	0.79722	0.78744	0.91692	0.8672	0.8886
	chr11	98002961	98003156	11	0.909091	Tet1KO	Tet1KO	0	1	0.187755	0.458333	0.178664	0.19242	0.348509	0.2017	0.185227	0.158909	0.2	0.208382	0.288064	0.270382	0.282141	0.379342	0.4	0.195238	0.663905	0.591597	0.569611	0.48432	0.60588	0.642823	0.0706778	0.0666545	0.0834818	0.117545	0.100682	0.0968455	0.121964	0.108164	0.148155	0.168036	0.130445	0.187391	0.136218	0.135445	0.130382	0.1251	0.115873	0.0919636
	chr11	98386263	98386970	26	0.923077	Tet1KO	Tet1KO	0	1	0.312042	0.256517	0.693043	0.181655	0.348471	0.276124	0.461861	0.434451	NA	0.603248	0.253535	0.654655	0.564841	0.413506	0.575533	0.544104	0.649793	0.653973	0.765235	0.762455	0.623498	0.574053	0.374775	0.209089	0.261954	0.228951	0.223124	0.263695	0.279431	0.218963	0.221792	0.244827	0.250319	0.227032	0.197268	0.294446	0.288992	0.189244	0.245709	0.200005
	chr11	98693286	98693371	6	1	Tet1KO	Tet1KO	0	1	0.36795	0.607333	0.5119	0.666683	0.480867	0.62235	0.399817	0.29125	NA	0.39135	0.63835	0.346917	0.554374	0.674893	0.264286	NA	0.454365	0.430327	0.737225	0.6952	0.428571	0.585714	0.76668	0.683	0.694983	0.674483	0.682217	0.677167	0.73425	0.691467	0.68445	0.707267	0.718083	0.599833	0.598233	0.751617	0.668433	0.680783	0.750717	0.662867
	chr11	98768255	98768562	15	1	Egr1KO	Egr1KO	1	1	0.0949333	0.6	0.0321429	0.181114	0.168538	0.197171	0.0915333	0.149848	NA	0	0.155963	0.0153846	0.811565	0.818144	0	0	0.0729383	0.0119048	1	0.866843	0.0228571	0.0333334	0.213518	0.210862	0.188529	0.208829	0.172424	0.168952	0.19355	0.258162	0.193829	0.13689	0.122519	0.0926905	0.123405	0.155148	0.191605	0.156235	0.124735	0.117515
	chr11	98768332	98768562	8	1	Tet1KO	Tet1KO	1	1	0.076875	0.6	0.0181818	0.138222	0.156406	0.15655	0.07685	0.127213	NA	0	0.115031	0	0.858874	0.846062	NA	0	0.0495238	0	1	0.881448	0.02	0	0.19205	0.184475	0.180394	0.198488	0.165738	0.177638	0.194007	0.235581	0.19595	0.146856	0.077025	0.0703938	0.10455	0.136619	0.189587	0.14868	0.0985417	0.103333
	chr11	98771268	98771385	9	1	Tet1KO	Tet1KO	0	1	0.354267	0.8252	0.08572	0.8757	0.471678	0.591211	0.531544	0.478444	0.871071	0.146437	0.834356	0	0.35119	0.327143	0	0.0666667	0.320599	0.239863	0.873444	0.731514	0.484348	0.401578	0.95	0.959389	0.9348	0.964367	0.939111	0.948556	0.941767	0.939656	0.954389	0.955567	0.899833	0.830356	0.821011	0.857244	0.856367	0.965689	0.939611	0.955889
	chr11	99417816	99418364	20	0.95	Tet1KO	Tet1KO	0	1	0.599196	0.714367	0.5922	0.710062	0.562291	0.656165	0.600087	0.580978	0.57226	0.442876	0.69533	0.594543	0.725998	0.611339	0.40572	0.462341	0.657461	0.633636	0.860997	0.862822	0.653962	0.672872	0.794126	0.733343	0.757013	0.741735	0.730678	0.77683	0.775248	0.753113	0.709717	0.747622	0.706774	0.718096	0.746013	0.699122	0.67067	0.731257	0.701591	0.806757
	chr11	99932239	99932302	7	1	Tet1KO	Tet1KO	0	1	0.416438	0.133333	0.58745	0.402763	0.405525	0.53175	0.455912	0.3934	NA	0.552787	0.527513	0.519463	0.596327	0.638146	0.666667	0.399504	0.429924	NA	0.829887	0.843688	0.567708	0.655655	0.444433	0.462575	0.398875	0.38275	0.574725	0.48765	0.568175	0.47455	0.51555	0.568438	0.469025	0.439425	0.459238	0.559975	0.478312	0.278763	0.435725	0.4863
	chr12	100199549	100199583	7	1	Tet1KO	Tet1KO	1	1	0	NA	0.0204143	NA	0	0	0.0214286	0	NA	0	0	0	0.703919	0.748299	NA	NA	0.0238096	0.0142857	0.824956	0.628092	0	0	NA	0	0.0129857	0.00892857	0.0204	0	0	0.0158714	0	0	0	0	0	0.0068	0.0109857	0	0	0
	chr12	100199549	100199704	8	1	Egr1KO	Egr1KO	1	1	0.00649444	0	0.0167438	0	0.00561667	0	0.00833333	0	NA	0	0	0	0.717275	0.742968	0	0	0.00925928	0.0111111	0.77575	0.628764	0.00925928	0	0.0666667	0.00617222	0.00505	0.0107056	0.00793333	0.00797778	0	0.00617222	0.00743889	0	0	0	0	0.00264444	0.00427222	0	0.00952222	0
	chr12	100206659	100207590	13	0.923077	Egr1KO	Egr1KO	1	0	0.64325	0.95685	0.267621	0.907807	0.677471	0.743129	0.607214	0.596629	0.8375	0.373507	0.898086	0.30815	0.969705	0.922817	0.246098	0.281602	0.501909	0.609047	0.995238	0.940422	0.786111	0.739923	0.944467	0.960307	0.939457	0.943443	0.94995	0.932643	0.935021	0.941243	0.957336	0.927857	0.930593	0.940279	0.944664	0.932543	0.946929	0.948607	0.930529	0.9287
	chr12	100910743	100910951	8	1	Tet1KO	Tet1KO	0	1	0.616287	0.806688	0.306933	0.47438	0.58585	0.4383	0.553075	0.456025	0.58335	0.30665	0.760062	0.040625	0.712642	0.73706	0.0773359	0.05	1	0.874519	0.772087	0.73852	0.584301	0.635453	0.730133	0.9272	0.8977	0.86885	0.821887	0.6377	0.743375	0.822275	0.729762	0.590363	0.519338	0.620475	0.58305	0.624975	0.545925	0.809	0.897112	0.928875
	chr12	100962396	100962706	6	0.833333	WT_6wk	Tet1KO	0	1	0.857786	0.8598	0.936667	0.901271	0.889314	0.852514	0.855114	0.932757	NA	1	0.897871	0.909529	0.716209	0.45	0.922307	0.684524	0.84188	0.770068	0.291005	0.32963	0.971429	0.968254	0.875	0.876371	0.881714	0.8626	0.906271	0.871343	0.832743	0.855343	0.856614	0.848729	0.887843	0.875243	0.882329	0.927757	0.862871	0.763457	0.862014	0.854257
	chr12	102389853	102390052	15	1	Tet1KO	Tet1KO	0	1	0.582125	0.552087	0.709387	0.509744	0.596019	0.495794	0.636881	0.584056	0.7	0.770367	0.563369	0.617014	0.705442	0.416667	0.386081	0.566667	0.39925	0.30036	0.905714	0.859683	0.555571	0.621715	0.8571	0.575381	0.537425	0.558388	0.606369	0.524256	0.511363	0.493475	0.515225	0.435019	0.485931	0.536462	0.614025	0.4746	0.505619	0.495231	0.584056	0.497437
	chr12	103134465	103134512	5	1	Tet1KO	Tet1KO	0	1	0.6605	0.89842	0.32334	0.94	0.73372	0.86436	0.73536	0.6322	0.85476	0.44178	0.9207	0.42452	0.905471	0.837922	0.238095	0.345	0.924206	0.76508	0.892735	0.968889	0.971282	0.985714	0.96516	0.94242	0.96894	0.95202	0.91668	0.94578	0.95024	0.958	0.9374	0.96774	0.96764	0.94338	0.98048	0.96044	0.92032	0.95906	0.96806	0.95764
	chr12	104377541	104377708	7	1	Tet1KO	Tet1KO	0	1	0.639312	0.466712	0.593025	0.566662	0.592075	0.589625	0.63565	0.553175	0.460275	0.543737	0.556125	0.699488	0.739304	0.720097	0.531943	0.767943	0.737207	0.689024	0.871148	0.91057	0.688128	0.732018	0.608575	0.643713	0.625475	0.580325	0.603662	0.6313	0.631513	0.617825	0.565063	0.650675	0.615625	0.527787	0.589962	0.561763	0.6732	0.496638	0.539825	0.601788
	chr12	104994462	104994714	9	0.888889	Tet1KO	Tet1KO	0	1	0.540856	0.731733	0.415875	0.434622	0.688611	0.617889	0.589111	0.555211	0.833333	0.781833	0.680144	0.679175	0.612315	0.647692	0.60885	0.608333	0.861934	0.913623	0.775494	0.792544	0.888889	0.830556	0.776011	0.767	0.663167	0.750567	0.797722	0.745078	0.760056	0.666933	0.7106	0.7121	0.734778	0.694033	0.754778	0.707156	0.706133	0.734567	0.734233	0.621122
	chr12	105031029	105031250	11	1	Tet1KO	Tet1KO	0	1	0.159518	0.408118	0.134118	0.294573	0.251345	0.289991	0.232436	0.211373	0.4	0.15309	0.25	0.125445	0.349129	0.358571	0.128049	0.0376263	0.276298	0.285847	0.553862	0.552128	0.052381	0.0829725	0.417164	0.577373	0.497264	0.407991	0.444727	0.377227	0.363245	0.343218	0.381582	0.3173	0.284327	0.351164	0.264991	0.258727	0.252918	0.365455	0.420718	0.352264
	chr12	105869899	105870037	7	0.857143	Tet1KO	Tet1KO	0	1	0.387887	0.519043	0.90848	0.500862	0.57335	0.488475	0.57405	0.538425	0.51665	0.725	0.581775	0.757587	0.51362	0.527652	0.755208	0.722786	0.920139	0.80207	0.843764	0.794892	0.843398	0.86063	0	0.285013	0.312013	0.302588	0.27245	0.334888	0.2446	0.287662	0.3522	0.432075	0.343637	0.297137	0.37025	0.3643	0.338537	0.2834	0.171225	0.284025
	chr12	105935421	105935857	13	1	Tet1KO	Tet1KO	0	1	0.0574238	0.144956	0.00793571	0.0655571	0.0650348	0.0660111	0.0823	0.069285	0.124489	0.0384615	0.10452	0.0364929	0.094122	0.1	0.0119048	0.0436508	0.0234375	0.0268939	0.394336	0.423626	0.0163399	0.00701753	0.242475	0.117335	0.137779	0.0870304	0.11601	0.115552	0.121608	0.0766458	0.121783	0.101579	0.06332	0.0653304	0.090285	0.073587	0.0590682	0.156238	0.101009	0.129182
	chr12	108436206	108436512	10	0.9	Tet1KO	Tet1KO	0	1	0.413375	0.214245	0.384936	0.627625	0.445042	0.611392	0.490558	0.483833	0.647089	0.207345	0.533958	0.220817	0.722969	NA	0.269811	0.196782	0.0471289	0.121836	0.849008	0.834632	0.593386	0.726119	0.750145	0.748375	0.73345	0.767667	0.749075	0.741542	0.731742	0.717592	0.741792	0.77675	0.728017	0.704842	0.710583	0.679308	0.719508	0.73615	0.726567	0.720408
	chr12	109032871	109033742	16	0.8125	Tet1KO	Tet1KO	0	1	0.624588	0.6621	0.854226	0.424419	0.656931	0.485785	0.542602	0.59325	NA	0.739283	0.471367	0.890992	0.841813	0.862304	0.821041	0.820174	0.766818	0.83361	0.885193	0.857604	0.691108	0.758608	0.5586	0.298086	0.309745	0.448298	0.381562	0.344159	0.501989	0.391597	0.493415	0.418243	0.342918	0.374692	0.355783	0.409574	0.439135	0.306772	0.322083	0.395505
	chr12	109436708	109436854	5	1	Tet1KO	Tet1KO	0	1	0.4711	0.4492	0.66198	0.28768	0.38692	0.31432	0.368	0.33814	0.433333	0.60476	0.5024	0.5602	0.568794	0.65123	0.614469	0.594538	0.835065	0.629906	0.730649	0.667545	0.767338	0.906494	0.11908	0.09486	0.15166	0.18268	0.1172	0.1357	0.14022	0.2549	0.17918	0.21226	0.23584	0.15694	0.2014	0.26176	0.18126	0.08596	0.0425	0.13192
	chr12	109459808	109460457	31	0.903226	Tet1KO	Tet1KO	0	1	0.456085	0.457909	0.543871	0.509954	0.451831	0.542017	0.540626	0.460531	0.834517	0.548352	0.586517	0.658611	0.640936	0.728694	0.377525	0.371875	0.57824	0.538547	0.8424	0.894604	0.649874	0.635721	0.5828	0.431694	0.391391	0.366111	0.43988	0.435809	0.401086	0.474794	0.4689	0.488131	0.53062	0.459557	0.43936	0.511294	0.534294	0.424614	0.37804	0.394757
	chr12	109528270	109528412	10	1	Tet1KO	Tet1KO	0	1	0.474706	0.667467	0.543556	0.62008	0.511737	0.599069	0.50275	0.461425	NA	0.487113	0.709694	0.24834	1	0.663492	0.406481	0.7	0.54019	0.455853	0.878775	0.948844	0.62587	0.531999	0.5869	0.536094	0.535687	0.454975	0.350438	0.553319	0.567581	0.521869	0.595237	0.5409	0.492275	0.589075	0.595156	0.65195	0.562087	0.484425	0.43	0.334944
	chr12	110550484	110550757	12	0.833333	Tet1KO	Tet1KO	0	1	0.482033	0.959375	0.231708	0.957008	0.59945	0.901442	0.568592	0.576658	0.866667	0.3303	0.9049	0.279525	0.767462	0.71236	0.161772	0.114978	0.969471	0.931578	0.778465	0.821867	0.910781	0.920949	0.885711	0.9452	0.914308	0.946358	0.946283	0.937883	0.9656	0.950342	0.923742	0.931742	0.937917	0.954317	0.935542	0.948775	0.904583	0.959025	0.929392	0.960417
	chr12	111323064	111323209	9	0.888889	Tet1KO	Tet1KO	0	1	0.693933	0.770056	0.442389	0.828689	0.726511	0.802667	0.624356	0.630144	0.76	0.40895	0.7857	0.354	0.80259	0.844134	0.43484	0.582893	0.0193602	0.124756	0.903743	0.865653	0.830788	0.824236	0.918978	0.944867	0.931744	0.909111	0.9169	0.938544	0.9442	0.944689	0.939322	0.933556	0.924244	0.951456	0.918511	0.940322	0.891456	0.950678	0.982933	0.922322
	chr12	111407193	111407447	8	1	Tet1KO	Tet1KO	0	1	0.394238	0.29155	0.505271	0.2392	0.4089	0.199813	0.304538	0.302138	0.142875	0.515043	0.2197	0.537867	0.35915	0.340249	0.319955	0.205952	0.536704	0.427718	0.615683	0.584251	0.526155	0.412766	0.253725	0.154138	0.132988	0.0994625	0.0977375	0.123362	0.159037	0.186438	0.0999375	0.123012	0.11765	0.165162	0.117938	0.146875	0.159513	0.119188	0.1271	0.09675
	chr12	111423527	111424252	30	0.933333	Tet1KO	Tet1KO	0	1	0.1538	0.163025	0.2263	0.0338157	0.207792	0.143625	0.216596	0.247176	0.313692	0.151586	0.176739	0.126828	0.338016	0.358543	0.144837	0.174039	0.272926	0.289679	0.604721	0.550916	0.279972	0.296333	0.025	0.0252725	0.0146196	0.0154588	0.029151	0.0187275	0.0236294	0.0177843	0.0216569	0.0163667	0.025898	0.0183765	0.0245392	0.0361078	0.0668549	0.0251373	0.0499333	0.0452725
	chr12	111436828	111436971	6	1	Egr1KO	Egr1KO	1	0	0.450283	0.622225	0.18195	0.760533	0.56955	0.497333	0.552117	0.3493	NA	0.260725	0.5432	0.177517	0.784722	0.951389	0	0.0515873	0.931277	0.885185	0.916667	0.528042	0.831944	0.851852	0.71	0.747233	0.756933	0.69085	0.78975	0.800867	0.871433	0.766533	0.730683	0.763783	0.846267	0.754917	0.734633	0.679967	0.784767	0.795967	0.745067	0.75185
	chr12	111444777	111446078	34	0.882353	Tet1KO	Tet1KO	0	1	0.2218	0.290124	0.297748	0.0617344	0.297714	0.229408	0.270003	0.299057	0.425	0.376859	0.407058	0.367255	0.527939	0.522997	0.413752	0.48381	0.291501	0.258981	0.47512	0.570013	0.249818	0.233206	0.10675	0.040941	0.0459192	0.0428595	0.0428987	0.0399473	0.0452354	0.043723	0.0369769	0.0510187	0.0369038	0.0529936	0.033741	0.0725603	0.0893244	0.0534628	0.0612	0.0887013
	chr12	11150874	11151419	7	1	Tet1KO	Tet1KO	0	1	0.19577	0.398629	0.20802	0.128465	0.369155	0.1624	0.249415	0.2745	0.285725	0.135768	0.353982	0.139284	0.263451	0.249537	0.0638395	0.101856	0.0144662	0.0675415	0.509064	0.390495	0.757161	0.714625	0.157658	0.19239	0.174565	0.182975	0.16676	0.19889	0.19775	0.203805	0.1593	0.222335	0.20078	0.190095	0.14987	0.17817	0.211065	0.13762	0.19459	0.197835
	chr12	111669455	111669550	7	1	Tet1KO	Tet1KO	1	1	0.136629	0	0	0.371414	0.103271	0.177757	0.105757	0.190143	0.0813429	0	0.0119	0.05185	0.841068	0.937925	NA	0	0.0597943	0.0765152	0.754444	1	0.182539	0.0166667	0.333325	0.678643	0.5288	0.5219	0.593786	0.418086	0.4684	0.559171	0.421529	0.381457	0.405357	0.310357	0.3509	0.331071	0.2792	0.453471	0.335014	0.365671
	chr12	111669455	111669718	11	1	Egr1KO	Egr1KO	1	1	0.212627	0	0	0.483087	0.121607	0.198053	0.138873	0.280227	0.05694	0.08	0.0209714	0.09111	0.76479	0.886368	0.397222	0	0.0358766	0.0705267	0.732753	0.807462	0.109524	0.0694444	0.41557	0.66606	0.5433	0.54674	0.545907	0.429793	0.478907	0.525473	0.446167	0.403413	0.389327	0.358013	0.379073	0.376707	0.300727	0.39006	0.35252	0.32112
	chr12	111670943	111671851	20	0.95	Egr1KO	Egr1KO	1	1	0.0104824	0.00926531	0	0.00546735	0.0188434	0.008675	0.0154461	0.00907083	0.0285714	0.00540541	0.00421607	0.0121212	0.482875	0.463768	0.143407	0.0724207	0.0205181	0.0132496	0.556997	0.466148	0.0100962	0.0171261	0.00740741	0.00928816	0.000773684	0.00599737	0.00524079	0.00427237	0.00362237	0	0.00426533	0.0059	0.00825526	0.00385	0.00345	0.0243368	0.0169514	0.00648421	0.00689737	0.00755132
	chr12	111670943	111671851	32	0.84375	Tet1KO	Tet1KO	1	1	0.0104824	0.00926531	0	0.00546735	0.0188434	0.008675	0.0154461	0.00907083	0.0285714	0.00540541	0.00421607	0.0121212	0.482875	0.463768	0.143407	0.0724207	0.0205181	0.0132496	0.556997	0.466148	0.0100962	0.0171261	0.00740741	0.00928816	0.000773684	0.00599737	0.00524079	0.00427237	0.00362237	0	0.00426533	0.0059	0.00825526	0.00385	0.00345	0.0243368	0.0169514	0.00648421	0.00689737	0.00755132
	chr12	111711811	111712000	7	0.857143	Tet1KO	Tet1KO	0	1	0.599043	0.654786	0.630343	0.59428	0.535429	0.709971	0.580629	0.5625	0.53335	0.625	0.782786	0.459743	0.754981	0.755928	0.42483	0.628968	0.743956	0.819753	0.769087	0.863157	0.587384	0.828038	0.854167	0.8117	0.805	0.8636	0.789114	0.807929	0.7952	0.752543	0.761786	0.794729	0.769671	0.783571	0.7612	0.818329	0.725786	0.885643	0.8409	0.779257
	chr12	112498833	112498902	5	1	Tet1KO	Tet1KO	0	1	0.24984	0.0666667	0.4302	0.3619	0.34616	0.41626	0.4029	0.3342	NA	0.5991	0.2638	0.4524	0.271111	NA	0.319445	0.411111	0.513305	0.236941	0.79021	0.738521	0.435556	0.390772	0.09538	0.1801	0.23446	0.19506	0.24772	0.15762	0.15916	0.22246	0.25804	0.17558	0.19082	0.16062	0.25064	0.20024	0.2139	0.09316	0.25338	0.20392
	chr12	112503108	112503280	9	0.888889	Tet1KO	Tet1KO	0	1	0.284611	0.276678	0.369633	0.336211	0.321267	0.324956	0.396633	0.364378	0.38125	0.511322	0.280322	0.558567	0.289614	0.337906	0.364422	0.48373	0.430279	0.430433	0.713622	0.671502	0.6209	0.492662	0.469778	0.401344	0.288222	0.389789	0.310144	0.396011	0.398433	0.419678	0.353733	0.412578	0.346589	0.344222	0.298378	0.322267	0.342311	0.3872	0.264311	0.311256
	chr12	112680005	112680116	8	1	Tet1KO	Tet1KO	0	1	0.65825	0.798813	0.639575	0.582325	0.862213	0.7557	0.792825	0.679875	0.4	0.85	0.758088	0.544625	0.825397	0.952381	0.663889	0.658369	0.977273	0.916132	0.950321	0.916375	0.942994	0.919403	0.744967	0.524325	0.452125	0.59185	0.527262	0.6163	0.465825	0.643262	0.521913	0.64205	0.545288	0.52175	0.566512	0.662425	0.603812	0.534675	0.5154	0.639062
	chr12	112693209	112693580	14	0.928571	Tet1KO	Tet1KO	0	1	0.0268739	0.0209769	0.0222238	0.0169087	0.0180609	0.011113	0.0259565	0.0164739	0	0.00893125	0.01515	0.0555667	0	0.303571	0	0.00980394	0.0144927	0.0396826	0.196384	0.494213	0.0205128	0.0124223	0.0384615	0.012687	0.0217391	0.0216652	0.0217391	0.0390304	0.0199261	0.0238087	0.0284063	0.0220174	0.0293087	0.0280174	0.018913	0.0304043	0.0277435	0.04125	0.0282739	0.0326304
	chr12	112700371	112701078	19	1	Tet1KO	Tet1KO	0	1	0.250133	0.240743	0.37431	0.213646	0.25937	0.213763	0.295153	0.288443	0.18666	0.272767	0.306073	0.377617	0.560165	0.556934	0.355133	0.371015	0.468613	0.555202	0.773379	0.788762	0.456968	0.452118	0.273956	0.287823	0.274213	0.282	0.295027	0.239587	0.322787	0.287913	0.27349	0.265233	0.265677	0.200373	0.262627	0.229683	0.234583	0.239687	0.19925	0.215643
	chr12	112874159	112874338	5	1	Tet1KO	Tet1KO	0	1	0.131812	0.0774	0.125	0.14	0.266062	0.187312	0.294013	0.112263	0.2	0.17722	0.14375	0.125	0.248214	0.455476	0.133333	0.0625	0.23746	0.290909	0.682011	0.671897	0.552891	0.608217	0.2	0.0944286	0.127263	0.0535125	0.117038	0.0819625	0.06795	0.138538	0.058875	0.0631	0.041675	0.0755375	0.134937	0.110088	0.04845	0.107588	0.0926	0.0648375
	chr12	113038877	113039067	6	1	WT_6wk	Egr1KO	1	0	0.846743	0.730483	0.939657	0.924957	0.834171	0.934957	0.9585	0.929286	0.85	0.909857	0.668329	0.9881	0.524036	0.833333	1	0.971429	0.941919	0.93105	0.846154	0.975	0.968561	0.941167	0.935933	0.921271	0.935271	0.903043	0.928143	0.915157	0.9407	0.925143	0.918629	0.911429	0.877186	0.9119	0.859371	0.900286	0.9258	0.8958	0.901886	0.910229
	chr12	113718746	113718970	5	1	WT_6wk	Tet1KO	0	1	0.82386	0.78055	0.89688	0.89808	0.86802	0.85642	0.86192	0.78378	0.575	0.90324	0.79028	0.88302	0.730057	0.671824	0.496667	0.591309	0.652222	0.573333	0.381798	0.337505	0.893834	0.858701	0.89738	0.83516	0.93266	0.88246	0.84998	0.89022	0.83408	0.84576	0.9241	0.9042	0.88204	0.816	0.88326	0.88104	0.87566	0.83502	0.82136	0.88954
	chr12	11437061	11437517	6	0.833333	Tet1KO	Tet1KO	0	1	0.137136	0.161864	0.0665727	0.147245	0.117664	0.126055	0.143645	0.0977091	0.166667	0.04425	0.192655	0.0550455	0.193227	0.162698	0.0486464	0.0595041	0.107343	0.101623	0.470726	0.316667	0.0372295	0.0305225	0.262009	0.353727	0.354455	0.361936	0.364827	0.298827	0.316991	0.270745	0.307355	0.308818	0.246964	0.265773	0.308055	0.239655	0.238318	0.400227	0.328482	0.335573
	chr12	116596742	116597311	15	0.933333	Tet1KO	Tet1KO	0	1	0.429075	0.846012	0.427312	0.806887	0.690963	0.726544	0.675944	0.559319	0.53571	0.388313	0.619525	0.358556	0.708974	0.78674	0.428075	0.596545	0.641252	0.649982	0.793125	0.75649	0.937037	0.872172	0.960063	0.945275	0.932638	0.923769	0.94245	0.937231	0.946531	0.944825	0.942425	0.950819	0.946744	0.9497	0.943625	0.909244	0.891419	0.941588	0.951525	0.934813
	chr12	119945746	119946642	14	1	Tet1KO	Tet1KO	0	1	0.0115912	0.00869565	0.0166682	0.00666667	0.0172647	0.0123118	0.0147	0.00153548	0.025	0	0.00530476	0.01	0.0712383	0.074177	0.003367	0.003125	0.0054293	0.00215055	0.414867	0.426528	0	0	0.00274615	0.00395588	0.0106353	0.0179912	0.0212969	0.00599091	0.00812059	0.0269412	0.0103588	0.0106706	0.0106382	0.00570882	0.00147059	0.0108618	0.0121529	0.00992188	0.01125	0.0207206
	chr12	12220410	12221016	7	0.857143	Tet1KO	Tet1KO	0	1	0.49578	0.91047	0.17218	0.35058	0.59891	0.51393	0.44944	0.50522	0.82337	0.12293	0.81933	0.07806	0.648889	NA	0.0751097	0.102626	0.316007	0.321816	0.816667	0.882189	0.39286	0.339707	0.798	0.89233	0.89209	0.84728	0.84207	0.78996	0.79607	0.6898	0.75072	0.66523	0.59996	0.62252	0.6148	0.47868	0.54156	0.89666	0.86703	0.89344
	chr12	12937054	12937371	21	0.904762	Tet1KO	Tet1KO	0	1	0.489224	0.872548	0.1958	0.247783	0.55558	0.495364	0.616908	0.574612	0.716667	0.276889	0.767528	0.306784	0.752501	0.842634	0.219427	0.216312	0.436106	0.403083	0.888528	0.783779	0.848967	0.909533	0.660784	0.847932	0.83266	0.754736	0.732348	0.653396	0.600172	0.50956	0.629472	0.532436	0.507968	0.614736	0.487932	0.454544	0.542108	0.789832	0.761624	0.748896
	chr12	17175165	17175536	16	1	Tet1KO	Tet1KO	0	1	0.440391	0.685307	0.25506	0.76501	0.485059	0.6718	0.525505	0.436932	0.75	0.36905	0.7252	0.220826	0.662554	0.717548	0.0685186	0.151446	0.79043	0.778996	0.840383	0.763376	0.354269	0.409939	0.682841	0.786891	0.712514	0.748586	0.774618	0.776223	0.768214	0.804868	0.752323	0.769236	0.788864	0.756141	0.807055	0.802132	0.743405	0.690977	0.8005	0.757268
	chr12	17184017	17184468	10	1	Tet1KO	Tet1KO	0	1	0.31036	0.31988	0.282167	0.33263	0.35854	0.31121	0.34208	0.23577	0.331343	0.19524	0.25923	0.19818	0.333345	0.273843	0.188056	0.227564	0.733586	0.575483	0.593846	0.548898	0.618992	0.527379	0.2639	0.49569	0.45086	0.43283	0.36866	0.4942	0.34204	0.34231	0.37635	0.38593	0.32474	0.34063	0.33614	0.39359	0.40516	0.39302	0.49837	0.42555
	chr12	17311288	17311845	14	0.857143	Tet1KO	Tet1KO	0	1	0.310443	0.154262	0.271814	0.0372615	0.4659	0.221321	0.331421	0.287707	0.364022	0.270136	0.3181	0.218	0.368146	0.320101	0.27808	0.211722	0.734772	0.646254	0.493335	0.592387	0.325783	0.280366	0.187615	0.327862	0.431543	0.346607	0.301436	0.24375	0.217	0.140843	0.142043	0.127786	0.134979	0.1302	0.187507	0.1986	0.1496	0.623414	0.615743	0.502329
	chr12	20229862	20230353	16	0.875	Tet1KO	Tet1KO	1	1	0.658741	0.710976	0.673912	0.6838	0.679382	0.676288	0.672335	0.6913	0.801824	0.748513	0.696118	0.633618	0.900599	0.898012	0.693072	0.704681	0.67821	0.787436	0.879335	0.868876	0.763325	0.795585	0.635812	0.714165	0.676853	0.667882	0.718141	0.7003	0.695059	0.7262	0.662847	0.687306	0.7333	0.6536	0.7057	0.6798	0.693259	0.680559	0.681141	0.673747
	chr12	20230096	20230405	14	0.857143	Egr1KO	Egr1KO	1	1	0.618557	0.655821	0.620257	0.637986	0.634671	0.641964	0.633814	0.636493	0.765314	0.726571	0.65805	0.599986	0.893525	0.903355	0.696926	0.687289	0.714191	0.799006	0.882695	0.88617	0.731985	0.772432	0.60035	0.682214	0.642021	0.636836	0.675564	0.658193	0.633664	0.693779	0.62715	0.651471	0.697207	0.58865	0.667714	0.650786	0.655279	0.649971	0.632143	0.626071
	chr12	30103201	30103506	19	0.947368	Tet1KO	Tet1KO	0	1	0.372905	0.157215	0.573339	0.236521	0.435258	0.376342	0.458695	0.474584	0.4	0.702089	0.328758	0.53804	0.555602	0.406076	0.641895	0.695774	0.484089	0.518469	0.83358	0.865312	0.558552	0.732205	0.319323	0.1989	0.234405	0.229258	0.238574	0.262737	0.299711	0.245905	0.265532	0.239989	0.237968	0.282795	0.214684	0.212779	0.229089	0.184179	0.214858	0.2847
	chr12	31075112	31075622	11	0.909091	Tet1KO	Tet1KO	0	1	0.213438	0.166964	0.294669	0.0824562	0.16235	0.139431	0.232331	0.189719	0.0684	0.326279	0.135581	0.37518	0.188248	0.257276	0.240131	0.234267	0.402713	0.364118	0.536433	0.440963	0.389066	0.368105	0.0710769	0.0845125	0.0628563	0.067675	0.081075	0.0714063	0.0800875	0.0933062	0.0971	0.0767375	0.0683	0.0792063	0.067375	0.0602625	0.072325	0.0796562	0.07125	0.0863125
	chr12	31377197	31377507	11	0.818182	Tet1KO	Tet1KO	0	1	0.701136	0.803857	0.6009	0.643145	0.608873	0.692918	0.596027	0.651727	0.866667	0.738413	0.687909	0.731427	0.684454	0.693045	0.53372	0.69	0.577953	0.646533	0.864522	0.906862	0.525344	0.457832	0.64156	0.855509	0.820427	0.711955	0.779982	0.736964	0.739009	0.770736	0.707109	0.670964	0.776973	0.729355	0.678955	0.724955	0.661736	0.830336	0.794673	0.816445
	chr12	3235535	3235896	24	1	Tet1KO	Tet1KO	0	1	0.136892	0.0206471	0.0338368	0.0804744	0.0803	0.173471	0.0974128	0.044245	0.0138917	0.0523674	0.0499541	0.00383103	0.174125	0.320442	0.0539135	0.151046	0.0661996	0.00490197	0.370677	0.27079	0.00476191	0.0228125	0.270838	0.0962143	0.165466	0.178569	0.306839	0.242105	0.0555167	0.086495	0.203149	0.170917	0.172127	0.0745333	0.215276	0.0575711	0.0945444	0.0955925	0.272069	0.205311
	chr12	32893468	32893534	5	1	Tet1KO	Tet1KO	0	1	0.3776	0.2	0.59464	0.30132	0.48438	0.3039	0.35118	0.2842	NA	0.3774	0.1025	0.67682	0.56375	0.346645	0.583333	0.893333	0.692288	0.7137	0.750026	0.778366	0.642857	0.48303	0.5556	0.38378	0.354	0.31494	0.22274	0.26458	0.32094	0.20532	0.268	0.2002	0.34956	0.25894	0.41118	0.32064	0.24104	0.27494	0.39174	0.31858
	chr12	33243841	33244387	10	0.9	Tet1KO	Tet1KO	0	1	0.408392	0.636511	0.0881417	0.3389	0.42535	0.429283	0.437442	0.401142	0.53665	0.068325	0.625933	0.0967583	0.496102	0.573921	0.025	0.138889	0.0322113	0.0151515	0.707133	0.668894	0.186553	0.100504	0.878358	0.89015	0.877083	0.856067	0.8748	0.8123	0.868517	0.858633	0.811642	0.697633	0.676733	0.708125	0.738417	0.604817	0.598083	0.743025	0.770383	0.619167
	chr12	37107849	37107965	5	1	Tet1KO	Tet1KO	0	1	0.5414	0.6389	0.66668	0.50154	0.55462	0.47146	0.50874	0.38148	0.6667	0.7649	0.44366	0.7	0.630922	0.650372	0.602855	0.634546	0.661366	0.734444	0.711605	0.888929	0.774957	0.637914	0.4286	0.3903	0.40628	0.35596	0.36682	0.51748	0.42982	0.5399	0.40968	0.44322	0.59118	0.4873	0.47342	0.46172	0.44744	0.44982	0.3678	0.44876
	chr12	40133045	40133472	12	1	Tet1KO	Tet1KO	0	1	0.123853	0.15162	0.141793	0.103667	0.182433	0.115867	0.151153	0.104847	0.224521	0.129133	0.195247	0.15294	0.228998	0.348732	0.106916	0.0518491	0.181053	0.229866	0.690704	0.72157	0.0912363	0.206661	0.134453	0.118887	0.188973	0.180213	0.218007	0.161707	0.14626	0.14948	0.130333	0.170173	0.124033	0.13614	0.147873	0.100853	0.13896	0.181773	0.245073	0.18974
	chr12	46399204	46399358	10	1	Tet1KO	Tet1KO	0	1	0.00833636	0.03835	0.0891182	0	0.00505455	0.0272818	0.0234273	0.0126273	0.0539	0.0151545	0.0117455	0.0181818	0.125605	0.00826446	0.0174243	0.00757573	0.00534764	0	0.344746	0.284409	0.0166666	0	0	0.0196273	0.00491818	0.0104	0	0.00302727	0.0101727	0	0.00909091	0.00932727	0.00379091	0	0.00956364	0.0112273	0.0220818	0	0.00336364	0.0159
	chr12	50974447	50974649	8	1	Tet1KO	Tet1KO	0	1	0.555713	0.730137	0.425063	0.423988	0.550625	0.470037	0.497988	0.5297	0.904767	0.220387	0.7425	0.235425	0.720067	0.674641	0.108722	0.0731659	0.390618	0.330164	0.762667	0.874478	0	0.0172221	0.794588	0.813562	0.77495	0.789937	0.829838	0.824987	0.738825	0.760962	0.697225	0.730888	0.743375	0.617487	0.735213	0.58925	0.692825	0.832163	0.788138	0.737962
	chr12	51734810	51734998	7	1	Egr1KO	Egr1KO	1	0	0.451043	0.921486	0.167667	0.7263	0.415271	0.5746	0.425514	0.466771	0.898217	0.242543	0.910286	0.259029	0.751106	0.824055	0.100164	0.224074	0.256205	0.430952	0.928607	0.740972	0.826389	0.951943	0.932371	0.897371	0.839686	0.842257	0.810557	0.8846	0.906371	0.899043	0.894686	0.872371	0.8754	0.867186	0.926943	0.910429	0.909029	0.835414	0.860157	0.859629
	chr12	52396431	52396872	11	1	Tet1KO	Tet1KO	0	1	0.275327	0.361282	0.182645	0.214873	0.230173	0.225555	0.277091	0.270736	0.07145	0.209427	0.281573	0.222464	0.422085	0.566845	0.205231	0.28025	0.378133	0.345403	0.610732	0.549172	0.028719	0.0327567	0.407656	0.66	0.667682	0.634845	0.566873	0.5532	0.609527	0.587609	0.546445	0.441755	0.406782	0.472991	0.4392	0.363564	0.395273	0.639082	0.624991	0.517318
	chr12	52435946	52435991	5	1	Tet1KO	Tet1KO	0	1	0.29238	0.0555667	0.59206	0.085	0.61276	0.45572	0.52792	0.36482	0.52856	0.35604	0.40978	0.27	0.4564	0.668431	0.322118	0.203809	0.278355	0.264103	0.752597	0.802141	0.908333	0.592018	0.47334	0.66044	0.62706	0.5115	0.5682	0.41608	0.30126	0.25076	0.41872	0.56736	0.2945	0.23264	0.2692	0.33754	0.25942	0.65014	0.37548	0.27788
	chr12	53771012	53771453	7	1	Tet1KO	Tet1KO	0	1	0.425678	0.675411	0.343913	0.284533	0.513478	0.482789	0.371133	0.380978	0.60262	0.237789	0.706433	0.328967	0.573593	0.666667	0.232294	0.322985	0.264752	0.277249	0.783791	0.821694	0.242707	0.201524	0.45174	0.784267	0.713411	0.666167	0.669811	0.622456	0.605078	0.563789	0.4695	0.5103	0.457256	0.437633	0.3947	0.435256	0.404878	0.774911	0.742133	0.649156
	chr12	54067705	54067915	19	1	Tet1KO	Tet1KO	0	1	0.2932	0.677783	0.208753	0.097915	0.3614	0.202255	0.239495	0.275105	NA	0.27444	0.3825	0.2966	0.378428	0.542014	0.148103	0.18973	0.504924	0.352512	0.659932	0.590501	0.548453	0.510853	0	0.061555	0.06073	0.105975	0.073135	0.08662	0.082565	0.128285	0.114185	0.0657	0.09321	0.10028	0.127595	0.12005	0.16209	0.07755	0.04133	0.060485
	chr12	55474307	55474386	5	1	Tet1KO	Tet1KO	0	1	0.60526	0.8889	0.51692	0.7723	0.64388	0.69592	0.76358	0.46436	0.658325	0.63236	0.65262	0.59168	0.552381	1	0.610989	0.589286	0.594943	0.239935	0.931429	0.926984	0.969231	0.924561	0.68452	0.7576	0.8952	0.84836	0.8336	0.8058	0.84472	0.83	0.84126	0.8221	0.80262	0.86068	0.78312	0.70886	0.78454	0.68334	0.82134	0.79618
	chr12	56975320	56975460	5	1	Egr1KO	Egr1KO	1	0	0.75128	0.816	0.48062	0.89492	0.7394	0.7654	0.61878	0.53132	0.87332	0.44762	0.89816	0.3455	0.923312	1	0.262392	0.0560546	1	0.935556	0.630281	0.775188	0.960252	0.984615	0.9722	0.93856	0.919	0.94494	0.92132	0.95666	0.95408	0.94006	0.91788	0.92834	0.9514	0.96624	0.89326	0.89562	0.87826	0.87574	0.82102	0.80154
	chr12	57553379	57553621	7	1	Tet1KO	Tet1KO	0	1	0.152457	0.199657	0.27646	0.0273857	0.172071	0.116857	0.1792	0.103443	0.1131	0.215157	0.1896	0.255567	0.195449	0.111111	0.147543	0.213811	0.237683	0.182543	0.430983	0.573551	0.341739	0.207692	0.0411429	0.0525571	0.0848857	0.0374286	0.125857	0.0731571	0.0924143	0.0673143	0.0417857	0.106843	0.0934429	0.0818143	0.0546857	0.130629	0.0819143	0.0861714	0.0951286	0.157914
	chr12	57576524	57576605	8	0.875	Tet1KO	Tet1KO	0	1	0.0855	0.141533	0.202043	0.10605	0.17525	0.0828625	0.177813	0.122125	0.4	0.33335	0.173512	NA	0.247619	0.290476	0.160041	0.238889	0.290194	0.216809	0.425444	0.500198	0.258929	0.249344	NA	0.03115	0.0501125	0.0641375	0.0603875	0.054575	0.066375	0.0358	0.0598375	0.0741	0.0463875	0.0936375	0.042525	0.084625	0.104212	0.070325	0.05	0.116513
	chr12	59382191	59382203	7	1	WT_6wk	Tet1KO	0	1	0.979586	0.775486	0.87142	0.969843	0.805986	0.971143	0.943629	0.823071	NA	0.958329	0.739714	0.9916	0.805035	0.716553	0.857143	0.886905	0.944567	0.808333	0.192075	0.23155	NA	0.923748	0.943871	0.870314	0.786357	0.961229	0.878643	0.954971	0.830586	0.857986	0.780957	0.811443	0.934529	0.779657	0.878643	0.926014	0.935857	0.831171	0.874014	0.956386
	chr12	69023819	69023986	6	0.833333	Tet1KO	Tet1KO	0	1	0.458767	0.60518	0.571283	0.40395	0.621583	0.47255	0.55205	0.500767	0.6638	0.74254	0.474	0.647117	0.712779	0.833333	0.560516	0.751984	0.625692	0.609112	0.797576	0.867199	0.75008	0.594328	0.611567	0.628667	0.72015	0.57375	0.47455	0.553983	0.709	0.616467	0.598983	0.565867	0.51995	0.418367	0.605933	0.57655	0.536883	0.6675	0.51625	0.586467
	chr12	69085810	69086073	12	1	Tet1KO	Tet1KO	0	1	0.337333	0.398958	0.449892	0.2354	0.338267	0.214267	0.246275	0.3599	0.2	0.25385	0.330083	0.393892	0.609923	0.574912	0.0723944	0.175146	0.443092	0.433387	0.697716	0.735663	0.696218	0.843754	0.458056	0.314992	0.338492	0.342825	0.323658	0.371058	0.320825	0.313533	0.32005	0.389942	0.390392	0.3541	0.366992	0.3349	0.286025	0.320417	0.369183	0.292458
	chr12	69582845	69582951	5	1	Egr1KO	Egr1KO	1	0	0.00826364	0	0	NA	0	0.00478182	0	0	NA	NA	0	0	0.552433	0.498649	0.311111	0.439935	0.396463	0.27702	0.456818	NA	0.440903	0.191137	NA	0	0.0147545	0	0	0	0.0101	0.00649091	0	0.03111	0	0.00909091	0.0396455	0.00757273	0	0	0	0.0113636
	chr12	69843902	69844323	12	0.916667	Tet1KO	Tet1KO	0	1	0.617031	0.64748	0.4715	0.813938	0.610715	0.640931	0.607415	0.595208	0.868027	0.497162	0.7208	0.471069	0.711374	0.745717	0.476674	0.700477	0.491319	0.578478	0.866743	0.937361	0.87415	0.744628	0.80655	0.897562	0.876585	0.861908	0.8647	0.834685	0.796492	0.836346	0.8448	0.835015	0.795854	0.845269	0.818385	0.760923	0.688446	0.841562	0.818338	0.858746
	chr12	69908312	69909289	16	0.9375	Tet1KO	Tet1KO	0	1	0.166447	0.488057	0.0480061	0.240236	0.246426	0.310109	0.264741	0.262671	0.75	0.02659	0.410369	0.0296387	0.258012	0.056746	0.029	0.0561905	0.0704425	0.101769	0.477424	0.609825	0.0902461	0.101774	0.525188	0.336441	0.32785	0.303379	0.304406	0.278962	0.250044	0.304421	0.304279	0.259371	0.275791	0.230118	0.242782	0.223903	0.241939	0.349938	0.325435	0.311032
	chr12	70043675	70043879	9	0.888889	Tet1KO	Tet1KO	0	1	0.499767	0.952383	0.2885	0.837556	0.673878	0.552756	0.4618	0.396744	0.8333	0.170633	0.815856	0.177067	0.579117	0.621904	0.262698	0.227431	0.383808	0.378527	0.686901	0.659559	0.828197	0.74614	0.880378	0.914789	0.916589	0.904022	0.902167	0.927544	0.956156	0.931378	0.894478	0.8457	0.882522	0.900989	0.800044	0.804778	0.7989	0.910267	0.915822	0.906267
	chr12	70227162	70227565	23	1	Tet1KO	Tet1KO	0	1	0.0288	0.0429652	0.00980588	0.00505	0.036436	0.028968	0.039196	0.031176	0	0.0282077	0.021412	0.0491895	0.0711422	0.0899123	0.00568182	0.0104167	0.0882582	0.155052	0.330355	0.322248	0.0953207	0.100794	0.0666667	0.011744	0.02002	0.007932	0.015336	0.023852	0.02084	0.006304	0.020336	0.012988	0.020472	0.016492	0.020704	0.028416	0.019892	0.0196348	0.02806	0.018728
	chr12	70799734	70799821	5	1	Tet1KO	Tet1KO	0	1	0.42744	0.62286	0.51666	0.26882	0.50598	0.4632	0.54788	0.4576	0.2	0.36785	0.41348	0.392233	0.743706	0.35	0.362424	0.375662	0.678889	0.676343	0.791818	0.875	0.878069	0.908235	0.19645	0.30698	0.22426	0.30658	0.2982	0.30734	0.19118	0.3386	0.27536	0.31068	0.28048	0.24728	0.34194	0.3531	0.30208	0.26786	0.35888	0.26172
	chr12	72069718	72069934	8	0.875	Tet1KO	Tet1KO	0	1	0.136187	0.328462	0.0364	0.173863	0.186362	0.1059	0.140263	0.116937	0.185714	0.086675	0.162738	0.1389	0.125839	0.231481	0.0479166	0.0472223	0.0737338	0.0540865	0.513094	0.340226	0.125191	0.0831439	0.0434	0.04625	0.09455	0.0611875	0.03835	0.0494875	0.042675	0.101525	0.081275	0.05665	0.0943	0.06155	0.08485	0.0981875	0.077725	0.101163	0.03445	0.0520375
	chr12	72373963	72374362	10	0.9	Tet1KO	Tet1KO	0	1	0.30253	0.66331	0.181889	0.17886	0.40491	0.3022	0.35751	0.32184	0.575	0.21808	0.49913	0.196211	0.393841	0.346273	0.209091	0.142257	0.480998	0.477229	0.489295	0.613539	0.479057	0.481062	0.178343	0.35517	0.31607	0.3333	0.25818	0.1657	0.20239	0.21297	0.17896	0.17313	0.18184	0.17887	0.2378	0.21312	0.22974	0.20241	0.18923	0.20706
	chr12	73476622	73476737	5	1	Tet1KO	Tet1KO	0	1	0.43044	0.46538	0.5762	0.15832	0.28574	0.30274	0.38802	0.35864	0.3	0.5476	0.3094	0.67364	0.528067	0.557132	0.510101	0.683333	0.719766	0.701825	0.681109	0.671948	0.676191	0.688628	0.17448	0.1711	0.08932	0.1706	0.15366	0.16146	0.10618	0.16232	0.15202	0.19878	0.13902	0.26002	0.16762	0.18022	0.11366	0.14584	0.03194	0.09544
	chr12	73545236	73545382	10	0.9	Tet1KO	Tet1KO	0	1	0.22098	0.22686	0.34802	0.08482	0.16353	0.12203	0.20747	0.16317	0	0.111556	0.07165	0.20515	0.152692	0.261537	0.105008	0.196166	0.257947	0.315086	0.430729	0.486695	0.238323	0.243102	0.08333	0.11119	0.11282	0.09682	0.12698	0.13075	0.13806	0.11473	0.12062	0.12193	0.13232	0.1204	0.06454	0.14023	0.22587	0.10056	0.10573	0.07993
	chr12	76152308	76152849	27	1	Tet1KO	Tet1KO	0	1	0.164619	0.154945	0.236906	0.122841	0.182957	0.127171	0.235289	0.1527	0.4881	0.277872	0.13402	0.267793	0.314667	0.336786	0.190697	0.189434	0.25092	0.179401	0.74374	0.775158	0.217622	0.248342	0.228806	0.145846	0.146	0.161803	0.128589	0.168674	0.100323	0.1818	0.156214	0.131334	0.145189	0.0892086	0.127023	0.149746	0.162529	0.19254	0.164406	0.214694
	chr12	76406081	76406289	14	0.928571	Tet1KO	Tet1KO	0	1	0.0916933	0.29904	0.12968	0.0411067	0.15036	0.0618933	0.162687	0.156527	0.07334	0.178607	0.12312	0.184633	0.0845604	0.196982	0.145872	0.216234	0.267021	0.252137	0.387637	0.427359	0.297867	0.376115	0.0308933	0.0360733	0.0233333	0.0331	0.02596	0.02968	0.0188533	0.02494	0.0249267	0.0400333	0.03056	0.0314667	0.0214267	0.0455667	0.0473667	0.0241333	0.0294733	0.0305133
	chr12	77177909	77178394	6	1	Egr1KO	Egr1KO	1	0	0.465689	0.487578	0.589889	0.438933	0.562278	0.473989	0.5293	0.4589	0.406743	0.61695	0.460356	0.585322	0.833333	0.895152	0.417362	0.549735	0.570682	0.531246	0.807619	0.844444	0.716449	0.746599	0.450444	0.423322	0.365778	0.302711	0.359878	0.365989	0.428833	0.524256	0.370311	0.379822	0.353389	0.389122	0.303344	0.310444	0.329722	0.426144	0.430622	0.313389
	chr12	78350945	78351161	14	0.928571	Tet1KO	Tet1KO	1	1	0.208929	0.3679	0.335114	0.349393	0.286886	0.225743	0.197843	0.241914	0.315886	0.397129	0.354521	0.385936	0.733954	0.767657	0.550941	0.386998	0.541989	0.407517	0.738405	0.72396	0.425642	0.400605	0.2989	0.330129	0.3205	0.311171	0.318293	0.292764	0.28915	0.369964	0.347593	0.256614	0.280979	0.372757	0.353121	0.37675	0.464857	0.283271	0.3142	0.265086
	chr12	78350971	78351161	13	0.923077	Egr1KO	Egr1KO	1	1	0.211454	0.375062	0.342854	0.353	0.290808	0.231254	0.196546	0.241354	0.321454	0.4033	0.362015	0.391377	0.745826	0.776465	0.561501	0.387236	0.538123	0.406333	0.750314	0.735396	0.434873	0.424627	0.301031	0.342	0.329585	0.322485	0.328508	0.302762	0.297569	0.378746	0.356808	0.264869	0.287538	0.380615	0.369	0.383	0.478508	0.2883	0.323162	0.267131
	chr12	79751411	79751900	8	0.875	Tet1KO	Tet1KO	0	1	0.444633	0.280467	0.4723	0.293844	0.4217	0.325233	0.463622	0.374289	0.203588	0.488556	0.335133	0.734233	0.472965	0.580165	0.537117	0.352224	0.258786	0.279956	0.586946	0.700505	0.837642	0.759413	0.391	0.536978	0.511944	0.371	0.262356	0.250744	0.291267	0.2432	0.2693	0.215933	0.238667	0.1615	0.187633	0.225022	0.243433	0.453622	0.480689	0.337478
	chr12	80168182	80168842	11	1	Tet1KO	Tet1KO	0	1	0.111226	0.179564	0.244651	0.184019	0.112654	0.343475	0.149911	0.13378	0.156516	0.0597667	0.224454	0.117	0.0750451	0.299247	0.139263	0.242013	0.173741	0.215805	0.416004	0.498643	0.0755333	0.205856	0.215829	0.233417	0.244072	0.150335	0.228467	0.164245	0.211385	0.08887	0.130463	0.234318	0.144567	0.182367	0.191192	0.220213	0.0949725	0.214254	0.220633	0.22715
	chr12	80261096	80261513	6	1	Tet1KO	Tet1KO	0	1	0.345833	0.609683	0.301933	0.21875	0.5593	0.284533	0.427033	0.304783	0.681067	0.172217	0.547617	0.255967	0.433739	0.506998	0.231339	0.321429	0.486655	0.406532	0.529202	0.708208	0.544088	0.531679	0.223817	0.34625	0.330183	0.286167	0.304267	0.23355	0.272917	0.21335	0.25395	0.289033	0.170083	0.20145	0.1808	0.2024	0.304817	0.399967	0.408617	0.365483
	chr12	80574957	80575016	5	1	Tet1KO	Tet1KO	0	1	0.3411	0.57274	0.13948	0.43642	0.24926	0.22302	0.17942	0.07554	0.39554	0.01818	0.38342	0.09742	0.0555556	0.3	0.0181818	0	0.238353	0.138095	0.420476	0.528752	0.798384	0.72454	0.31376	0.30268	0.43478	0.38852	0.3229	0.38034	0.32712	0.36416	0.32706	0.44924	0.29538	0.3175	0.3253	0.4117	0.34794	0.2057	0.2854	0.21406
	chr12	81199572	81199703	9	1	Tet1KO	Tet1KO	0	1	0.190778	0.0879667	0.386611	0.237878	0.221689	0.214022	0.3069	0.220656	0.6	0.3179	0.1371	0.388233	0.338887	0.304974	0.45582	0.441799	0.25129	0.318322	0.682216	0.63457	0.270207	0.0969697	0.08125	0.1416	0.128656	0.244244	0.113478	0.153744	0.149267	0.0983111	0.180422	0.142756	0.138289	0.112944	0.128367	0.209778	0.142911	0.118856	0.130833	0.125733
	chr12	82569071	82569087	5	1	Tet1KO	Tet1KO	0	1	1	0.85986	0.933333	0.8333	0.42644	0.89916	0.9194	0.63826	NA	0.97142	0.84366	0.83612	0.934221	0.932001	0.8	1	0.933333	1	0.903115	0.975707	1	0.971429	0.81998	0.84396	0.95906	0.947	0.9909	0.9731	0.96826	0.82818	0.93334	0.99	0.82776	0.96718	0.94098	0.93682	0.93224	0.95294	0.9013	0.86814
	chr12	8298853	8299962	43	0.906977	Tet1KO	Tet1KO	0	1	0.188647	0.191136	0.38777	0.0450211	0.236023	0.1715	0.229007	0.219305	0.140433	0.444142	0.110351	0.352025	0.242259	0.270304	0.301866	0.261591	0.373513	0.30802	0.441756	0.525958	0.353593	0.315375	0.0220526	0.0253912	0.0356842	0.0236316	0.0379246	0.0481912	0.0237368	0.0257649	0.0201386	0.0264386	0.0348175	0.0187737	0.0289263	0.0342807	0.0401193	0.0426982	0.0447211	0.0371351
	chr12	8302778	8303187	11	1	Tet1KO	Tet1KO	0	1	0.400118	0.357509	0.465225	0.0872182	0.477218	0.220318	0.400827	0.404364	0.183186	0.512382	0.339627	0.36477	0.598958	0.4	0.48094	0.523177	0.846057	0.801618	0.835582	0.761311	0.676429	0.7984	0.165111	0.104264	0.132291	0.107182	0.131655	0.118364	0.109227	0.107318	0.0977364	0.135464	0.131318	0.116909	0.145818	0.1567	0.151936	0.188373	0.233264	0.167691
	chr12	8311198	8311558	17	1	Tet1KO	Tet1KO	0	1	0.412571	0.481381	0.607057	0.202712	0.484006	0.386535	0.516524	0.462912	0.460391	0.650621	0.351787	0.500606	0.548487	0.510557	0.525079	0.401994	0.767348	0.752821	0.738619	0.794659	0.698859	0.772605	0.283671	0.337682	0.383594	0.281059	0.387859	0.282953	0.240876	0.285047	0.267671	0.235112	0.250047	0.286953	0.210653	0.257806	0.279618	0.389629	0.341347	0.282088
	chr12	83302289	83302562	8	1	Tet1KO	Tet1KO	0	1	0.523212	0.895112	0.133263	0.216075	0.539625	0.310125	0.515888	0.459587	NA	0.0555667	0.676512	0.247971	0.625764	0.615333	0.0638393	0.0208334	0.294345	0.165167	0.718601	0.763992	0.181696	0.337518	0.339283	0.452675	0.445725	0.477675	0.404675	0.349463	0.368312	0.3678	0.378875	0.303762	0.295425	0.308925	0.257088	0.309387	0.44605	0.412262	0.423187	0.342125
	chr12	83620878	83621161	16	1	Tet1KO	Tet1KO	0	1	0.490111	0.701852	0.745596	0.629028	0.760539	0.534104	0.583314	0.637207	0.402775	0.528764	0.657346	0.68941	0.665918	0.639734	0.725794	0.635	0.684337	0.579504	0.870469	0.85769	0.629582	0.673412	0.554444	0.646636	0.610779	0.585407	0.621061	0.692346	0.627854	0.629664	0.559575	0.584286	0.616632	0.591908	0.655659	0.598629	0.717607	0.592293	0.524218	0.6142
	chr12	83764190	83764382	9	1	Tet1KO	Tet1KO	0	1	0.19175	0.26465	0.281089	0.22119	0.30987	0.23226	0.30189	0.26347	0.6	0.135933	0.26674	0.300567	0.405767	0.197662	0.162301	0.12171	0.0895507	0.124885	0.660101	0.624182	0.354127	0.356319	0.1111	0.12592	0.14863	0.11971	0.13877	0.18262	0.21945	0.13476	0.24296	0.16583	0.20778	0.14759	0.16127	0.18857	0.20529	0.09496	0.11457	0.12405
	chr12	84598405	84598530	6	1	Tet1KO	Tet1KO	0	1	0.261833	0.1542	0.601533	0.160717	0.251033	0.154533	0.440983	0.2915	0.177767	0.324983	0.0932167	0.498367	0.268418	0.370407	0.45	0.30377	0.697475	0.501263	0.587324	0.692508	0.411667	0.466991	0.075	0.210883	0.176717	0.156833	0.291483	0.108917	0.2104	0.0913333	0.13685	0.161067	0.1656	0.110617	0.183667	0.1646	0.1547	0.148883	0.132767	0.110967
	chr12	84880288	84880426	8	1	Tet1KO	Tet1KO	0	1	0.259962	0.162062	0.442925	0.553837	0.374987	0.298812	0.344988	0.223587	0.464633	0.291112	0.340763	0.370437	0.45167	0.453285	NA	0.106548	0.31503	0.295862	0.582906	0.699043	0.334217	0.303978	0.657513	0.499812	0.610862	0.607175	0.538875	0.533763	0.407637	0.3852	0.517188	0.444525	0.272213	0.372375	0.4387	0.317675	0.294038	0.639875	0.655575	0.648275
	chr12	8499034	8499501	33	0.848485	Tet1KO	Tet1KO	0	1	0.00296444	0.02	0	0.00921935	0.00464	0.0150556	0.00380667	0.00372889	NA	0	0	0	0.112143	0.0506266	0.00514905	0	0.0040404	0.00492064	0.184026	0.197495	0.00258398	0.00816926	0	0.00130667	0.00343778	0.00570889	0.0038	0	0	0.0100622	0.00148222	0.00277778	0.00447556	0.00262444	0.00296222	0.0282089	0.00111111	0.00129302	0.00202	0.0103133
	chr12	86214030	86214187	5	1	Tet1KO	Tet1KO	0	1	0.5134	0.29382	0.62158	0.30832	0.44468	0.31252	0.407	0.3615	0.122233	0.54722	0.33544	0.42384	0.408316	0.420224	0.558939	0.563889	0.742564	0.824126	0.755259	0.819463	0.846263	0.789899	0.3066	0.20586	0.19958	0.296	0.26256	0.38254	0.32618	0.22236	0.21414	0.31372	0.28222	0.3153	0.3154	0.22358	0.30654	0.20238	0.3493	0.16582
	chr12	86305701	86305801	8	1	Tet1KO	Tet1KO	0	1	0.338813	0.154113	0.75115	0.101638	0.397037	0.238388	0.28645	0.370875	0.420825	0.615337	0.166	0.54965	0.44	0.626637	0.710318	0.589221	0.657033	0.568166	0.8704	0.712968	0.756845	0.652116	0.1403	0.138112	0.1903	0.182237	0.287475	0.207262	0.228825	0.208575	0.149275	0.1379	0.126075	0.197988	0.212075	0.18855	0.160837	0.17755	0.106625	0.22605
	chr12	86402526	86402792	11	0.818182	Tet1KO	Tet1KO	0	1	0.349464	0.261925	0.392327	0.398636	0.334973	0.325364	0.3869	0.334191	0.4	0.497682	0.355491	0.447455	0.416653	0.484822	0.372253	0.44039	0.416995	0.349089	0.596859	0.592998	0.354992	0.352182	0.39337	0.430291	0.381227	0.383682	0.374391	0.424064	0.414036	0.397027	0.414673	0.377264	0.374173	0.366618	0.385955	0.353155	0.404655	0.370064	0.427936	0.415273
	chr12	86832026	86832575	7	1	Tet1KO	Tet1KO	0	1	0.107681	0.0863684	0.266462	0.08234	0.174383	0.122535	0.119609	0.175048	0	0.325008	0.0722348	0.410222	0.319519	0.463119	0.17598	0.15638	0.0314412	0.0387352	0.519885	0.605867	0.0752452	0.139086	0.124725	0.164087	0.132122	0.149091	0.123709	0.0914652	0.113378	0.137341	0.111387	0.101222	0.0795609	0.0939087	0.110222	0.0917739	0.122113	0.102496	0.134043	0.0823783
	chr12	86964525	86964703	5	1	Egr1KO	Egr1KO	1	0	0.47305	0.32972	0.16072	0.52544	0.35716	0.607	0.45116	0.2425	0.771425	0.22096	0.53658	0.29166	0.65303	0.678535	0.221299	0.307143	0.088205	0.157778	0.638671	0.663333	0.27596	0.222222	0.96875	0.86096	0.92838	0.93172	0.9079	0.80412	0.86882	0.82684	0.80714	0.77058	0.82064	0.79786	0.84076	0.72914	0.7873	0.95334	0.89452	0.87438
	chr12	87010744	87010929	10	1	Tet1KO	Tet1KO	0	1	0.28015	0.23871	0.51192	0.06818	0.348	0.15343	0.27325	0.31226	0.419063	0.36912	0.25874	0.25583	0.321651	0.423387	0.428836	0.258532	0.671514	0.725505	0.660853	0.731724	0.827222	0.746678	0.08676	0.06933	0.09754	0.0817	0.10339	0.14192	0.12194	0.10255	0.12658	0.08451	0.09933	0.05947	0.05639	0.13223	0.10243	0.1373	0.15509	0.14697
	chr12	87101763	87101883	6	1	Tet1KO	Tet1KO	0	1	0.0490143	0.0492714	0.1	0.0252714	0.110186	0.0543857	0.0423143	0.138429	0	0.175171	0.0438286	0.0272714	0.124551	0.0501701	0	0.031746	0.047619	0.145126	0.520833	0.767951	0.135864	0.0825397	0.1429	0.0706429	0.0634714	0.0271429	0.0312857	0.0363	0.0558429	0.0679143	0.0500286	0.0451286	0.0321714	0.0377143	0.0252	0.0840857	0.0393571	0.104129	0.0816	0.0812286
	chr12	8893188	8893266	5	1	Tet1KO	Tet1KO	0	1	0.28886	0.39268	0.3338	0.33658	0.28122	0.35486	0.2564	0.29562	0.48	0.11606	0.48052	0.18206	0.524524	0.8	0.103333	0.35	0.206032	0.235587	0.95	0.921429	0.667461	0.557326	0.48428	0.4954	0.43826	0.50128	0.48362	0.42038	0.50332	0.48472	0.43592	0.54018	0.4431	0.4484	0.47184	0.45226	0.44836	0.53986	0.63452	0.53326
	chr13	111868509	111868636	6	0.833333	Tet1KO	Tet1KO	0	1	0.545817	0.29705	0.888133	0.8718	0.58495	0.55155	0.599183	0.609433	0	0.92745	0.323067	0.963767	0.589394	0.826429	0.912851	0.972222	0.660862	0.698707	0.888889	0.905589	0.951179	0.931704	0.736917	0.6592	0.747767	0.699433	0.627483	0.787917	0.807083	0.79175	0.83315	0.835167	0.82555	0.752117	0.756117	0.7605	0.776083	0.65645	0.5681	0.6507
	chr13	112084668	112084846	6	1	Tet1KO	Tet1KO	0	1	0.379183	0.39762	0.461267	0.45275	0.360583	0.250533	0.482383	0.365433	0	0.6403	0.2562	0.518517	0.597475	0.594529	0.324209	0.444444	0.856544	0.889957	0.799737	0.847222	0.761111	0.866919	0.587633	0.417067	0.450517	0.438383	0.486717	0.423667	0.422917	0.4368	0.363683	0.463783	0.411517	0.386917	0.413017	0.350233	0.3978	0.525067	0.487717	0.368867
	chr13	112671869	112671899	5	1	Tet1KO	Tet1KO	0	1	0.61544	0.70714	0.77166	0.84286	0.65384	0.71274	0.7906	0.49666	NA	0.7125	0.61194	0.91308	NA	NA	0.869091	0.830909	0.900816	0.922857	0.971429	NA	0.710417	0.911282	NA	0.75886	0.7825	0.66468	0.77536	0.75928	0.7676	0.7772	0.7535	0.70862	0.71692	0.75368	0.64306	0.62406	0.64988	0.76314	0.6867	0.82458
	chr13	112811014	112811283	11	0.909091	Tet1KO	Tet1KO	0	1	0.443891	0.6703	0.5662	0.227291	0.537118	0.344282	0.380545	0.423618	0.4391	0.578173	0.463155	0.633173	0.543693	0.672839	0.57875	0.598746	0.319208	0.144305	0.641752	0.654254	0.509863	0.412133	0.186188	0.285191	0.1895	0.209673	0.212373	0.1943	0.192473	0.155218	0.165182	0.188345	0.223418	0.247564	0.165073	0.219473	0.264964	0.266164	0.273036	0.257255
	chr13	113209809	113210341	21	0.904762	Tet1KO	Tet1KO	0	1	0.413671	0.470143	0.462395	0.3132	0.393629	0.356362	0.404967	0.419305	0.333211	0.48781	0.307771	0.433642	0.611375	0.545588	0.427679	0.438925	0.285691	0.230476	0.784354	0.823932	0.219868	0.305961	0.2527	0.433186	0.384233	0.418429	0.413738	0.458748	0.447724	0.509657	0.441924	0.444762	0.424229	0.431262	0.4	0.41231	0.384424	0.428824	0.366986	0.373795
	chr13	113663366	113663564	11	1	Tet1KO	Tet1KO	0	1	0.197473	0.12	0.177027	0.229355	0.275464	0.310182	0.255291	0.271764	0.16	0.0982364	0.17242	0.113555	0.534921	0.468413	0.0454545	0.0680168	0.254501	0.29869	0.599999	0.600199	0.26158	0.352587	0.41332	0.668227	0.578555	0.517718	0.541355	0.396745	0.384391	0.3927	0.396309	0.375091	0.2952	0.356136	0.322173	0.288273	0.330564	0.749773	0.762527	0.622845
	chr13	118716324	118716442	5	1	Tet1KO	Tet1KO	0	1	0.2982	0.04112	0.50808	0.03472	0.21914	0.22028	0.2311	0.2208	0.02858	0.38222	0.07326	0.34036	0.256825	0.538281	0.31822	0.393192	0.574567	0.425554	0.599167	0.425697	0.638182	0.553736	0.06214	0.03108	0.06168	0.01916	0.04982	0.04852	0.04448	0.03604	0.03852	0.0646	0.06244	0.04542	0.061	0.0901	0.09242	0.06072	0.07676	0.04916
	chr13	119487983	119488566	60	0.95	Egr1KO	Egr1KO	1	1	0.467336	0.645523	0.722551	0.582693	0.61617	0.537635	0.387963	0.56253	0.715944	0.548884	0.593808	0.683308	0.899876	0.900288	0.395337	0.55211	0.501604	0.40918	0.814256	0.697353	0.487374	0.573939	0.469466	0.778787	0.810917	0.749171	0.749195	0.746187	0.753829	0.611905	0.62442	0.824271	0.803773	0.819435	0.788198	0.597716	0.639	0.775422	0.749784	0.747236
	chr13	119488308	119488566	49	0.857143	Tet1KO	Tet1KO	1	1	0.604335	0.811749	0.866755	0.741565	0.803463	0.713484	0.509704	0.71348	0.738543	0.700461	0.779773	0.84729	0.945763	0.946036	0.58381	0.709718	0.642434	0.568543	0.92635	0.88733	0.60144	0.633024	0.641252	0.925682	0.936908	0.876041	0.872467	0.896141	0.892843	0.822055	0.836224	0.914735	0.899057	0.917216	0.926086	0.744724	0.719624	0.891233	0.878216	0.850763
	chr13	119727631	119727880	15	0.933333	Tet1KO	Tet1KO	0	1	0.442533	0.641007	0.286707	0.62292	0.43352	0.6727	0.52354	0.45762	0.5338	0.283825	0.687613	0.318533	0.633475	0.628487	0.153047	0.234162	0.909546	0.931269	0.747392	0.652008	0.856768	0.824801	0.683037	0.764027	0.7938	0.778547	0.7154	0.7289	0.761213	0.706927	0.703707	0.741647	0.749327	0.702113	0.685553	0.698453	0.716213	0.687893	0.53606	0.66288
	chr13	120313471	120314145	20	0.95	Tet1KO	Tet1KO	0	1	0.43769	0.393795	0.50481	0.449076	0.541071	0.539433	0.519205	0.507475	0.358325	0.631053	0.53599	0.607542	0.540505	0.715808	0.51504	0.65351	0.734652	0.68509	0.792432	0.796447	0.646049	0.572688	0.61037	0.525633	0.56109	0.502152	0.531948	0.579119	0.497195	0.490929	0.491571	0.5201	0.529124	0.523833	0.509138	0.483819	0.503229	0.499814	0.528467	0.527057
	chr13	12680238	12680480	11	1	Tet1KO	Tet1KO	0	1	0.2552	0.359745	0.595255	0.192664	0.299818	0.298927	0.355809	0.361973	0.0666667	0.43916	0.273109	0.543218	0.470639	0.439351	0.293841	0.422583	0.351062	0.282828	0.703992	0.74622	0.259504	0.292934	0.46478	0.268255	0.229855	0.228673	0.213582	0.205936	0.250582	0.299345	0.270655	0.289564	0.207882	0.230109	0.291609	0.227518	0.233573	0.202564	0.299445	0.228145
	chr13	19623675	19623829	10	1	Tet1KO	Tet1KO	0	1	0.25527	0.347217	0.504622	0.23879	0.3428	0.29355	0.31565	0.37864	NA	0.32434	0.45762	0.438311	0.52606	0.584048	0.349167	0.348291	0.173182	0.134026	0.669998	0.751548	0.120675	0.17317	0.40155	0.3953	0.48315	0.36394	0.43188	0.37324	0.42099	0.39228	0.41633	0.2646	0.3334	0.22882	0.38686	0.28363	0.34626	0.41752	0.39028	0.36264
	chr13	21363551	21363981	12	1	Tet1KO	Tet1KO	0	1	0.675355	0.52094	0.67515	0.511825	0.539292	0.4973	0.595417	0.563208	0.572217	0.551867	0.621475	0.636067	0.470316	0.780842	0.471514	0.58562	0.555138	0.475279	0.911642	0.88832	0.741445	0.672575	0.63065	0.614325	0.669258	0.600717	0.632858	0.627567	0.546633	0.603475	0.562525	0.684133	0.637817	0.542458	0.651808	0.633325	0.629675	0.651708	0.6711	0.597575
	chr13	23531124	23531172	6	1	Egr1KO	Egr1KO	1	0	0.013	0	0	0.01515	0	0	0	0	NA	0	0.0404833	NA	0.282738	0.645238	0	NA	0	0	0.289484	0.359788	0	0	0	0	0	0.0314833	0.0138833	0.00758333	0.0098	0	0	0.0232333	0	0	0.00666667	0	0.0119	0	0	0
	chr13	23581613	23581887	22	1	Tet1KO	Tet1KO	1	1	0.0084	0	0	0.00582174	0	0.00241739	0.00722759	0.00293226	NA	0.0149412	0	0	0.265877	0.55	0	0	0	0	0.230976	0.651885	0.00735294	0	0	0	0.00403226	0	0.00391613	0.00430323	0.00633548	0.00448065	0.00430667	0.0011129	0.00512258	0.00429333	0.00201613	0.00248065	0.00699032	0.00333333	0.00505161	0.00146774
	chr13	23581653	23581898	12	1	Egr1KO	Egr1KO	1	1	0.0087	0	0	0.00324545	0	0.00252727	0.00748571	0.00303	NA	0.00893125	0	0	0.271367	0.7	0	0	0	0	0.211739	0.653022	0.0078125	0	0	0	0.00416667	0	0.00404667	0.00444667	0.00654667	0.00277667	0.0023	0.00115	0.00529333	0.00287241	0.00208333	0.00256333	0.00722333	0.00344828	0.00522	0
	chr13	23991441	23991594	5	1	Tet1KO	Tet1KO	0	1	0.1763	0.2984	0.322925	0.29918	0.23722	0.19016	0.23208	0.21436	0.125	0.2881	0.28954	0.30166	0.250287	0.342703	0.217879	0.259081	0.229491	0.275736	0.548469	0.539886	0.350974	0.535508	0.1885	0.14868	0.1621	0.25484	0.19324	0.12916	0.20922	0.14514	0.24976	0.1579	0.13564	0.22662	0.1627	0.17188	0.25124	0.20252	0.2678	0.21864
	chr13	24679414	24679579	8	1	Tet1KO	Tet1KO	0	1	0.411888	0.053575	0.555063	0.380514	0.41965	0.35255	0.567638	0.416838	NA	0.631537	0.415787	0.736112	0.524983	0.729653	0.577233	0.645338	0.57693	0.504209	0.588766	0.749534	0.366964	0.395327	0.347614	0.424262	0.463112	0.4203	0.291363	0.311325	0.282512	0.246487	0.247375	0.212475	0.3012	0.238825	0.20595	0.246875	0.179512	0.445925	0.439912	0.380425
	chr13	24965396	24966203	13	1	Tet1KO	Tet1KO	0	1	0.181356	0.2432	0.382947	0.226329	0.240812	0.164276	0.278529	0.230376	0.335117	0.273656	0.186018	0.257706	0.365448	0.335742	0.244035	0.154592	0.364228	0.43258	0.577343	0.667583	0.171557	0.267183	0.257471	0.279212	0.299082	0.257924	0.256776	0.263329	0.302047	0.279729	0.252365	0.222382	0.257676	0.236718	0.218818	0.257712	0.240688	0.284141	0.290606	0.283753
	chr13	30749495	30750175	16	0.8125	Tet1KO	Tet1KO	0	1	0.062875	0.149186	0.108454	0.0407	0.0689562	0.0626125	0.0971188	0.0830125	0.290283	0.0898583	0.095025	0.117707	0.141563	0.13562	0.0699471	0.104278	0.222864	0.221721	0.386534	0.27701	0.145584	0.0949771	0.0571077	0.0456	0.055675	0.037675	0.0310875	0.0397438	0.0342875	0.0234437	0.02075	0.0308875	0.018275	0.0289562	0.0337187	0.0464688	0.0514063	0.0505188	0.03422	0.0255375
	chr13	31557169	31557463	9	0.888889	Tet1KO	Tet1KO	0	1	0.320244	0.165133	0.525	0.063	0.464133	0.2373	0.432511	0.385356	0.168517	0.60535	0.199133	0.483075	0.329325	0.403788	0.387326	0.458116	0.772729	0.613991	0.655723	0.688053	0.759147	0.885659	0.0416714	0.0271222	0.0371556	0.0205444	0.0261778	0.0368444	0.0347667	0.0486333	0.0266444	0.0546889	0.0678111	0.0409111	0.0563444	0.0808333	0.0671778	0.0330444	0.0303667	0.0644
	chr13	31811645	31811990	15	0.8	Tet1KO	Tet1KO	0	1	0.551344	0.668547	0.646294	0.126904	0.562259	0.374219	0.526031	0.490748	1	0.571296	0.629873	1	0.629947	0.618519	0.629527	0.623501	0.783541	0.808933	0.674567	0.642336	0.729432	0.840427	0.02	0.00842083	0.0156667	0.019137	0.0289556	0.0352462	0.0426963	0.0743074	0.0779259	0.13033	0.0892037	0.109537	0.125238	0.18037	0.186159	0.00621481	0.0311296	0.0324963
	chr13	34916687	34917078	21	1	Tet1KO	Tet1KO	0	1	0.294135	0.289722	0.601869	0.668744	0.440686	0.323742	0.306622	0.534504	0.199993	0.6212	0.405037	0.580138	0.622868	0.711265	0.491521	0.571709	0.777983	0.617362	0.898352	0.874115	0.530006	0.327571	0.567944	0.423513	0.473239	0.51688	0.486154	0.630297	0.403811	0.621389	0.452811	0.605846	0.414053	0.364011	0.485661	0.459836	0.470242	0.336864	0.163491	0.413344
	chr13	38077213	38077336	5	1	Tet1KO	Tet1KO	0	1	0.23422	0.25516	0.37518	0.17824	0.19666	0.17528	0.23708	0.18052	0.15	0.30386	0.1682	0.32972	0.259975	0.154244	0.435397	0.159048	0.293746	0.357949	0.556386	0.640401	0.580238	0.596151	0.07116	0.09214	0.11504	0.14812	0.12038	0.10744	0.06798	0.0951	0.13782	0.09866	0.1416	0.11728	0.1128	0.11334	0.14984	0.07084	0.1448	0.1151
	chr13	38145222	38145387	8	1	Tet1KO	Tet1KO	0	1	0.113175	0.111513	0.177262	0.13975	0.131662	0.072775	0.1382	0.1201	0.125171	0.0430625	0.112937	0.134713	0.298453	0.119048	0.114141	0.0545895	0.138261	0.147945	0.454167	0.559431	0.4176	0.376511	0.106938	0.0751	0.124162	0.0893	0.071375	0.088925	0.0906375	0.101025	0.0650625	0.118275	0.0983625	0.0959875	0.0935125	0.0935625	0.0850375	0.171863	0.10445	0.085225
	chr13	38410406	38410609	10	1	Tet1KO	Tet1KO	0	1	0.04233	0.138937	0.06205	0.01802	0.09115	0.05104	0.06338	0.13878	0	0.0185222	0.20265	0.06969	0.216712	0.132202	0.0284722	0	0.191489	0.265402	0.429196	0.459973	0.0153846	0.01875	0.17019	0.24153	0.24872	0.20484	0.15085	0.09186	0.05922	0.21058	0.05509	0.01251	0.02201	0.03413	0.02978	0.04609	0.04707	0.36895	0.31977	0.24738
	chr13	40651339	40651386	5	1	Egr1KO	Egr1KO	1	0	0.26592	0.2	0.34858	0.08484	0.20588	0.19978	0.23002	0.20718	0.65	0.2	0.37024	0.09596	0.829706	0.290476	0.202517	0.300559	0.0717022	0	0.711111	0.409091	0.085055	0	0.554175	0.47736	0.40316	0.48402	0.55442	0.34278	0.57244	0.48298	0.52924	0.28642	0.45762	0.44398	0.54666	0.35628	0.25768	0.42322	0.45334	0.40102
	chr13	40742284	40742405	7	1	Tet1KO	Tet1KO	0	1	0.150229	0.107157	0.2721	0.0277714	0.163629	0.0983714	0.117229	0.165386	0	0.28335	0.0638143	0.1232	0.247743	0.223377	0.14322	0.126607	0.14513	0.152381	0.45819	0.50603	0.453328	0.344115	0.0389667	0.0112143	0.0437	0.0478857	0.0198429	0.0243571	0.0351857	0.0298286	0.0267429	0.0254429	0.0509	0.0164857	0.0201143	0.0267143	0.0426429	0.0473286	0.0272429	0.0653714
	chr13	41114335	41114624	7	1	Tet1KO	Tet1KO	0	1	0.263514	0.321992	0.378179	0.196636	0.217536	0.160729	0.330379	0.261107	0.451518	0.357821	0.328136	0.517423	NA	0.404762	0.246979	0.548052	0.477627	0.382617	0.80873	0.958289	0.425397	0.509329	0.260682	0.295057	0.292714	0.2955	0.253071	0.317279	0.3181	0.289343	0.258107	0.267886	0.32985	0.267057	0.377736	0.215471	0.339386	0.291986	0.334364	0.396514
	chr13	42303570	42303855	7	1	Tet1KO	Tet1KO	0	1	0.439371	0.426971	0.340433	0.3128	0.377843	0.375829	0.349786	0.3114	0.297925	0.528286	0.345683	0.575886	0.428798	0.484075	0.447506	0.529563	0.0435924	0.176269	0.647093	0.658801	0.562721	0.587729	0.169433	0.2381	0.210286	0.203429	0.209786	0.1967	0.172357	0.177729	0.255014	0.166343	0.154271	0.185671	0.128743	0.257557	0.206814	0.258486	0.232486	0.276629
	chr13	42812443	42812678	7	1	Tet1KO	Tet1KO	0	1	0.359314	0.577543	0.3132	0.515429	0.394686	0.487157	0.382471	0.4118	0.372925	0.358886	0.328343	0.395071	0.493551	0.454346	0.229513	0.19161	0.248348	0.233766	0.759433	0.701804	0.484714	0.388155	0.4441	0.492443	0.568629	0.4751	0.466986	0.498486	0.428314	0.509914	0.463271	0.421414	0.469629	0.4709	0.494157	0.495757	0.5066	0.402471	0.426929	0.484143
	chr13	43201190	43201217	6	1	Tet1KO	Tet1KO	0	1	0.324767	0.706033	0.3639	0.21825	0.3775	0.471333	0.379783	0.322567	0.366667	0.369283	0.321567	0.26985	0.588384	0.55	0.333333	0.444445	0.463049	0.420635	NA	0.769907	NA	0.33103	0.3333	0.40195	0.493483	0.371317	0.52235	0.292217	0.4125	0.463767	0.43725	0.392733	0.513567	0.403017	0.599283	0.44045	0.401783	0.47885	0.495333	0.329317
	chr13	43208968	43209021	6	1	Tet1KO	Tet1KO	0	1	0.193575	0.734783	0.472225	0.3641	0.591667	0.3824	0.552033	0.316683	NA	0.502317	0.638883	0.708333	0.608947	0.681374	0.42	NA	0.775	NA	0.686364	0.823192	0.666667	NA	0.133333	0.388433	0.239983	0.463583	0.47095	0.529783	0.475633	0.435283	0.387233	0.405317	0.359317	0.37035	0.420583	0.314217	0.45245	0.279633	0.26235	0.305967
	chr13	45078687	45079114	8	1	Tet1KO	Tet1KO	0	1	0.411993	0.475	0.571767	0.469386	0.481129	0.398529	0.456579	0.469408	0.8	0.377267	0.378012	0.427783	0.751048	0.818552	0.381667	0.817064	0.307975	0.52644	0.909328	0.929071	0.475	0.506944	0.4	0.455437	0.468075	0.352033	0.457612	0.537089	0.397376	0.598924	0.45542	0.436776	0.385913	0.537592	0.461754	0.384456	0.532107	0.390486	0.351187	0.296911
	chr13	50464938	50464978	5	1	Tet1KO	Tet1KO	0	1	0.28904	0.5	0.37368	0.37444	0.51938	0.4398	0.44054	0.31628	NA	0.31586	0.44652	0.5834	0.600606	NA	0.529405	0.400232	0.271146	0.308571	0.98	0.8	0.582511	0.562125	0.5028	0.68678	0.43262	0.55504	0.38196	0.51874	0.4	0.4372	0.49304	0.50616	0.53174	0.4537	0.53022	0.47564	0.41018	0.5157	0.40134	0.45986
	chr13	53442503	53442690	10	1	Tet1KO	Tet1KO	0	1	0.04159	0.13524	0.05222	0.16794	0.1309	0.10664	0.09519	0.09299	0.1	0.19298	0.13495	0.1288	0.2	0.0809524	0.162238	0.163973	0.113089	0.0780608	0.596825	0.733333	0.0666666	0.0709401	0.0666667	0.12278	0.19	0.12168	0.15189	0.14087	0.27743	0.05369	0.17011	0.14407	0.17078	0.12758	0.11428	0.04102	0.21132	0.14951	0.09778	0.20043
	chr13	53468199	53468458	10	0.9	Tet1KO	Tet1KO	0	1	0.30949	0.3237	0.420811	0.10512	0.37927	0.23134	0.37016	0.32431	0.4286	0.285657	0.46395	0.427114	0.528174	0.353016	0.331923	0.339917	0.162747	0.143784	0.634147	0.642819	0.37369	0.381871	0.0793833	0.1127	0.12857	0.11432	0.13456	0.10179	0.10213	0.12457	0.09523	0.12883	0.11873	0.08678	0.10109	0.18586	0.15182	0.11964	0.10185	0.12995
	chr13	54202719	54202921	6	1	Egr1KO	Egr1KO	1	0	0.503117	0.711533	0.157817	0.476833	0.562767	0.562667	0.508533	0.4557	0.775783	0.209767	0.823367	0.2579	0.78752	0.653388	0.144469	0.134259	0.452671	0.30113	0.629412	0.577976	0.484326	0.482269	0.902567	0.9188	0.938417	0.94125	0.96145	0.910067	0.913283	0.83455	0.872117	0.768017	0.736567	0.623633	0.777417	0.7183	0.722133	0.9319	0.9298	0.905567
	chr13	55414705	55415346	31	0.967742	Tet1KO	Tet1KO	0	1	0.121095	0.222202	0.0430704	0.0720452	0.152244	0.135309	0.103	0.123481	0.171318	0.0759069	0.190053	0.00893	0.19427	0.217355	0.0102627	0.0344977	0.2755	0.239978	0.593956	0.597655	0.104972	0.106247	0.114888	0.0940814	0.124226	0.139779	0.16174	0.101807	0.090693	0.125251	0.0869465	0.101091	0.0944488	0.0942395	0.0766349	0.0924767	0.094693	0.147216	0.139023	0.153914
	chr13	55420473	55421846	47	0.957447	Tet1KO	Tet1KO	0	1	0.182269	0.21344	0.195896	0.167009	0.171275	0.198346	0.217896	0.1952	0.135531	0.237585	0.207947	0.165624	0.319966	0.253378	0.173241	0.174117	0.262418	0.334218	0.581586	0.627173	0.234636	0.369605	0.223243	0.178545	0.203966	0.225894	0.214822	0.217411	0.186883	0.201246	0.214748	0.154222	0.187605	0.202529	0.208305	0.178655	0.213185	0.221597	0.184129	0.179498
	chr13	55515418	55515491	5	1	Egr1KO	Egr1KO	1	0	0.52604	1	0.37118	0.9223	0.53582	0.65654	0.61322	0.37236	0.65	0.24246	0.90958	0.25184	0.75255	0.69907	0.106349	0.120238	0.830588	0.877778	0.726154	0.556971	0.897936	0.930465	0.83928	0.90038	0.898	0.88072	0.86546	0.90056	0.92894	0.89912	0.90752	0.89224	0.9094	0.87262	0.9042	0.91014	0.86672	0.92724	0.88016	0.93584
	chr13	56113157	56113252	7	1	Tet1KO	Tet1KO	0	1	0.104871	0.605429	0.129757	0.290471	0.355271	0.2097	0.213014	0.106886	0.8	0	0.623371	0	0.312026	0.21082	0.0297619	0.0590187	0.0926407	0.210884	0.41246	0.348295	0.352381	0.312662	0.451529	0.565457	0.548757	0.6088	0.552271	0.552514	0.640414	0.581029	0.573529	0.487329	0.478329	0.546543	0.560386	0.4843	0.406914	0.317114	0.357329	0.4448
	chr13	57090437	57090504	7	1	Tet1KO	Tet1KO	0	1	0.824186	0.818114	0.694371	0.905129	0.700186	0.872786	0.8041	0.629043	0.964275	0.674557	0.819414	0.748371	0.804738	0.84424	0.65607	0.647534	0.640353	0.607903	0.868252	0.852875	0.938195	0.910364	0.858614	0.888371	0.900529	0.880271	0.942757	0.880243	0.876986	0.914286	0.833829	0.9329	0.879243	0.867214	0.862571	0.856157	0.873514	0.892871	0.897371	0.898214
	chr13	57314728	57314868	6	1	Tet1KO	Tet1KO	0	1	0.597617	0.396967	0.623717	0.517983	0.706217	0.58075	0.62435	0.582217	0.2148	0.482117	0.607	0.787833	0.698506	0.723988	0.813057	0.621534	0.152778	0.0490308	0.900331	0.889031	0.622222	0.50898	0.35555	0.48485	0.4047	0.50305	0.41895	0.37665	0.459067	0.37035	0.428167	0.359183	0.44635	0.42125	0.47765	0.52295	0.40635	0.566633	0.578383	0.634767
	chr13	58668794	58668913	7	1	Tet1KO	Tet1KO	0	1	0.641069	0.59	0.88159	0.6654	0.6583	0.645787	0.599181	0.535687	0.526775	0.904318	0.566962	0.780188	0.683509	0.709184	0.610006	0.900992	0.801215	0.858407	0.933109	0.866984	0.563348	0.684262	0.567863	0.614556	0.583762	0.578631	0.594944	0.700987	0.435113	0.647006	0.500537	0.660044	0.638837	0.60225	0.596794	0.62225	0.655288	0.49065	0.569969	0.472794
	chr13	58808461	58808848	20	1	Tet1KO	Tet1KO	0	1	0.0231	0	0	0	0.0206286	0.00348571	0.0129893	0.0153679	0.025	0	0	0	0.210215	0.299096	0.0125	0	0.00357143	0.00834879	0.517655	0.356262	0	0.00543478	0	0.00931071	0.00255	0.00873214	0.0108536	0.00860357	0.00324643	0.0132556	0.002856	0.00737308	0.00231481	0.00620357	0	0	0.001625	0.00760385	0.0037037	0.00767857
	chr13	59637989	59638105	5	1	Tet1KO	Tet1KO	0	1	0.55262	0.544425	0.25906	0.89698	0.66044	0.76506	0.62988	0.33926	0.77142	0.5011	0.72606	0.56312	0.88552	0.609722	0.443461	0.346284	0.122778	0.119503	0.652011	0.838603	0.958333	0.894017	0.90334	0.94194	0.89182	0.95732	0.90772	0.89726	0.91452	0.87682	0.88502	0.90776	0.94192	0.93668	0.97096	0.88844	0.91818	0.89176	0.95128	0.89676
	chr13	59726276	59726771	24	0.958333	Tet1KO	Tet1KO	0	1	0.376608	0.393773	0.71251	0.366212	0.52565	0.417229	0.551125	0.494304	0.545631	0.782617	0.393291	0.76941	0.633782	0.563786	0.629705	0.71079	0.858475	0.808813	0.810525	0.866457	0.643134	0.634605	0.226856	0.3841	0.302187	0.371117	0.294358	0.428742	0.339817	0.396608	0.310729	0.351508	0.361433	0.354721	0.391808	0.408067	0.334321	0.268325	0.330713	0.314883
	chr13	60122893	60123348	17	0.823529	Tet1KO	Tet1KO	1	1	0.405324	0.332571	0.583176	0.169065	0.547035	0.396106	0.551853	0.441018	0.4	0.542124	0.359153	0.6525	0.66072	0.699687	0.490973	0.502525	0.931482	0.899287	0.722915	0.768908	0.843057	0.903494	0.38038	0.516606	0.536741	0.446288	0.461794	0.314688	0.411459	0.273541	0.231124	0.254965	0.247212	0.263971	0.180735	0.257559	0.303759	0.556329	0.564147	0.576824
	chr13	60123013	60123104	6	1	Egr1KO	Egr1KO	1	1	0.407833	0.380967	0.6193	0.152783	0.48355	0.460717	0.528117	0.279867	0.533333	0.5494	0.377517	0.546617	0.61051	0.812628	0.4875	0.523779	0.954293	0.979167	0.696224	0.80179	0.952778	0.988889	0.43056	0.454683	0.482333	0.416467	0.319017	0.31155	0.368183	0.212317	0.27575	0.20395	0.235167	0.322733	0.170217	0.257667	0.277617	0.51525	0.530867	0.577367
	chr13	67683095	67683291	7	1	Tet1KO	Tet1KO	0	1	0.0537571	0.025	0.0521571	0.203957	0.0768429	0.0882	0.0853429	0.0472714	NA	0.135725	0.0663143	0	0.0910906	0.122294	0.0982143	0.151389	0	0.0357143	0.399374	0.443762	0.119048	0.0404761	0.132267	0.148343	0.117443	0.169014	0.0898714	0.155543	0.149829	0.177457	0.1302	0.0924571	0.108071	0.0521571	0.0786857	0.153486	0.169957	0.291143	0.176943	0.154857
	chr13	70003427	70003781	15	0.866667	Tet1KO	Tet1KO	0	1	0.591464	0.500347	0.495353	0.591227	0.583167	0.6581	0.640793	0.5448	0.836667	0.515527	0.634073	0.58142	0.802736	0.807347	0.506317	0.539778	0.655438	0.593556	0.841608	0.872763	0.726852	0.752771	0.8042	0.727433	0.817227	0.68998	0.722227	0.7282	0.76276	0.732873	0.725827	0.758833	0.731053	0.708087	0.72678	0.66538	0.70328	0.75988	0.6891	0.757153
	chr13	71050846	71050924	5	1	Tet1KO	Tet1KO	0	1	0.28906	0.39282	0.40012	0.23898	0.24694	0.17978	0.1929	0.31294	0.4	0.12145	0.43096	0.27516	0.485224	0.494153	0.319902	0.391422	0.37808	0.419561	0.679963	0.569283	0.448788	0.331287	0.38608	0.40956	0.34502	0.41044	0.3158	0.36022	0.31236	0.4052	0.42978	0.25548	0.2891	0.28784	0.25388	0.32464	0.35432	0.2214	0.34134	0.36962
	chr13	72302030	72302242	10	1	Tet1KO	Tet1KO	0	1	0.25196	0.12859	0.20682	0.05914	0.27463	0.29352	0.29882	0.23314	0.611133	0.20144	0.34588	0.2299	0.489299	0.547831	0.0596207	0.0166667	0.145415	0.206806	0.722151	0.616212	0.0649227	0.0365557	0.419	0.72735	0.65665	0.59828	0.50869	0.27342	0.35109	0.26504	0.33659	0.24348	0.20957	0.22298	0.23539	0.24164	0.22056	0.62421	0.66104	0.44991
	chr13	72816643	72816938	12	0.916667	Tet1KO	Tet1KO	0	1	0.289783	0.127242	0.31105	0.127808	0.280867	0.195267	0.217117	0.297125	0.133478	0.423967	0.144967	0.2404	0.331452	0.413652	0.196577	0.168537	0.603052	0.614323	0.540209	0.552248	0.554642	0.499884	0.102775	0.073	0.0720833	0.0562667	0.115742	0.0842167	0.0653333	0.0646083	0.0524	0.0614833	0.072125	0.0593167	0.093475	0.0832833	0.0892917	0.1113	0.102658	0.125558
	chr13	73267235	73268408	21	0.809524	Tet1KO	Tet1KO	0	1	0.0951645	0.134506	0.145715	0.0646818	0.122223	0.129429	0.110868	0.11351	0.6111	0.273	0.107083	0.161584	0.129108	0.151495	0.0841973	0.135419	0.154568	0.244852	0.438399	0.362277	0.463006	0.372385	0.0809636	0.0729294	0.0490771	0.0786	0.0543943	0.0325371	0.0485156	0.0495029	0.0617371	0.0460273	0.0546788	0.0373364	0.0562714	0.0597086	0.0580412	0.100538	0.113153	0.0881571
	chr13	73535796	73536229	13	1	Tet1KO	Tet1KO	0	1	0.205085	0.20908	0.323077	0.167162	0.223454	0.184362	0.264292	0.223654	0.12858	0.276923	0.243985	0.386722	0.274491	0.322234	0.180089	0.296032	0.343106	0.316416	0.610373	0.539429	0.371571	0.315268	0.189938	0.184138	0.214585	0.215323	0.200146	0.210923	0.162962	0.207823	0.148015	0.188215	0.199238	0.157323	0.172431	0.182269	0.176015	0.182692	0.197946	0.1805
	chr13	73536875	73537395	12	1	Tet1KO	Tet1KO	0	1	0.296569	0.260264	0.420523	0.238531	0.272256	0.241225	0.306837	0.271637	0.54855	0.402386	0.295769	0.388993	0.311624	0.755556	0.355126	0.349672	0.329736	0.337931	0.630891	0.629831	0.327413	0.343679	0.541162	0.222919	0.284844	0.2967	0.301438	0.242588	0.282281	0.272388	0.243944	0.2631	0.30145	0.2887	0.245119	0.324281	0.202269	0.268875	0.340137	0.274938
	chr13	73732640	73732790	8	0.875	Tet1KO	Tet1KO	0	1	0.249287	0.216675	0.246075	0.110062	0.2773	0.1444	0.278338	0.225562	0.14858	0.26905	0.297463	0.346029	0.267421	0.310917	0.329018	0.303323	0.46131	0.349497	0.512263	0.586769	0.180952	0.294007	0.1218	0.14675	0.122525	0.131525	0.129875	0.168437	0.153337	0.176212	0.165862	0.11965	0.160087	0.133763	0.120387	0.165538	0.229475	0.189875	0.12875	0.183188
	chr13	74166890	74167108	21	1	Tet1KO	Tet1KO	0	1	0.0478524	0.15895	0.119975	0.17286	0.103429	0.0467571	0.0695905	0.0766095	0.0666667	0.206046	0.113229	0	0.205355	0.0282051	0.0226678	0.0938397	0.0147741	0.054365	0.572115	0.497348	0.143348	0.0258928	0.0285714	0.0637286	0.0286429	0.0894762	0.0824667	0.11771	0.0744	0.131881	0.120543	0.0889619	0.0779714	0.0837762	0.0622381	0.0734	0.0793	0.06551	0.10424	0.105095
	chr13	81228006	81228114	8	1	Tet1KO	Tet1KO	1	1	0.45825	0.952386	0.9853	0.714825	0.590037	0.334487	0.491125	0.394625	0.880929	0.984125	0.652487	0.579213	0.907765	0.9532	0.375805	0.524592	0.669615	0.622136	0.914338	0.923564	0.569515	0.428605	0.403238	0.717325	0.7713	0.734125	0.768262	0.763325	0.863175	0.821975	0.628225	0.853287	0.83135	0.635325	0.86525	0.801212	0.681488	0.6773	0.686125	0.743287
	chr13	81228010	81228114	7	1	Egr1KO	Egr1KO	1	1	0.458786	0.958333	0.9832	0.696057	0.591386	0.342586	0.493257	0.396814	0.888867	0.981857	0.644514	0.576243	0.920962	0.949761	0.378471	0.511622	0.660513	0.62938	0.921805	0.932014	0.559965	0.423168	0.407271	0.720229	0.7672	0.729971	0.763729	0.757471	0.871586	0.821757	0.622729	0.849129	0.823129	0.630843	0.8562	0.796629	0.681286	0.677414	0.675914	0.741243
	chr13	81440159	81440229	5	1	Egr1KO	Egr1KO	1	0	0.43812	0.8727	0.44688	0.29714	0.64908	0.60362	0.54542	0.51156	0.8	0.4509	0.83518	0.4494	0.833397	0.833214	0.258398	0.312038	0.660712	0.558889	0.882692	0.771273	0.614468	0.539898	0.87284	0.91198	0.9008	0.9294	0.9195	0.85196	0.91056	0.89242	0.88034	0.94214	0.91264	0.83176	0.75944	0.79378	0.91496	0.84176	0.8347	0.85038
	chr13	82971940	82971997	7	1	Egr1KO	Egr1KO	1	0	0.494657	0.892557	0.0428571	0.331914	0.524429	0.472571	0.463029	0.455843	0.81334	0	0.778571	0	0.853529	0.656838	0.010989	0.00751886	0.03931	0.142149	0.834359	0.562008	0.0962301	0.10682	0.786914	0.968829	0.942886	0.920371	0.923271	0.782214	0.739271	0.696043	0.8338	0.702443	0.608957	0.540229	0.7117	0.487786	0.6076	0.911229	0.952971	0.862314
	chr13	85127085	85127379	9	1	Egr1KO	Egr1KO	1	1	0.0098	0.335144	0.289411	0.0388889	0.00858889	0.0139667	0.0196889	0.0110444	0.367778	0.29	0.329878	0.274856	0.783754	0.811395	0.477502	0.367271	0.42545	0.487803	0.793306	0.828224	0.241335	0.387856	0.0360444	0.0891222	0.114989	0.2116	0.216156	0.203989	0.236367	0.129744	0.153944	0.149133	0.122556	0.115078	0.0849222	0.112544	0.0812556	0.106567	0.0947667	0.208978
	chr13	85127085	85127379	9	1	Tet1KO	Tet1KO	1	1	0.0098	0.335144	0.289411	0.0388889	0.00858889	0.0139667	0.0196889	0.0110444	0.367778	0.29	0.329878	0.274856	0.783754	0.811395	0.477502	0.367271	0.42545	0.487803	0.793306	0.828224	0.241335	0.387856	0.0360444	0.0891222	0.114989	0.2116	0.216156	0.203989	0.236367	0.129744	0.153944	0.149133	0.122556	0.115078	0.0849222	0.112544	0.0812556	0.106567	0.0947667	0.208978
	chr13	86462785	86462813	6	1	WT_6wk	Tet1KO	0	1	0.780429	0.902029	0.980586	0.965829	0.742229	0.823686	0.6643	0.877	0.91665	0.913086	0.833371	0.856743	0.522222	0.584014	NA	0.605442	0.418367	0.603175	0.161158	0.268336	NA	0.181916	0.87332	0.9536	0.926086	0.863114	0.924914	0.890929	0.9311	0.947943	0.948129	0.890829	0.939086	0.914529	0.915114	0.972357	0.916443	0.894143	0.913029	0.956057
	chr13	90993822	90993983	7	1	Tet1KO	Tet1KO	0	1	0.765725	0.921475	0.689643	0.746425	0.677687	0.808712	0.697	0.659687	0.83332	0.568586	0.8612	0.505375	0.817042	0.765898	0.330821	0.352246	0.935992	0.90354	0.879518	0.891213	0.914466	0.901819	0.733671	0.784125	0.796312	0.829725	0.798875	0.777162	0.77695	0.814225	0.822087	0.8019	0.832725	0.81855	0.82515	0.785512	0.809675	0.717287	0.86205	0.820087
	chr13	91740963	91741465	16	1	Tet1KO	Tet1KO	0	1	0.178928	0.224118	0.2458	0.146389	0.201426	0.193821	0.181932	0.219221	0.73215	0.527262	0.218679	0.277384	0.260158	0.323175	0.283361	0.281611	0.257812	0.30098	0.604056	0.533552	0.429911	0.158734	0.177114	0.177068	0.165116	0.186347	0.178547	0.178411	0.171189	0.200432	0.173653	0.175247	0.164658	0.171621	0.199374	0.155211	0.193274	0.173753	0.153905	0.175495
	chr13	9239784	9239860	7	1	Egr1KO	Egr1KO	1	0	0.303729	0.4524	0.0129857	0.753857	0.386043	0.502814	0.4999	0.2784	0.48	0	0.625386	0	0.712585	0.613889	0	0.0357143	0.12016	0.0888654	0.572222	0.613853	0.517772	0.298174	0.777783	0.912657	0.946357	0.9254	0.952057	0.912743	0.9231	0.962786	0.945929	0.957571	0.936614	0.934814	0.950486	0.890271	0.846757	0.937	0.861757	0.893329
	chr13	92794650	92795004	21	1	Tet1KO	Tet1KO	0	1	0.0692706	0.2	0.21333	0.037716	0.0583405	0.0464061	0.0639593	0.107939	0.2	0.135127	0.108945	0.145405	0.114484	0.222593	0.161056	0.1	0.132504	0.192033	0.461365	0.435532	0.12381	0.0763073	0.1067	0.0212697	0.0747938	0.0176	0.031	0.0410133	0.041463	0.0782968	0.0763556	0.0387061	0.0528324	0.032936	0.0179711	0.0376815	0.0697677	0.0517897	0.0397061	0.0580481
	chr13	93856017	93856107	7	1	Tet1KO	Tet1KO	0	1	0.458571	NA	0.481486	0.434514	0.476629	0.416014	0.490086	0.366629	0.616	0.3738	0.386186	0.446143	0.667117	0.566357	0.346939	0.346886	0.689953	0.557659	0.77991	0.743242	0.856429	0.527359	0.6162	0.349343	0.456871	0.434014	0.502243	0.522129	0.4908	0.313343	0.535286	0.398657	0.5073	0.438271	0.553343	0.373929	0.3516	0.3706	0.3716	0.423957
	chr13	94924158	94924338	11	1	Tet1KO	Tet1KO	0	1	0.250382	0.229427	0.402382	0.319091	0.320782	0.328773	0.326809	0.2892	0.34666	0.297891	0.270582	0.27891	0.445106	0.668707	0.180808	0.314895	0.390537	0.381063	0.731481	0.897666	0.609478	0.482073	0.378544	0.238055	0.333	0.271845	0.288736	0.297127	0.2519	0.278564	0.281355	0.268155	0.274245	0.237018	0.237891	0.310364	0.229918	0.3704	0.389027	0.351836
	chr13	95336466	95336645	10	1	Tet1KO	Tet1KO	0	1	0.772171	0.6	0.761021	0.52817	0.73595	0.798857	0.788529	0.68665	0.857992	0.819521	0.725521	0.831843	0.88921	0.868215	0.782738	0.759877	0.874126	0.880074	0.954207	0.954096	0.562415	0.711589	0.558325	0.594893	0.548214	0.535707	0.435493	0.598607	0.684414	0.587636	0.6335	0.650007	0.663721	0.488414	0.495164	0.636007	0.663886	0.612743	0.757436	0.677557
	chr13	95390548	95390777	7	0.857143	Tet1KO	Tet1KO	0	1	0.190329	0.217857	0.290671	0.218957	0.270757	0.241529	0.273586	0.239929	0.222217	0.235543	0.316314	0.149343	0.319643	0.377857	0.13204	0.208904	0.370884	0.314533	0.613364	0.550298	0.306252	0.310647	0.249371	0.2402	0.2471	0.260357	0.207157	0.240214	0.249886	0.232457	0.272071	0.224986	0.254514	0.297014	0.211257	0.270671	0.251429	0.259757	0.343329	0.254986
	chr13	95990514	95991028	12	1	Tet1KO	Tet1KO	0	1	0.536625	0.436733	0.613482	0.497027	0.553792	0.4371	0.391825	0.436933	0.183325	0.57835	0.422775	0.50665	0.673611	0.612348	0.357228	0.333906	0.637589	0.599124	0.81382	0.657168	0.867412	0.850487	0.630786	0.75404	0.800844	0.709809	0.715217	0.660582	0.67055	0.622642	0.64914	0.66735	0.596982	0.592592	0.637858	0.527008	0.519545	0.76921	0.752518	0.761118
	chr13	97245138	97245826	18	0.944444	Tet1KO	Tet1KO	0	1	0.400496	0.699578	0.318487	0.664539	0.408	0.594409	0.452883	0.499209	0.904429	0.323726	0.700509	0.254004	0.669638	0.706552	0.155431	0.249626	0.909138	0.905392	0.762914	0.748665	0.672266	0.654721	0.885094	0.915583	0.940904	0.896496	0.918817	0.868139	0.889535	0.828817	0.844852	0.805887	0.814713	0.794039	0.772265	0.75807	0.698257	0.918083	0.905352	0.873757
	chr13	97459121	97459347	5	1	Egr1KO	Egr1KO	1	0	0.6699	0.83874	0.32658	0.832375	0.58492	0.7415	0.59984	0.51536	0.7873	0.22308	0.93132	0.19072	0.887627	0.913077	0.0685714	0.145714	0.985714	0.909693	0.947431	0.744186	0.822917	0.939318	0.7141	0.88054	0.9116	0.82666	0.81396	0.79924	0.81848	0.77286	0.8086	0.78902	0.7315	0.79712	0.83132	0.83484	0.83844	0.91816	0.9658	0.95802
	chr13	98430018	98430272	16	1	Tet1KO	Tet1KO	0	1	0.61074	0.4	0.7841	0.28675	0.45799	0.37526	0.517	0.54725	0.333325	0.796692	0.384394	0.674829	0.706705	0.731389	0.641325	0.671699	0.685683	0.673476	0.927282	0.886815	0.805164	0.878229	0.26005	0.285095	0.165435	0.271625	0.321785	0.24204	0.264265	0.400435	0.40279	0.17762	0.348575	0.323145	0.29661	0.31368	0.493845	0.246035	0.218485	0.166465
	chr13	98518464	98518674	10	0.9	Tet1KO	Tet1KO	0	1	0.4825	0.222225	0.892833	0.168371	0.38355	0.26255	0.41548	0.51895	NA	0.673625	0.252025	0.8425	0.524017	0.513542	0.77877	0.566071	0.701844	0.701765	0.850727	0.848032	0.672562	0.637588	0.38095	0.28386	0.33689	0.23887	0.33268	0.40691	0.257	0.23253	0.27219	0.28173	0.23917	0.24311	0.22864	0.22503	0.19556	0.33936	0.29492	0.2819
	chr13	98573513	98573892	12	1	Tet1KO	Tet1KO	0	1	0.250643	0.442217	0.398257	0.0689308	0.31495	0.171314	0.358993	0.345786	0.25	0.497286	0.293529	0.454907	0.411884	0.537891	0.353945	0.262909	0.544574	0.606637	0.712913	0.648541	0.8875	0.794027	0.0230143	0.0746714	0.0557357	0.0997571	0.0644429	0.0590214	0.06765	0.0709929	0.0515786	0.0553786	0.0501857	0.0416214	0.0421429	0.0621071	0.0806143	0.139736	0.153143	0.132643
	chr13	99152611	99152744	6	1	Tet1KO	Tet1KO	0	1	0.141617	0.3418	0.180483	0.209533	0.19615	0.2121	0.2185	0.18245	NA	0.238075	0.22785	0.33135	0.255989	0.450429	0.224735	0.223413	0.399107	0.395458	0.524142	0.530595	0.888691	0.850379	0.16965	0.184783	0.166683	0.243117	0.274717	0.249733	0.286467	0.219033	0.231183	0.204833	0.2156	0.22695	0.160217	0.2397	0.134567	0.2096	0.13365	0.201267
	chr14	100478267	100478557	8	1	Tet1KO	Tet1KO	0	1	0.373025	0.168912	0.534212	0.29195	0.349538	0.391912	0.473725	0.346262	0.333587	0.624988	0.27165	0.656837	0.40088	0.611588	0.725488	0.682011	0.174134	0.0861956	0.681287	0.832925	0.0978801	0.158823	0.18395	0.374862	0.390937	0.324462	0.360613	0.27405	0.31515	0.342112	0.2939	0.282763	0.368212	0.299162	0.2618	0.22475	0.345087	0.430025	0.445075	0.387663
	chr14	101843528	101843582	8	1	Tet1KO	Tet1KO	0	1	0.4763	0.979163	0.361887	0.398813	0.439387	0.510763	0.596225	0.3971	0.906787	0.0238625	0.919412	0.01615	0.777112	0.698438	0	0.0104166	0.456589	0.469538	0.899399	0.817324	0.834754	0.405934	1	0.978675	0.982612	0.97325	0.92705	0.91505	0.932075	0.911587	0.9613	0.886938	0.884912	0.7537	0.952925	0.792175	0.85965	0.982587	0.94725	0.954638
	chr14	102953757	102953856	6	1	Tet1KO	Tet1KO	0	1	0.319233	0.456367	0.484583	0.4119	0.50755	0.375933	0.4318	0.424433	0.5	0.667633	0.456467	0.316183	0.645623	0.656349	0.580892	0.531441	0.757702	0.729167	0.823611	0.911198	0.669282	0.638047	0.404767	0.410217	0.344	0.372433	0.275367	0.375217	0.33375	0.35195	0.314983	0.387683	0.286033	0.286333	0.429083	0.373033	0.3809	0.250183	0.39655	0.29535
	chr14	117895576	117895830	15	0.933333	Tet1KO	Tet1KO	0	1	0.16276	0.214547	0.157743	0.245027	0.21848	0.272953	0.229313	0.190873	0.676186	0	0.32032	0.0827533	0.297844	0.331902	0.0119445	0.0371352	0.319689	0.203194	0.396317	0.608237	0.0513805	0.0150183	0.72296	0.859727	0.865113	0.760247	0.78346	0.701353	0.678353	0.702247	0.725367	0.483747	0.55122	0.555113	0.50114	0.348593	0.40512	0.860047	0.91524	0.838913
	chr14	118001478	118001505	5	1	Tet1KO	Tet1KO	0	1	0.01904	0.09526	0	0	0.0778	0.04646	0.031	0.0087	NA	0.02222	0.03076	0	0.0217647	0.0615152	0	0	0.0166666	0	0.451786	0.358974	0	0	0	0.08456	0.03464	0.03558	0.01786	0	0.02	0.02	0	0.00834	0.0074	0.0129	0.05602	0.02582	0.04468	0.02288	0.0844	0.13282
	chr14	118336410	118336583	5	0.8	WT_6wk	Tet1KO	0	1	0.890567	0.902783	0.9902	0.769233	0.88075	0.882967	0.8969	0.947967	0.8857	0.9537	0.886783	0.951383	0.7	NA	0.746537	0.68287	0.830199	0.913248	0.3125	0.607937	0.820828	0.655093	0.89424	0.802367	0.809667	0.785633	0.815133	0.821133	0.744733	0.8222	0.84205	0.81385	0.828683	0.770817	0.795083	0.833183	0.82065	0.737883	0.747017	0.730967
	chr14	118422422	118422800	8	1	Tet1KO	Tet1KO	0	1	0.0408667	0.06252	0.09765	0.0129909	0.09685	0.0571917	0.0798417	0.076925	0.25	0.0517636	0.132692	0.07166	0.166682	0.261905	0.251566	0.284217	0.263666	0.161329	0.544877	0.388131	0.14925	0.289038	0.04048	0.00463333	0.0208	0.0049	0.01005	0.016025	0.0268	0.00575	0.00975	0.01735	0.0102917	0.00641667	0.0385667	0.0223167	0.0298	0.0197167	0.0149833	0.0214667
	chr14	118662243	118662441	9	1	Egr1KO	Egr1KO	1	0	0.6988	0.9537	0.1995	0.947478	0.643	0.851589	0.706211	0.621856	0.933333	0.472222	0.887333	0.172225	0.899327	0.884722	0.127177	0.175805	0.913807	0.945238	0.790133	0.709983	0.938384	0.92716	0.839137	0.901822	0.868633	0.919544	0.918933	0.929067	0.927022	0.922378	0.926367	0.9205	0.949744	0.934989	0.930278	0.921678	0.9222	0.930989	0.923244	0.909811
	chr14	118982884	118983016	5	1	Tet1KO	Tet1KO	0	1	0.2296	0.53532	0.1875	0.50868	0.29696	0.32124	0.37848	0.40014	0.658325	0.35805	0.57516	0.45282	0.429878	0.408692	0.755953	0.56525	0.458375	0.426212	0.755823	0.636099	0.609211	0.754902	0.70448	0.7286	0.73906	0.6118	0.72456	0.69294	0.69668	0.72746	0.75398	0.70734	0.70086	0.67228	0.6318	0.60356	0.53844	0.7395	0.86114	0.73358
	chr14	119123625	119123865	8	1	Tet1KO	Tet1KO	0	1	0.0178625	0.0357143	0	0	0.0293375	0.0159	0.0231375	0.0320375	0.0238167	0	0.02245	0	0.0580637	0.214822	0.185211	0.172851	0.292352	0.151827	0.569046	0.336783	0.307113	0.356323	0.0178625	0.0260125	0.0471125	0.0337125	0.043325	0.0703875	0.044025	0.01655	0.0244	0.01025	0.0464	0.028125	0.0364125	0.042725	0.0210875	0.0636	0.128763	0.0347125
	chr14	11955208	11955622	5	0.8	WT_6wk	Tet1KO	0	1	0.90042	0.96906	0.92738	0.88066	0.8676	0.88918	0.91168	0.9306	0.9	0.90404	0.8962	0.94062	0.855137	0.869549	0.647835	0.656048	0.681379	0.946194	0.543224	0.596553	0.981818	0.952611	0.83925	0.80856	0.8614	0.80656	0.82172	0.80864	0.84044	0.8177	0.78916	0.81308	0.83748	0.84304	0.84606	0.84114	0.8402	0.80072	0.81274	0.81426
	chr14	119847737	119847813	5	1	Tet1KO	Tet1KO	0	1	0.5265	0.725	0.36666	0.83142	0.52542	0.67434	0.58232	0.3235	0.53335	0.66196	0.5682	0.32732	0.575412	0.593143	0.188442	0.195264	0.606652	0.495714	0.594776	0.754644	0.894286	0.868161	0.87924	0.85146	0.8879	0.85606	0.81514	0.88826	0.86624	0.86966	0.82978	0.88504	0.94102	0.8929	0.90458	0.8917	0.69598	0.76974	0.89232	0.80752
	chr14	121091510	121091617	6	0.833333	Egr1KO	Egr1KO	1	0	0.460129	0.5769	0.892014	0.882257	0.7225	0.711057	0.728786	0.583171	0.765757	0.899486	0.725957	0.901629	0.938187	0.8	0.86725	0.92381	0.786565	0.758894	0.812554	0.677721	0.794973	0.768042	0.905029	0.880086	0.844686	0.862443	0.879257	0.943271	0.883643	0.922871	0.861943	0.855143	0.848314	0.881729	0.850043	0.823557	0.773629	0.785986	0.791157	0.733014
	chr14	121207283	121207645	7	1	Tet1KO	Tet1KO	0	1	0.512333	0.90097	0.430625	0.650525	0.618317	0.555775	0.617583	0.465858	0.709514	0.26968	0.798367	0.391792	0.78961	0.583333	0.459594	0.466204	0.359054	0.371425	0.925926	0.901299	0.702161	0.663015	0.837882	0.859567	0.857	0.846683	0.851658	0.854283	0.8138	0.885608	0.793758	0.757558	0.775592	0.783992	0.80355	0.673633	0.711817	0.860683	0.893467	0.87515
	chr14	121405350	121405749	19	1	Tet1KO	Tet1KO	0	1	0.522105	0.537864	0.52583	0.539761	0.413724	0.552821	0.403816	0.441732	0.414286	0.559253	0.481633	0.48797	0.56751	0.573197	0.471071	0.385765	0.505602	0.502113	0.864671	0.895518	0.665081	0.488864	0.40077	0.524733	0.430729	0.551957	0.384432	0.425842	0.363845	0.484709	0.415776	0.481737	0.423395	0.490457	0.45259	0.430733	0.475533	0.453948	0.439963	0.368262
	chr14	121504955	121505572	18	1	Tet1KO	Tet1KO	0	1	0.197771	0.115722	0.289496	0.110793	0.197023	0.079171	0.236035	0.189448	0.19445	0.380643	0.182629	0.308068	0.260902	0.318681	0.241262	0.264793	0.518131	0.48561	0.648221	0.685861	0.416887	0.366705	0.05975	0.0638258	0.0563129	0.0528677	0.0478516	0.0718871	0.0556097	0.0474903	0.0796161	0.0625903	0.0572935	0.0703839	0.0662806	0.0556645	0.087971	0.0591355	0.0824484	0.0592194
	chr14	121631789	121631836	5	1	Egr1KO	Egr1KO	1	1	0.77168	0.9	0.19858	0.97238	0.8438	0.92394	0.56178	0.45122	NA	0.24428	0.9875	0.0125	0.885051	1	0.0712178	0.0972222	0.926261	0.977778	0.866667	0.919596	0.984615	0.983333	0.96666	0.97128	0.95012	0.9538	0.98888	0.983	0.9319	0.96662	0.9923	0.9843	0.96022	0.98178	0.96546	0.95544	0.93804	0.93884	0.95016	0.93306
	chr14	121631789	121631836	5	1	Tet1KO	Tet1KO	1	1	0.77168	0.9	0.19858	0.97238	0.8438	0.92394	0.56178	0.45122	NA	0.24428	0.9875	0.0125	0.885051	1	0.0712178	0.0972222	0.926261	0.977778	0.866667	0.919596	0.984615	0.983333	0.96666	0.97128	0.95012	0.9538	0.98888	0.983	0.9319	0.96662	0.9923	0.9843	0.96022	0.98178	0.96546	0.95544	0.93804	0.93884	0.95016	0.93306
	chr14	124676318	124676452	8	1	Tet1KO	Tet1KO	0	1	0.0257111	0	0.05	0.0123444	0.0459222	0.0223889	0.0329556	0.0668	0.227675	0	0.112011	0	0.106662	0.0407407	0	0.0123457	0	0.0111111	0.292659	0.400426	0	0.005848	0	0.0098	0.0877444	0.0539667	0.0670222	0.0380222	0.0224444	0.0109222	0.00555556	0.0155444	0.00427778	0.0427111	0.0228222	0.00716667	0.0152	0.0242444	0.0858444	0.0494222
	chr14	13160230	13160317	5	0.8	WT_6wk	Tet1KO	0	1	0.89966	0.90714	0.90316	0.98	0.9416	0.90782	0.93044	0.93446	0.88444	0.94286	0.9443	0.9559	0.935257	0.843214	NA	NA	0.812381	1	0.632914	0.648741	0.933333	0.930556	0.93778	0.87932	0.9348	0.9226	0.88958	0.95878	0.9483	0.95978	0.91596	0.94004	0.93048	0.92886	0.9563	0.91122	0.9104	0.89222	0.94746	0.9062
	chr14	13284919	13285151	6	1	Tet1KO	Tet1KO	0	1	0.191317	0.06666	0.235183	0.06858	0.1928	0.188517	0.228133	0.1651	NA	0.26868	0.0822667	0.1924	0.211679	0.378388	0.266156	0.283226	0.491482	0.280635	0.634104	0.587555	0.0151515	0.0208333	0.10715	0.1041	0.04925	0.0890833	0.05965	0.238183	0.111117	0.126383	0.14575	0.109933	0.187367	0.127033	0.04495	0.144167	0.142983	0.130383	0.24245	0.169883
	chr14	18463718	18464252	15	0.933333	Tet1KO	Tet1KO	0	1	0.149148	0.145367	0.115852	0.0968	0.128933	0.169286	0.2061	0.190443	0.162671	0.0466143	0.214876	0.119743	0.277388	0.232075	0.212928	0.227736	0.506749	0.296584	0.47964	0.514463	0.182775	0.173977	0.207767	0.187005	0.221086	0.209362	0.221319	0.189676	0.172229	0.18341	0.18301	0.165129	0.127043	0.154043	0.125886	0.127395	0.160633	0.3001	0.316433	0.301948
	chr14	20656451	20656540	8	1	Tet1KO	Tet1KO	0	1	0.507387	0.722725	0.670212	0.351938	0.57345	0.358137	0.5274	0.433237	0.420633	0.640283	0.634513	0.697975	0.500721	0.511905	0.419312	0.233333	0.549107	0.635543	0.787252	0.856575	0.559864	0.560665	0.3295	0.237	0.373163	0.3311	0.303387	0.285425	0.331975	0.340225	0.3166	0.403763	0.353287	0.339225	0.317138	0.405838	0.303712	0.534425	0.382075	0.449475
	chr14	20737335	20737393	7	1	Tet1KO	Tet1KO	0	1	0.433143	0.453229	0.484129	0.331429	0.339443	0.461814	0.327643	0.459657	0.392357	0.348714	0.329757	0.480957	0.486621	0.541667	0.340136	0.310884	0.178571	0.204991	0.865492	0.816595	0.513636	0.544211	0.664817	0.543771	0.520257	0.554586	0.734471	0.583314	0.523729	0.684257	0.546471	0.551871	0.573043	0.514657	0.685957	0.536629	0.603929	0.655443	0.575043	0.566686
	chr14	21686316	21686982	38	0.973684	Tet1KO	Tet1KO	0	1	0.271284	0.174319	0.445744	0.09678	0.246987	0.151204	0.217655	0.276605	0.6667	0.425464	0.211043	0.299477	0.384976	0.422532	0.243198	0.278667	0.42078	0.49607	0.633306	0.618275	0.561616	0.45682	0.127177	0.0611468	0.0563553	0.0810936	0.08196	0.0926638	0.0715064	0.106084	0.0733574	0.108421	0.0854617	0.0903596	0.0826766	0.114923	0.116982	0.0667955	0.0390304	0.0945468
	chr14	21823173	21823435	6	1	Egr1KO	Egr1KO	1	0	0.408817	0.23685	0.723367	0.776767	0.563117	0.659867	0.663583	0.574733	0.29205	0.688133	0.4355	0.848133	0.794758	0.952381	0.807462	0.935606	0.910147	0.883472	0.704967	0.471242	0.97619	0.955874	0.972217	0.886667	0.907483	0.936083	0.868067	0.8548	0.91065	0.893117	0.922817	0.8637	0.865817	0.845017	0.895917	0.849783	0.820683	0.8446	0.86505	0.837617
	chr14	21984965	21985637	18	1	Egr1KO	Egr1KO	1	0	0.2207	0.669556	0.136676	0.0403735	0.472528	0.201379	0.310595	0.199122	0.64333	0.0717586	0.545317	0.0277324	0.586874	0.545847	0.0360211	0.0558686	0.234545	0.303578	0.394247	0.409718	0.0158402	0.0397671	0	0.00324138	0.0175586	0.00815862	0.0214086	0.0178552	0.0149448	0.0116983	0.015469	0.0157897	0.0329724	0.0203828	0.0231017	0.0745259	0.0722034	0.00191552	0.0087431	0.0146931
	chr14	26533216	26533494	16	0.9375	Tet1KO	Tet1KO	0	1	0.119581	0.0538462	0.12385	0.252744	0.0653438	0.113225	0.20885	0.159163	0.2	0.126587	0.161981	0.04274	0.153597	0.261691	0.068376	0.0757116	0.168967	0.0944694	0.587026	0.679309	0.115845	0.321597	0.342031	0.272575	0.32535	0.254169	0.263213	0.305944	0.299737	0.296637	0.214819	0.214175	0.242019	0.164019	0.211762	0.161544	0.163444	0.28935	0.286094	0.260256
	chr14	29939874	29940130	13	1	Tet1KO	Tet1KO	0	1	0.381485	0.43786	0.453038	0.272554	0.308569	0.272046	0.350692	0.378692	0.4796	0.481363	0.515423	0.304827	0.586772	0.61619	0.354137	0.334965	0.467501	0.376046	0.884707	0.889448	0.575348	0.47246	0.45697	0.326338	0.349623	0.386623	0.356308	0.328562	0.360677	0.318138	0.333762	0.4023	0.366146	0.349785	0.334769	0.370831	0.322938	0.448823	0.473431	0.397192
	chr14	31269417	31269492	6	0.833333	Tet1KO	Tet1KO	0	1	0.194767	0.298633	0.12858	0	0.161267	0.0889833	0.151967	0.06705	0.2	0.3333	0.153217	0	0.166667	NA	0.107143	0	0.470238	0.435847	0.373214	0.403497	0.240079	0.276347	0.01515	0.0619667	0.0341167	0.0544	0.0707	0.00876667	0.0416667	0.0742333	0.0294333	0.0378167	0.0388333	0.0429167	0.105267	0.0267	0.166617	0.0389667	0.0215333	0.0215333
	chr14	32461849	32462189	5	1	Tet1KO	Tet1KO	0	1	0.469971	0.2965	0.693986	0.252371	0.533257	0.462814	0.534714	0.443	0.25555	0.7785	0.335986	0.7097	0.656714	0.64122	0.792235	0.675	0.820635	0.779768	0.863676	0.927891	0.556042	0.615734	0.09885	0.1929	0.2186	0.199729	0.247857	0.159414	0.255814	0.248886	0.203429	0.218371	0.229286	0.227357	0.248629	0.2383	0.2623	0.204371	0.258229	0.248286
	chr14	32462824	32463882	92	0.967391	Tet1KO	Tet1KO	0	1	0.0402277	0.0766884	0.0785758	0.0313581	0.0699117	0.0361266	0.0653564	0.0613287	0.1	0.0833697	0.0606457	0.109288	0.153397	0.157394	0.0360445	0.0582544	0.159461	0.150039	0.34681	0.528006	0.2007	0.256973	0.0218533	0.032216	0.0269777	0.0238968	0.0214702	0.0242245	0.0289606	0.0215415	0.0208596	0.0183574	0.0161234	0.0215702	0.027767	0.0291309	0.0284628	0.0260489	0.0261968	0.0320011
	chr14	32492476	32492767	9	1	Tet1KO	Tet1KO	0	1	0.0806556	0.075	0.0307667	0.0828111	0.0819111	0.0720556	0.0893333	0.115556	0.233333	0.0641667	0.176278	0.198437	0.172673	0.225842	0.0277778	0.0444444	0.107238	0.0588263	0.514573	0.382584	0.151089	0.0822671	0.276857	0.310211	0.2495	0.222567	0.230456	0.226567	0.225167	0.193678	0.2112	0.198344	0.162267	0.177911	0.184833	0.116867	0.185556	0.271778	0.271433	0.249556
	chr14	32600074	32600340	11	1	Tet1KO	Tet1KO	0	1	0.0994917	0.244433	0.13	0.0480833	0.1425	0.0786917	0.1389	0.0554833	0.05	0.303563	0.1673	0.13334	0.224514	0.12	0.144255	0.0914902	0.361279	0.510256	0.45409	0.388378	0.539842	0.718595	0	0.0242417	0.0202417	0.0367	0	0.00833333	0.0263917	0.00925556	0.0342833	0.0145167	0.0239417	0.0215667	0.0295583	0.0180917	0.0421417	0.00909091	0	0.00833333
	chr14	32683364	32683715	8	1	Tet1KO	Tet1KO	0	1	0.313327	0.380373	0.863233	0.677427	0.538933	0.423333	0.520093	0.540533	0.397614	0.875473	0.283073	0.844033	0.508099	0.377778	0.74503	0.686226	0.743607	0.703633	0.707715	0.858523	0.568065	0.52834	0.85155	0.660867	0.59684	0.66868	0.6849	0.63644	0.77006	0.6733	0.733527	0.61632	0.74776	0.56672	0.622813	0.611133	0.628453	0.654467	0.614653	0.571073
	chr14	33216676	33216891	5	1	Tet1KO	Tet1KO	0	1	0.46952	0.78666	0.22602	0.70324	0.6084	0.42832	0.40716	0.32306	0.558325	0.20666	0.69002	0.25402	0.56932	0.739643	0.457143	0.331438	0.239881	0.29798	0.747579	0.632802	0.412437	0.555074	0.90376	0.85324	0.82442	0.89482	0.86542	0.89548	0.88594	0.83726	0.84346	0.80168	0.87134	0.87124	0.7991	0.69548	0.67222	0.85304	0.884	0.87264
	chr14	34152264	34152681	13	0.923077	Tet1KO	Tet1KO	0	1	0.193059	0.352815	0.19425	0.196967	0.204312	0.210782	0.244841	0.210982	NA	0.351042	0.208512	0.195806	0.383957	0.263636	0.195617	0.0961904	0.501983	0.516929	0.496776	0.501304	0.594603	0.493617	0.242592	0.2057	0.233329	0.179494	0.177912	0.214753	0.236976	0.285294	0.222453	0.239541	0.280941	0.206353	0.216782	0.249424	0.197871	0.223076	0.204947	0.208206
	chr14	34569392	34569947	21	1	Tet1KO	Tet1KO	0	1	0.359164	0.373013	0.33023	0.512261	0.359513	0.325291	0.372935	0.359596	0.133338	0.439026	0.461809	0.394235	0.393897	0.400966	0.483798	0.436237	0.591397	0.281684	0.708585	0.720304	0.381302	0.285478	0.370911	0.483848	0.450409	0.479626	0.462796	0.433396	0.40037	0.50253	0.398426	0.41927	0.521596	0.398243	0.362091	0.49237	0.298365	0.378778	0.417191	0.458522
	chr14	34811229	34811691	7	1	Tet1KO	Tet1KO	0	1	0.459914	0.499083	0.434857	0.395814	0.568357	0.478514	0.517586	0.475786	0.5369	0.489486	0.486743	0.439643	0.57873	0.730737	0	0.146995	0.449928	0.697223	0.836473	0.854002	0.779038	0.708896	0.471957	0.684471	0.623529	0.636143	0.639357	0.579314	0.580657	0.501971	0.615171	0.554971	0.622043	0.5341	0.582571	0.531057	0.540029	0.700543	0.740271	0.6668
	chr14	34822674	34822974	10	0.9	Tet1KO	Tet1KO	0	1	0.191346	0.372667	0.127891	0.189164	0.172354	0.2059	0.261569	0.186123	0.28478	0.281236	0.2692	0.193	0.321429	0.340476	0.229853	0.215972	0.373011	0.453453	0.605641	0.683349	0.226048	0.17086	0.319867	0.0920769	0.0761538	0.107338	0.106946	0.121208	0.143485	0.129108	0.104608	0.0783231	0.1111	0.111515	0.149085	0.139431	0.158369	0.0951583	0.0917692	0.0770846
	chr14	37068711	37068777	6	1	Tet1KO	Tet1KO	0	1	0.35435	0.0625	0.558683	0.01515	0.308017	0.2384	0.343117	0.155233	NA	0.648217	0.0744833	0.566667	0.422619	0.370556	0.556584	0.558201	0.504605	0.44899	0.50089	0.725641	0.355556	0.361584	0.0333333	0.0372667	0.0159167	0.0371333	0.04635	0.0695833	0.0665833	0.0750833	0.0541833	0.0211333	0.0906333	0.0710667	0.0356333	0.05955	0.0209	0.0713167	0.0387167	0.0551167
	chr14	43122185	43122401	17	1	Tet1KO	Tet1KO	0	1	0.383485	0.600574	0.584943	0.519152	0.509473	0.4031	0.597755	0.444341	0.452775	0.577444	0.550234	0.68925	0.761756	0.709135	0.670052	0.540035	0.587205	0.618007	0.863382	0.859194	0.645833	0.548617	0.512295	0.364606	0.441758	0.496239	0.505821	0.627252	0.523112	0.607473	0.52253	0.622845	0.560406	0.509648	0.470352	0.573855	0.633906	0.410888	0.452197	0.46403
	chr14	43736389	43736633	11	1	Tet1KO	Tet1KO	0	1	0.624445	0.69329	0.682355	0.645573	0.63997	0.601382	0.594845	0.575255	0.14285	0.5	0.535611	0.663144	0.853666	1	0.5	0.512143	0.616667	0.466667	0.887175	0.892767	0.8	0.636904	0.665583	0.557245	0.597809	0.624064	0.648591	0.658909	0.5044	0.563282	0.640155	0.603045	0.541309	0.585009	0.508836	0.606164	0.645473	0.557818	0.631291	0.628645
	chr14	43796800	43797305	12	0.916667	Tet1KO	Tet1KO	0	1	0.0868636	0.110992	0.0960778	0.0648167	0.0995875	0.0711917	0.0743391	0.0474783	0.025	0.0657353	0.0733	0.0418882	0.244536	0.262619	0.130368	0.0303031	0.238636	0.177778	0.450617	0.435219	0.0767196	0.168939	0.0296769	0.0435944	0.070875	0.0613208	0.061287	0.12333	0.069675	0.0907174	0.0731958	0.0927	0.0752292	0.0476783	0.0862292	0.0559333	0.0707478	0.043425	0.0667043	0.0654391
	chr14	44843876	44844070	7	1	Tet1KO	Tet1KO	0	1	0.373571	0.259629	0.708443	0.286714	0.403214	0.222214	0.456129	0.4173	NA	0.503171	0.0428714	0.6373	0.509768	0.434524	0.450602	0.512049	0.715161	0.647958	0.793186	0.780323	0.403571	0.390234	0.236533	0.162729	0.187286	0.198171	0.0867714	0.150629	0.189657	0.218014	0.201786	0.202843	0.1374	0.133971	0.203043	0.147243	0.207529	0.253257	0.222086	0.166771
	chr14	44858500	44858932	21	0.904762	Tet1KO	Tet1KO	0	1	0.144557	0.0782786	0.111	0.0511762	0.117095	0.0783476	0.0869286	0.0837095	0.17025	0.116105	0.114033	0.1787	0.150739	0.217657	0.113282	0.113912	0.167544	0.171269	0.396275	0.453569	0.0841288	0.182739	0.0555667	0.0483571	0.0641524	0.054281	0.0870048	0.0443381	0.0841238	0.0755762	0.0521095	0.0640238	0.0837381	0.0627905	0.0951571	0.0483238	0.109233	0.0907619	0.101729	0.115119
	chr14	44989227	44989706	29	0.931034	Tet1KO	Tet1KO	0	1	0.05271	0.0593222	0.0809857	0.0102267	0.0666677	0.0303774	0.0543323	0.0552774	0	0.00680476	0.0234903	0.0860316	0.104781	0.109323	0.0692761	0.02829	0.108273	0.100431	0.500909	0.248165	0.0816063	0.110287	0.015555	0.0150419	0.0183419	0.0121161	0.0160258	0.00974839	0.00963548	0.0130613	0.0157742	0.0250839	0.0127194	0.0138226	0.0183161	0.0167097	0.00933871	0.0102129	0.0378484	0.0247161
	chr14	45566352	45566627	12	0.916667	Tet1KO	Tet1KO	0	1	0.1633	0.09994	0.203267	0.135163	0.20201	0.145267	0.178214	0.140838	0	0.295488	0.176214	0.158355	0.0960825	0.167453	0.163517	0.211744	0.307864	0.494097	0.573038	0.417087	0.201927	0.412121	0.0471	0.162476	0.211595	0.152286	0.247271	0.080819	0.206315	0.1581	0.173586	0.0549562	0.179465	0.118258	0.0948263	0.268548	0.217232	0.276776	0.134257	0.185581
	chr14	47104659	47104997	10	1	Tet1KO	Tet1KO	0	1	0.41867	0.28664	0.7946	0.183267	0.38049	0.35109	0.40498	0.44066	0.1611	0.77947	0.38013	0.63664	0.459726	0.592733	0.561219	0.62394	0.665043	0.588918	0.701583	0.801322	0.179996	0.172351	0.17358	0.16247	0.12323	0.17993	0.18837	0.14425	0.19652	0.17285	0.22513	0.18763	0.17703	0.19737	0.17304	0.20037	0.19444	0.18179	0.19828	0.25857
	chr14	48661394	48661441	5	1	Tet1KO	Tet1KO	0	1	0.36986	0.16858	0.51818	0.28414	0.48622	0.3079	0.43008	0.43986	NA	0.52	0.35334	0.47144	0.489744	0.675758	0.424242	0.555556	0.609127	0.626757	0.76098	0.9	0.825763	0.845368	0.15555	0.35358	0.22696	0.17096	0.21054	0.30076	0.28924	0.3701	0.3485	0.34212	0.33346	0.3055	0.4109	0.39378	0.35322	0.48688	0.36046	0.2828
	chr14	50807485	50807747	10	1	Egr1KO	Egr1KO	1	1	0	0	0	0	0.00895238	0.00577619	0.00250476	0	NA	0	0	0	0.99377	0.987376	0	0.0185185	0	0.005291	0.984868	0.981815	0	0.00714285	0	0	0.00396667	0.00297619	0.0036619	0.00226667	0.0111667	0	0.0036619	0	0.0028	0.0106762	0	0.0216762	0.010119	0.0101238	0.0028	0.0062
	chr14	50807485	50807747	10	1	Tet1KO	Tet1KO	1	1	0	0	0	0	0.00895238	0.00577619	0.00250476	0	NA	0	0	0	0.99377	0.987376	0	0.0185185	0	0.005291	0.984868	0.981815	0	0.00714285	0	0	0.00396667	0.00297619	0.0036619	0.00226667	0.0111667	0	0.0036619	0	0.0028	0.0106762	0	0.0216762	0.010119	0.0101238	0.0028	0.0062
	chr14	50896397	50897207	32	1	Tet1KO	Tet1KO	0	1	0.0835121	0.12113	0.0506724	0.0980444	0.0937735	0.0720088	0.0829676	0.0561676	0.03667	0.0226208	0.125558	0.0652034	0.208269	0.178789	0.0309377	0.0433532	0.0376516	0.023417	0.627372	0.620255	0.135323	0.137598	0.0275913	0.09795	0.0826676	0.104518	0.0741088	0.0839206	0.0960147	0.0754676	0.0941941	0.0631912	0.0813147	0.0886176	0.102103	0.0664853	0.102935	0.0971618	0.0878176	0.108626
	chr14	51737629	51738237	8	1	Tet1KO	Tet1KO	0	1	0.185964	0.226383	0.294843	0.244571	0.282536	0.129107	0.202193	0.221307	0.3	0.280836	0.18171	0.348364	0.493343	0.288946	0.300691	0.374881	0.388476	0.138197	0.531712	0.420329	0.338828	0.230853	0.2748	0.136043	0.226943	0.165079	0.186043	0.201379	0.161343	0.178529	0.168736	0.184307	0.144964	0.138879	0.179	0.160564	0.217943	0.205064	0.157186	0.195921
	chr14	51894540	51895079	15	0.8	Tet1KO	Tet1KO	0	1	0.552493	0.585983	0.721433	0.421392	0.549687	0.541553	0.5725	0.597507	0.5159	0.727771	0.503073	0.703236	0.631775	0.614403	0.694091	0.696358	0.463437	0.350288	0.813358	0.795635	0.709778	0.720871	0.501664	0.501347	0.396013	0.424113	0.44222	0.504867	0.488947	0.48408	0.49236	0.452353	0.466767	0.477187	0.47292	0.523173	0.490007	0.52454	0.42166	0.45226
	chr14	51996881	51997398	12	0.916667	Tet1KO	Tet1KO	0	1	0.473465	0.599792	0.602721	0.36845	0.553475	0.455125	0.494985	0.522984	0.434514	0.546689	0.584719	0.611135	0.666076	0.512946	0.506037	0.599276	0.631022	0.585521	0.820206	0.840115	0.484816	0.43579	0.63294	0.77168	0.779555	0.743175	0.70313	0.570355	0.5526	0.473095	0.497755	0.571165	0.504775	0.45221	0.441095	0.36124	0.40766	0.768345	0.778065	0.78719
	chr14	52009268	52009655	11	1	Tet1KO	Tet1KO	0	1	0.333797	0.458087	0.346281	0.165741	0.319659	0.3412	0.405103	0.344938	NA	0.598343	0.403659	0.296609	0.404047	0.488466	0.284041	0.339032	0.465251	0.515593	0.729323	0.696508	0.54647	0.619631	0.09618	0.222685	0.230918	0.191206	0.157603	0.177635	0.154812	0.139339	0.157012	0.192574	0.152776	0.104959	0.184418	0.16125	0.213956	0.274053	0.230629	0.264776
	chr14	54594772	54595263	9	1	Tet1KO	Tet1KO	0	1	0.422133	0.40516	0.049675	0.37536	0.356094	0.412611	0.463361	0.284537	0.5	0.0908	0.534856	0.0849056	0.591221	0.491469	0.0377778	0	0.32874	0.543238	0.77163	0.613375	0.285041	0.367836	0.75796	0.658753	0.642968	0.600889	0.590611	0.572639	0.692922	0.719653	0.68855	0.657339	0.524595	0.618563	0.5249	0.54775	0.539032	0.598416	0.6163	0.553011
	chr14	54884534	54884778	10	1	Tet1KO	Tet1KO	0	1	0.406909	0.45275	0.403571	0.291709	0.392591	0.389736	0.433218	0.399709	0.68215	0.496557	0.521945	0.215064	0.513636	0.481905	0.396137	0.301522	0.312727	0.464388	0.862649	0.792686	0.442767	0.513474	0.36851	0.287991	0.385518	0.261818	0.338355	0.3336	0.372218	0.399555	0.332809	0.286327	0.367445	0.234064	0.253973	0.386518	0.398209	0.334027	0.37	0.483991
	chr14	55071753	55071769	5	1	Tet1KO	Tet1KO	0	1	0.61156	0.75236	0.4587	0.61538	0.53358	0.61616	0.49612	0.38698	NA	0.44154	0.74896	0.27502	0.572938	0.505224	0.171428	0.270476	0.757576	0.816566	0.687766	0.701388	0.926667	0.933333	0.62886	0.50364	0.76	0.59764	0.56342	0.68476	0.73716	0.63434	0.71516	0.67166	0.63858	0.68104	0.69192	0.67	0.82314	0.5956	0.58956	0.45988
	chr14	55072385	55072666	10	0.9	Tet1KO	Tet1KO	0	1	0.54459	0.79398	0.29706	0.7237	0.58103	0.6254	0.46793	0.44767	0.819033	0.307988	0.71093	0.320556	0.602094	0.623376	0.225	0.35	0.431581	0.498413	0.689985	0.731554	0.728133	0.68947	0.66283	0.77425	0.80472	0.77746	0.72919	0.73849	0.7029	0.69066	0.7588	0.6873	0.67008	0.72809	0.72602	0.74813	0.69074	0.70748	0.70599	0.74045
	chr14	55109696	55110613	15	0.866667	Tet1KO	Tet1KO	0	1	0.279533	0.603175	0.0786867	0.227063	0.316895	0.296557	0.343586	0.2597	0.590975	0.173062	0.37394	0.182353	0.333608	0.326661	0.171071	0.182965	0.670101	0.617612	0.54801	0.593391	0.400841	0.484574	0.348813	0.306633	0.28699	0.282448	0.354443	0.321595	0.37171	0.309405	0.329343	0.403595	0.377014	0.372581	0.346571	0.342324	0.314443	0.247752	0.222795	0.284676
	chr14	55617879	55619153	21	0.904762	Tet1KO	Tet1KO	0	1	0.463426	0.413786	0.636935	0.498095	0.43823	0.38448	0.517182	0.491826	0.468418	0.542721	0.420841	0.659072	0.611897	0.546049	0.494264	0.806533	0.895541	0.818422	0.717605	0.795003	0.620376	0.553317	0.411074	0.359279	0.345345	0.432728	0.391091	0.427715	0.401853	0.408172	0.413183	0.356834	0.391957	0.388938	0.405991	0.419217	0.392504	0.453773	0.391132	0.407406
	chr14	55767590	55767753	8	0.875	Tet1KO	Tet1KO	0	1	0.435488	0.30175	0.363063	0.359888	0.391437	0.339187	0.432163	0.426337	NA	0.198825	0.46005	0.346237	0.447644	0.439286	0.370203	0.367492	0.557164	0.476076	0.722989	0.693083	0.539332	0.454692	NA	0.520737	0.369212	0.4198	0.438475	0.426025	0.3939	0.40955	0.452525	0.416913	0.426337	0.352975	0.420525	0.463388	0.324825	0.43985	0.461888	0.3794
	chr14	55781667	55782237	12	0.833333	Tet1KO	Tet1KO	0	1	0.556354	0.560023	0.570718	0.5506	0.515908	0.406731	0.523275	0.525746	0.59925	0.560627	0.518523	0.5506	0.553194	0.58399	0.621911	0.511897	0.475595	0.609578	0.823457	0.700564	0.625841	0.66446	0.510558	0.483692	0.430769	0.383969	0.405523	0.522646	0.502746	0.515546	0.471585	0.503454	0.550777	0.500338	0.571585	0.562838	0.483415	0.463377	0.432477	0.470954
	chr14	55783250	55784340	30	0.9	Tet1KO	Tet1KO	0	1	0.0635813	0.0861875	0.14647	0.0451523	0.0553042	0.0468458	0.0721458	0.0656	0.107411	0.0588711	0.0791756	0.07017	0.0887358	0.163537	0.0431142	0.0423299	0.130649	0.107688	0.308261	0.408895	0.213729	0.233281	0.0355054	0.0294146	0.0376542	0.0232667	0.0438687	0.0483271	0.0365872	0.0382913	0.0267313	0.0303083	0.0431438	0.0320646	0.0248319	0.0631854	0.0359125	0.0327292	0.0282729	0.034
	chr14	55788202	55788302	6	1	Tet1KO	Tet1KO	0	1	0.2471	0.4	0.39395	0.223683	0.310883	0.283183	0.321683	0.3496	NA	0.23334	0.180467	0.339233	0.474845	0.32381	0.362698	0.349471	0.339769	0.267024	0.65869	0.80129	0.497354	0.465575	0.279633	0.25095	0.222017	0.289783	0.218217	0.232	0.21755	0.273617	0.31315	0.322233	0.2618	0.246933	0.260633	0.333783	0.334617	0.188317	0.2562	0.244033
	chr14	55826097	55827125	21	1	Tet1KO	Tet1KO	0	1	0.256598	0.368568	0.297378	0.0738841	0.297917	0.184576	0.264894	0.308941	0.28	0.291387	0.242485	0.371989	0.429777	0.425001	0.277653	0.262264	0.347946	0.308621	0.709261	0.709514	0.83359	0.799072	0.0536167	0.0238377	0.026787	0.043837	0.0210333	0.0498407	0.0285574	0.0282481	0.0448528	0.0448226	0.0339111	0.0453167	0.0548556	0.105704	0.0519241	0.018075	0.0274404	0.0381907
	chr14	55885827	55885887	7	1	Tet1KO	Tet1KO	0	1	0.0084	0.289114	0.0805	0.0357143	0.0586	0.0233	0.0557857	0.0288	NA	0	0.2091	0	0	NA	0.019728	0	0.0785431	0.0811046	0.64966	0.402551	0	0.117772	0.0892857	0.132857	0.122757	0.3079	0.101914	0.181829	0.0669	0.0607286	0.1103	0.134357	0.103114	0.1188	0.0961	0.0501857	0.125429	0.1222	0.187571	0.112343
	chr14	55900554	55900631	5	1	Tet1KO	Tet1KO	0	1	0.0265	0.2695	0.04428	0	0.05872	0.0255	0.09302	0.08626	0	0.03334	0.13412	0	0.139467	0.0768627	0.025	0	0.0153846	0	0.474219	0.362315	0.0105264	0.03	0.02718	0.1032	0.0775	0.1233	0.05616	0.08952	0.06392	0.08928	0.10816	0.0976	0.06822	0.08398	0.08022	0.05204	0.065	0.08932	0.09106	0.1003
	chr14	57542343	57542561	13	0.923077	Tet1KO	Tet1KO	0	1	0.65115	0.769473	0.804258	0.415542	0.807108	0.546521	0.718313	0.618092	0.622452	0.8868	0.708562	0.823352	0.74697	0.855573	0.775	0.885381	0.6385	0.768083	0.896462	0.957546	0.715632	0.669379	0.41904	0.268096	0.366617	0.244996	0.2931	0.40225	0.394892	0.325129	0.362029	0.265583	0.371983	0.3283	0.367733	0.463079	0.485262	0.529646	0.534492	0.5356
	chr14	57733952	57734164	5	1	Egr1KO	Egr1KO	1	0	0.70822	0.7507	0.79166	0.65444	0.58488	0.48684	0.59968	0.52606	0.92855	0.72706	0.73014	0.61564	0.820065	0.925455	0.77075	0.70297	0.76	0.676747	0.774706	0.792845	0.870707	0.854258	0.725	0.61608	0.67088	0.75616	0.59982	0.65932	0.67208	0.67874	0.70214	0.66982	0.69792	0.72272	0.71842	0.68724	0.62962	0.63262	0.55954	0.6197
	chr14	60087382	60087570	7	1	Tet1KO	Tet1KO	0	1	0.428357	0.814971	0.386986	0.559514	0.444671	0.545857	0.444657	0.388557	0.8	0.1335	0.5609	0.428186	0.45436	0.491631	0.292752	0.156888	0.360326	0.41656	0.894609	0.786905	0.541924	0.448383	0.489643	0.522971	0.442714	0.489986	0.468214	0.509914	0.494257	0.503629	0.475914	0.4691	0.517186	0.387771	0.451329	0.478429	0.500343	0.502029	0.5453	0.503886
	chr14	61274400	61275882	37	0.972973	Tet1KO	Tet1KO	0	1	0.147202	0.145845	0.194945	0.161934	0.173282	0.146424	0.171673	0.168144	0.343086	0.228803	0.162233	0.18494	0.333999	0.316068	0.248941	0.23287	0.258661	0.291462	0.665005	0.653903	0.371257	0.301173	0.249046	0.169816	0.18024	0.14503	0.145989	0.182002	0.156495	0.146767	0.148798	0.15592	0.169895	0.161269	0.147825	0.141025	0.181111	0.149447	0.166844	0.170391
	chr14	61294832	61295107	8	0.875	Tet1KO	Tet1KO	0	1	0.150062	0.0644	0.23332	0.187117	0.150188	0.15975	0.193525	0.178975	0.0476333	0.208229	0.225238	0.220825	0.233237	0.271267	0.164444	0.142336	0.2375	0.197222	0.491676	0.399039	0.101923	0.205585	0.205962	0.228025	0.18445	0.217688	0.201162	0.22155	0.12145	0.209588	0.26355	0.175563	0.227875	0.178825	0.172125	0.287375	0.254862	0.224217	0.23945	0.21265
	chr14	62464826	62465197	15	1	Tet1KO	Tet1KO	0	1	0.362087	0.413791	0.728008	0.273373	0.533593	0.38106	0.421733	0.410633	NA	0.665727	0.360087	0.609242	0.531608	0.493305	0.551773	0.552893	0.772733	0.79683	0.785556	0.752037	0.337131	0.336852	0.143058	0.23018	0.245227	0.205707	0.241173	0.216787	0.286387	0.248873	0.2054	0.26654	0.212287	0.22768	0.285793	0.294427	0.271053	0.228973	0.19684	0.12534
	chr14	62965953	62966500	10	1	Tet1KO	Tet1KO	0	1	0.195645	0.2075	0.183082	0.200355	0.230291	0.189573	0.193327	0.263355	0.4841	0.20988	0.286464	0.299756	0.0820106	0.188889	0.270787	0.157788	0.368907	0.223707	0.698413	0.736929	0.400037	0.582521	0.32703	0.293755	0.282009	0.239027	0.246536	0.251509	0.228736	0.28	0.2674	0.233491	0.187409	0.198445	0.215627	0.217336	0.223418	0.250491	0.279509	0.286555
	chr14	63493766	63494026	14	1	Tet1KO	Tet1KO	0	1	0.408612	0.480629	0.584581	0.472764	0.550094	0.568344	0.479481	0.386706	0.55238	0.505807	0.510244	0.5909	0.565377	0.525	0.231803	0.364069	0.582921	0.491966	0.928235	0.941558	0.682785	0.686032	0.6187	0.480319	0.526412	0.571631	0.460188	0.413775	0.598681	0.604719	0.412181	0.474463	0.453531	0.360931	0.388313	0.5854	0.534025	0.715669	0.736044	0.642425
	chr14	63947425	63948042	16	0.8125	Tet1KO	Tet1KO	0	1	0.607511	0.608271	0.775673	0.497835	0.603817	0.515356	0.640178	0.612244	0.731445	0.763592	0.604875	0.725538	0.703796	0.776376	0.640378	0.559537	0.860597	0.832361	0.887196	0.844511	0.738963	0.772874	0.635427	0.470717	0.521131	0.512667	0.48445	0.495689	0.510822	0.525978	0.491894	0.494867	0.555794	0.416789	0.490262	0.487733	0.55505	0.495372	0.55895	0.533561
	chr14	64502999	64503156	5	1	Egr1KO	Egr1KO	1	0	0.56682	0.9492	0.22564	0.40646	0.60432	0.54716	0.59072	0.51914	0.85142	0.07358	0.83238	0.20154	0.884551	0.879149	0.271795	0.111111	0.833333	0.802949	0.838505	0.74375	0.131667	0.0533332	0.90622	0.82938	0.88502	0.90156	0.92866	0.907	0.8984	0.92662	0.89644	0.86052	0.90356	0.86992	0.87092	0.82262	0.74094	0.9192	0.90046	0.93774
	chr14	65326143	65326607	14	0.857143	Tet1KO	Tet1KO	0	1	0.270821	0.565607	0.264421	0.1963	0.325493	0.234557	0.310729	0.288086	0.619337	0.186886	0.436136	0.267115	0.360325	0.404382	0.189377	0.252885	0.547771	0.451049	0.538975	0.544554	0.649157	0.74407	0.420264	0.422079	0.356386	0.38195	0.329493	0.340693	0.380557	0.367314	0.360186	0.314336	0.3742	0.364664	0.340514	0.306421	0.332886	0.345993	0.273193	0.292364
	chr14	65730708	65730859	10	0.9	Tet1KO	Tet1KO	0	1	0.70818	0.876775	0.8488	0.8121	0.68293	0.60675	0.69104	0.69236	NA	0.734425	0.63964	0.91665	0.838676	0.725452	0.619946	0.624286	0.480952	0.604052	0.954151	0.940137	0.685	0.286962	0.66	0.65788	0.54454	0.74227	0.62336	0.68181	0.55679	0.63292	0.60531	0.57453	0.74066	0.66466	0.56424	0.67382	0.65379	0.49181	0.56099	0.54799
	chr14	66199750	66199872	8	1	Tet1KO	Tet1KO	0	1	0.187688	0.388412	0.0907375	0.473363	0.281825	0.359175	0.26965	0.203375	0.365986	0.0676125	0.292863	0.1048	0.313176	0.50068	0.0773809	0.0618686	0.237668	0.142506	0.650694	0.600753	0.53136	0.488948	0.65185	0.5506	0.557688	0.523438	0.474338	0.47645	0.5639	0.569512	0.521375	0.446613	0.517925	0.457975	0.475025	0.411375	0.473325	0.637162	0.620188	0.507713
	chr14	66637627	66638512	36	0.916667	Tet1KO	Tet1KO	0	1	0.139926	0.514646	0.156361	0.0531486	0.224433	0.0956923	0.14899	0.191505	0.381692	0.0661333	0.257226	0.0682471	0.261067	0.285662	0.0468254	0.0621618	0.0135442	0.0222161	0.579349	0.46239	0.11259	0.15148	0.079645	0.0734897	0.0734462	0.0826667	0.0779897	0.108482	0.0913846	0.0813436	0.0978333	0.0664436	0.0965128	0.113003	0.114851	0.110156	0.0900513	0.0831462	0.109079	0.0848385
	chr14	67228627	67228724	5	1	Tet1KO	Tet1KO	0	1	0.17672	0.125	0.28008	0.09364	0.3315	0.23664	0.3353	0.3107	0.6	0.26272	0.19604	0.35654	0.370804	0.590952	0.215509	0.318481	0.225063	0.258102	0.664314	0.798568	0.391169	0.587109	0.19998	0.18436	0.11824	0.22598	0.145	0.18016	0.161	0.18472	0.15364	0.16956	0.19238	0.14174	0.17996	0.24634	0.17962	0.29766	0.2048	0.2206
	chr14	67608504	67608753	10	1	Tet1KO	Tet1KO	0	1	0.24503	0.217562	0.22799	0.12143	0.35077	0.19625	0.20004	0.25299	0.341675	0.351556	0.23128	0.292	0.342633	0.490619	0.260519	0.32023	0.457011	0.39381	0.747621	0.724985	0.392857	0.526744	0.124689	0.11562	0.10258	0.11191	0.11926	0.14504	0.16206	0.09777	0.15017	0.11556	0.13395	0.1245	0.14225	0.1633	0.09838	0.16758	0.16987	0.26032
	chr14	69186566	69186798	6	1	Tet1KO	Tet1KO	0	1	0.253483	0.298617	0.637275	0.2641	0.230067	0.138467	0.3127	0.250733	0.2857	0.25595	0.234083	0.414667	0.363985	0.561058	0.324048	0.351852	0.653463	0.39853	0.66331	0.653407	0.412103	0.372511	0.119225	0.119967	0.192583	0.1955	0.168083	0.119717	0.230517	0.173733	0.2295	0.13385	0.222317	0.189433	0.222833	0.313917	0.208233	0.133833	0.186433	0.208117
	chr14	69861808	69861967	9	0.888889	Tet1KO	Tet1KO	0	1	0.0765	0.147614	0.165233	0.0706333	0.0747556	0.0694667	0.124833	0.0865111	0.0666667	0.187222	0.0537111	0.169633	0.181465	0.15578	0.0802469	0.0934343	0.176704	0.11324	0.450794	0.393201	0.119929	0.193519	0.2196	0.203378	0.233722	0.170511	0.181467	0.198911	0.178844	0.186289	0.163589	0.0921444	0.1719	0.0952222	0.168467	0.0979778	0.123144	0.320289	0.191411	0.191778
	chr14	69932599	69932788	9	1	Tet1KO	Tet1KO	0	1	0.538978	0.7311	0.574922	0.251188	0.643056	0.442889	0.653278	0.535856	0.733333	0.430029	0.522075	0.5365	0.707256	0.725773	0.544128	0.248901	0.953754	0.927933	0.772522	0.890267	0.607251	0.474074	0.592567	0.845044	0.843378	0.843111	0.838078	0.773522	0.616589	0.689489	0.732356	0.688033	0.554656	0.526333	0.545078	0.541367	0.554167	0.717844	0.819922	0.853644
	chr14	70000687	70000767	6	1	Tet1KO	Tet1KO	0	1	0.327767	0.202533	0.179767	0.686333	0.4331	0.475367	0.4155	0.227067	NA	0.37255	0.175717	0.1889	0.546398	0.531325	0.0560185	0.142857	0.629365	0.736238	0.578766	0.58136	0.89312	0.936364	0.783133	0.863533	0.775983	0.802383	0.839233	0.726883	0.742583	0.740267	0.758917	0.812467	0.63995	0.6806	0.780417	0.75665	0.712783	0.705683	0.760233	0.783117
	chr14	70079692	70079783	10	1	Tet1KO	Tet1KO	1	1	0.14468	0.4	0.20715	0.0325	0.11234	0.09825	0.09062	0.07926	0.35	0.228967	0.3006	0.25	0.389802	0.616667	0.182662	0.1	0	0.0901623	0.4	0.458974	0.553968	0.120559	0.0666667	0.01586	0.02762	0.01483	0.00909	0.01213	0.00667	0	0.01	0.01213	0.0127	0.02144	0.01255	0.0374	0.03243	0	0.01483	0.01954
	chr14	70079769	70079789	6	1	Egr1KO	Egr1KO	1	1	0.09515	NA	0.2	0.0333333	0.0949	0.10185	0.0970667	0.0550667	NA	0.233333	0.298617	0.42666	0.490741	0.588889	NA	NA	0	0.10873	0.4	0.413462	0.55	0.164947	0.0666667	0.0104167	0.0119	0.0128167	0	0	0	0	0.0166667	0	0.0119	0.0166667	0	0.0603833	0.0185167	0	0	0.0366167
	chr14	70466949	70467284	12	0.833333	Tet1KO	Tet1KO	0	1	0.738062	0.729423	0.718155	0.720285	0.637777	0.6108	0.729908	0.705038	0.8	0.773962	0.601654	0.5882	0.689082	0.763095	0.77813	0.581614	0.967375	0.964802	0.946681	0.933528	0.895512	0.85618	0.66848	0.697062	0.613569	0.665923	0.754515	0.679569	0.671269	0.734862	0.709623	0.805715	0.734185	0.683315	0.705469	0.719977	0.661877	0.661808	0.595777	0.703562
	chr14	70604085	70605428	20	1	Tet1KO	Tet1KO	0	1	0.296639	0.521178	0.375177	0.26935	0.359259	0.258831	0.320995	0.318549	0.31334	0.362321	0.376292	0.314374	0.396864	0.536447	0.288109	0.338624	0.507008	0.583348	0.73778	0.761963	0.579596	0.558453	0.139542	0.226433	0.219677	0.170946	0.211928	0.22259	0.193515	0.268149	0.204408	0.239941	0.238151	0.214854	0.222346	0.24871	0.2798	0.213959	0.244644	0.261664
	chr14	71281747	71281807	5	1	Tet1KO	Tet1KO	0	1	0.57154	0.48872	0.6205	0.09006	0.66992	0.45024	0.66328	0.59682	0.5	0.4163	0.51538	0.83362	0.7	0.908333	0.512857	0.430637	0.599971	0.655364	0.761905	0.968485	0.39366	0.315666	0.50562	0.66274	0.68862	0.45032	0.52246	0.29174	0.49594	0.28388	0.21536	0.41324	0.30196	0.18304	0.16582	0.30426	0.42652	0.68684	0.79264	0.73056
	chr14	72531922	72532219	23	0.869565	Tet1KO	Tet1KO	0	1	0.10437	0.192371	0.144386	0.0678565	0.143767	0.103492	0.113296	0.111812	0	0.215418	0.119031	0.0844	0.244224	0.177061	0.242857	0.06	0.108446	0.11745	0.529583	0.386184	0.205211	0.107278	NA	0.220204	0.147592	0.205133	0.196646	0.198279	0.154771	0.160679	0.194933	0.163417	0.153504	0.0918375	0.220954	0.123758	0.236221	0.1525	0.120642	0.180829
	chr14	72869620	72869742	6	1	Tet1KO	Tet1KO	0	1	0.264117	0.431933	0.2641	0.2776	0.25625	0.340117	0.413317	0.327467	0.40625	0.19714	0.4384	0.168983	0.406581	0.525448	0.0461538	0.104167	0.243956	0.385648	0.586136	0.663397	0.473148	0.407407	0.476833	0.468633	0.550217	0.443783	0.348517	0.396733	0.375317	0.351533	0.403933	0.378417	0.44005	0.303283	0.508717	0.378683	0.370117	0.2506	0.43525	0.432117
	chr14	73238112	73238258	12	1	Egr1KO	Egr1KO	1	0	0.206458	0	0.498442	0	0.416975	0.115383	0.266908	0.193133	0	0.410633	0.0413917	0.594817	0.406733	0.70377	0.337874	0.413492	0.0613462	0.0506441	0.442167	0.335833	0.250793	0.358373	0	0.00416667	0	0.00608333	0.0127167	0.00620833	0.014475	0	0.003625	0.004575	0.00396667	0.00630833	0.0233417	0.017	0.0200583	0.00396667	0.00744167	0
	chr14	76194838	76195007	6	1	Tet1KO	Tet1KO	0	1	0.540157	0.513283	0.661	0.732929	0.725429	0.7556	0.746357	0.577486	NA	0.604229	0.564643	0.58485	0.726061	0.810152	0.651005	0.618889	0.93199	0.901551	0.944056	0.990148	0.789683	0.822078	0.814283	0.919771	0.724743	0.655357	0.769471	0.685	0.6759	0.808957	0.747914	0.722086	0.7251	0.695871	0.681929	0.7226	0.731514	0.819214	0.831429	0.733943
	chr14	76416477	76416904	15	0.933333	Tet1KO	Tet1KO	0	1	0.27034	0.447421	0.119007	0.168353	0.286027	0.34436	0.299693	0.250993	0.85	0.1683	0.736287	0.14778	0.375263	0.257507	0.0900793	0.0440151	0.137222	0.145856	0.446091	0.486832	0.356778	0.272342	0.494787	0.441313	0.5413	0.4075	0.453553	0.393467	0.35346	0.377007	0.378253	0.2708	0.331427	0.267747	0.30314	0.275987	0.262493	0.434847	0.530213	0.3462
	chr14	76504558	76504594	5	1	Tet1KO	Tet1KO	0	1	0	0	0	0	0.00695	0	0	0	0	0	0	0	0.566667	NA	0	0	0	0	0.55	0.516667	0	0	0	0	0.01515	0	0	0	0.0119	0	0	0	0	0	0	0.0128167	0	0	0	0.0138833
	chr14	76506550	76506754	6	1	Egr1KO	Egr1KO	1	0	0.0810714	0.417317	0.0347	0	0.121986	0.0377143	0.0570143	0.0613714	0.8	0	0.425043	0	0.529675	0.654365	0	0	0	0	0.240952	0.549711	0.0333333	0.0678571	0.194425	0.199943	0.238714	0.165471	0.171943	0.128843	0.127071	0.1505	0.0905	0.107643	0.102557	0.0975	0.104629	0.0767429	0.0315429	0.231343	0.20656	0.158886
	chr14	76651367	76651444	5	1	Tet1KO	Tet1KO	0	1	0.56884	0.98462	0.2465	0.90666	0.69324	0.87808	0.60652	0.61404	1	0.30398	0.98666	0.27448	0.799913	0.916667	0.419203	0.113886	0.962201	0.981818	1	0.923214	0.975304	0.951372	0.958325	0.96666	0.98	0.91694	0.95614	0.9721	0.92808	0.93868	0.94788	0.91706	0.9609	0.95048	0.94704	0.95898	0.94752	0.95938	0.9553	0.93028
	chr14	76810808	76811052	9	1	Tet1KO	Tet1KO	0	1	0.376433	0.473278	0.241911	0.287756	0.486767	0.323878	0.395033	0.3751	0.431167	0.284178	0.474289	0.491544	0.46862	0.4375	0.333344	0.226174	0.206044	0.205021	0.746958	0.784748	0.574527	0.618959	0.314711	0.216578	0.280111	0.385578	0.261556	0.304889	0.223022	0.309389	0.352156	0.228367	0.353378	0.238056	0.319911	0.318244	0.2527	0.242011	0.338633	0.164656
	chr14	77181039	77181089	5	1	Egr1KO	Egr1KO	1	0	0.56714	0.13332	0.59942	0.8054	0.55898	0.70488	0.71724	0.465	NA	0.666667	0.47546	0.587	0.918452	0.966667	0.488328	0.467206	0.416124	0.268452	0.649091	0.944444	0.315884	0.400876	0.96644	0.91446	0.92964	0.93358	0.89258	0.8718	0.9067	0.9162	0.89022	0.89712	0.78666	0.85082	0.8257	0.85914	0.70306	0.90048	0.87192	0.86912
	chr14	7774084	7774361	12	0.916667	Tet1KO	Tet1KO	0	1	0.330414	0.24442	0.313621	0.484886	0.376886	0.380629	0.318321	0.339864	0.3262	0.460975	0.344	0.437114	0.327021	0.392402	0.200559	0.436868	0.0225649	0.0760788	0.688685	0.721062	0.358475	0.328233	0.560486	0.428557	0.602614	0.484636	0.543386	0.569929	0.507186	0.502979	0.570471	0.563836	0.466807	0.511829	0.582421	0.481443	0.483393	0.477071	0.48185	0.32635
	chr14	7791343	7791436	5	1	Tet1KO	Tet1KO	0	1	0.06864	0.15334	0.16016	0.11272	0.08328	0.07754	0.09458	0.07408	NA	0.16642	0.05334	0.14504	0.13258	0.144915	0.04	0.0817308	0.146405	0.289394	0.503082	0.40222	0.0878788	0.149697	0.0651	0.03288	0.03962	0.07632	0.08104	0.06102	0.11174	0.07908	0.06428	0.04436	0.1096	0.11826	0.073	0.05382	0.15138	0.07084	0.09186	0.02668
	chr14	78925217	78925452	12	1	Tet1KO	Tet1KO	1	1	0.469458	0.73938	0.04	0.386633	0.550617	0.332	0.420033	0.3873	0.92855	0.1768	0.66015	0.0113636	0.669126	0.674575	0.0602717	0.0401885	0.116219	0.0518964	0.737719	0.712765	0.769339	0.793388	0.794342	0.841567	0.867158	0.880125	0.823442	0.845525	0.848942	0.824558	0.857225	0.7889	0.83085	0.7841	0.771767	0.720633	0.777917	0.818517	0.85465	0.775225
	chr14	78925330	78925452	7	1	Egr1KO	Egr1KO	1	1	0.496943	0.80952	0.08	0.4572	0.505429	0.316343	0.442557	0.415129	1	0.273833	0.733814	0	0.712409	0.727429	0.0943944	0.0128205	0.172902	0.0660716	0.760333	0.745893	0.825217	0.775278	0.862914	0.8625	0.891657	0.913371	0.859114	0.904686	0.8635	0.857457	0.898786	0.786486	0.853486	0.828814	0.823043	0.7494	0.7961	0.824171	0.827671	0.815786
	chr14	79769218	79769404	15	0.8	Tet1KO	Tet1KO	0	1	0.0808867	0.104757	0.155663	0.0248	0.0929467	0.106233	0.11082	0.06936	0.108625	0.122808	0.0335643	NA	0.0697279	0.236429	0.0918992	0.068499	0.128967	0.0806371	0.238552	0.335973	0.0379629	0.0240741	0.1	0.0908333	0.108887	0.09992	0.0991667	0.114053	0.06954	0.0727	0.0647733	0.08638	0.08514	0.0531933	0.0891267	0.06954	0.0990867	0.0710467	0.0446933	0.0467333
	chr14	8800345	8800364	5	1	Tet1KO	Tet1KO	0	1	0.56446	0.825	0.73056	0.833333	0.86864	0.76666	0.54538	0.38384	0.877767	0.94642	0.75056	0.78514	0.619809	0.593961	NA	0.886984	NA	0.78	0.821779	0.894527	0.681905	0.428571	0.49206	0.75892	0.60856	0.5889	0.66166	0.56528	0.57638	0.62524	0.48402	0.46774	0.70444	0.5563	0.3958	0.76176	0.7321	0.45796	0.64896	0.45384
	chr15	100467521	100468257	13	0.846154	Tet1KO	Tet1KO	0	1	0.369727	0.537072	0.193736	0.501783	0.311305	0.440741	0.411724	0.44906	0.689225	0.197859	0.453328	0.216017	0.48373	0.563792	0.20474	0.178571	0.331645	0.26175	0.636612	0.767338	0.41942	0.353898	0.744583	0.644272	0.594135	0.548155	0.563164	0.5492	0.54154	0.558858	0.555416	0.485015	0.45974	0.542495	0.558195	0.492945	0.539321	0.57057	0.59653	0.584344
	chr15	100825499	100825760	7	0.857143	Tet1KO	Tet1KO	0	1	0.16825	0.198417	0	0.21635	0.12075	0.180987	0.169275	0.138538	0.257133	0.03334	0.212225	0.0584875	0.232926	0.290056	0	0	0.030303	0.0989565	0.465997	0.48934	0.376984	0.196032	0.2639	0.254962	0.1961	0.237363	0.268775	0.258629	0.249775	0.216537	0.2514	0.24095	0.132463	0.272129	0.225438	0.167862	0.207275	0.296775	0.229887	0.3387
	chr15	101053514	101053634	6	1	Tet1KO	Tet1KO	0	1	0.0716409	NA	0.12	NA	0.206364	0.134936	0.298109	0.113227	NA	NA	0	NA	0.408929	0.309099	NA	0.1	0.0119048	NA	0.575754	0.735975	NA	0.035	NA	0.0783476	0.0549455	0.0203722	0.122259	0.0468059	0.02	0.0339364	0.0635	0.101683	0.0334227	0.0317667	0.0199136	0.0304737	0.125	0.05	0.0776714	0.0483045
	chr15	101054176	101054252	8	1	Tet1KO	Tet1KO	0	1	0.32395	1	0.28335	0.091575	0.43505	0.378163	0.5509	0.472175	0.4	0.35	0.782987	0.28666	0.719742	0.765278	0.141667	0.145834	0.387302	0.447684	0.927593	0.786349	0.716856	0.677431	0.12	0.149737	0.09555	0.104525	0.161662	0.0721125	0.2307	0.15605	0.198887	0.204775	0.139538	0.121813	0.139237	0.250962	0.216625	0.145063	0.0778375	0.117425
	chr15	101128604	101129078	22	0.863636	Tet1KO	Tet1KO	0	1	0.0485229	0.0352941	0.156646	0.0484	0.0771714	0.0618657	0.0681571	0.0361343	0	0.186759	0.0445857	0.101832	0.0667075	0.190097	0.111632	0.0615385	0.221281	0.141901	0.291663	0.291494	0.136291	0.184484	0.0333375	0.0130029	0.00938438	0.0156629	0.0165771	0.0213914	0.00696	0.0167286	0.0285629	0.0254286	0.0224657	0.01484	0.0139971	0.0374371	0.0343771	0.00936	0.0110886	0.01372
	chr15	101131958	101132067	6	1	Tet1KO	Tet1KO	0	1	0.335417	0.709183	0.204367	0.467617	0.35625	0.504233	0.388633	0.352533	0.71825	0.244167	0.548283	0.306817	0.401634	0.625183	0.149405	0.225198	0.551231	0.428175	0.642072	0.666978	0.818651	0.780983	0.439233	0.5623	0.692333	0.582517	0.678133	0.676467	0.6111	0.644483	0.525717	0.437383	0.524833	0.59055	0.549567	0.580583	0.533483	0.533167	0.6322	0.478817
	chr15	101412222	101412647	19	1	Tet1KO	Tet1KO	0	1	0.361122	0.2658	0.57549	0.221472	0.354156	0.341178	0.396714	0.335147	NA	0.559179	0.367778	0.492979	0.577867	0.662955	0.404131	0.475521	0.55901	0.650647	0.846458	0.852262	0.800649	0.705708	0.22572	0.228533	0.21925	0.24087	0.251417	0.242686	0.246511	0.233497	0.221381	0.339364	0.230533	0.162242	0.218406	0.237808	0.279772	0.262771	0.228081	0.244825
	chr15	101438566	101438848	13	1	Tet1KO	Tet1KO	0	1	0.031432	0.109091	0.01429	0.0185824	0.074252	0.022492	0.051232	0.057484	NA	0.035319	0.0501923	0.0487364	0.0717739	0.0429422	0.0565826	0.0387755	0.0896826	0.108213	0.344833	0.314426	0.0683708	0.0966011	0.0166667	0.021096	0.030188	0.022304	0.02298	0.0412143	0.007668	0.0107318	0.042256	0.010128	0.0025	0.020388	0.011196	0.052088	0.020412	0.026348	0.031564	0.012968
	chr15	101479135	101480055	26	0.923077	Tet1KO	Tet1KO	0	1	0.122855	0.197054	0.166641	0.06843	0.124193	0.119273	0.133966	0.126732	0.222229	0.167853	0.18233	0.226746	0.141759	0.19415	0.2844	0.132091	0.185271	0.360557	0.537256	0.579131	0.295967	0.271809	0.17733	0.172454	0.147278	0.166407	0.142041	0.153435	0.157793	0.116876	0.124976	0.128568	0.124651	0.101778	0.102732	0.106976	0.1036	0.1574	0.177359	0.160615
	chr15	101929246	101930004	24	1	Tet1KO	Tet1KO	0	1	0.245154	0.0951619	0.418608	0.134756	0.352646	0.222012	0.280962	0.309992	0.05	0.502624	0.194408	0.35967	0.399766	0.435895	0.364382	0.452762	0.788575	0.776781	0.845366	0.847027	0.68444	0.633389	0.163175	0.111538	0.0872385	0.102904	0.123115	0.116938	0.1101	0.112146	0.0898346	0.0904962	0.108831	0.0966192	0.114438	0.133377	0.108138	0.0659846	0.0743077	0.0778769
	chr15	101930592	101930835	11	1	Tet1KO	Tet1KO	0	1	0.325382	0.389738	0.425967	0.328909	0.421045	0.282455	0.425318	0.403291	NA	0.378125	0.326917	0.452818	0.628167	0.582697	0.252207	0.328066	0.860889	0.686364	0.863697	0.786114	0.608095	0.568719	0.539571	0.299173	0.315791	0.265455	0.276709	0.260991	0.365636	0.280364	0.347191	0.418345	0.391736	0.324845	0.423027	0.388373	0.312064	0.353218	0.283745	0.309382
	chr15	102001889	102002383	12	0.916667	Tet1KO	Tet1KO	0	1	0.533685	0.654062	0.719208	0.478275	0.594331	0.5322	0.581008	0.609462	0.633325	0.609677	0.461846	0.555108	0.751462	0.753914	0.675922	0.594978	0.34229	0.349538	0.838348	0.862955	0.618082	0.569353	0.488889	0.385962	0.477023	0.451646	0.416738	0.454992	0.413908	0.365992	0.362762	0.479477	0.382831	0.410331	0.368831	0.440023	0.392623	0.398408	0.323331	0.341331
	chr15	102107074	102107121	7	1	Tet1KO	Tet1KO	0	1	0.143229	0.112257	0	0.0288571	0.184671	0.389471	0.161743	0.0592714	0.215	0	0.206543	0	0.305976	0.38563	0	0	0.0119047	0.032313	0.405024	0.401573	0.078112	0.0825223	0.0382714	0.113986	0.0243857	0.0129857	0.0689	0.0106	0.0905571	0.0105857	0.0170429	0.0753429	0.0737571	0.0681857	0.0520571	0.0440857	0.0243571	0.166657	0.147929	0.110514
	chr15	102945576	102945864	11	1	Tet1KO	Tet1KO	0	1	0.103127	0.123509	0.135573	0.0920273	0.146909	0.0758909	0.122845	0.116518	0.14358	0.105664	0.1205	0.1355	0.139741	0.156835	0.146922	0.0866647	0.134461	0.10228	0.515692	0.510826	0.218445	0.23452	0.125391	0.123227	0.0925	0.0821909	0.0978818	0.130973	0.0866909	0.0817091	0.126173	0.109564	0.107618	0.0853727	0.0596727	0.0881273	0.108782	0.131373	0.1037	0.0893455
	chr15	102968715	102969066	6	1	Tet1KO	Tet1KO	0	1	0.222517	0.231967	0.176283	0.233383	0.150733	0.28185	0.191067	0.175067	0.085725	0.186217	0.21985	0.302883	0.253242	0.2676	0.260954	0.200156	0.16306	0.151525	0.515151	0.547129	0.195827	0.317231	0.21334	0.2347	0.175517	0.19	0.1714	0.132233	0.199783	0.190083	0.172217	0.1803	0.119067	0.173183	0.145583	0.176667	0.127283	0.144767	0.1291	0.250117
	chr15	103155937	103156362	9	0.888889	Tet1KO	Tet1KO	0	1	0.764587	0.788991	0.872017	0.334847	0.820131	0.650062	0.693656	0.657119	NA	0.8773	0.658831	0.886125	0.680314	0.831566	0.835065	0.891157	0.758988	0.766678	0.898865	0.823586	0.691972	0.669508	0.26885	0.22535	0.182169	0.171144	0.154006	0.210425	0.203606	0.236912	0.241806	0.306394	0.209131	0.248194	0.184819	0.3186	0.356244	0.179744	0.170581	0.242138
	chr15	11174942	11174972	5	1	Tet1KO	Tet1KO	1	1	0.552967	0.741133	0.552567	0.719033	0.727783	0.771517	0.405033	0.425667	NA	0.81665	0.8	0.5917	0.839488	0.911012	0.522222	0.299008	0.951389	0.895604	0.923822	0.911343	0.4	0.393669	0.966667	1	0.977767	0.963883	0.962767	0.955833	0.971	0.952967	0.959367	0.940383	0.9601	0.94635	0.936367	0.905667	0.911467	0.983333	0.87635	0.937583
	chr15	11174942	11174989	6	1	Egr1KO	Egr1KO	1	1	0.504586	0.678114	0.492671	0.644886	0.690486	0.743714	0.405371	0.412471	0.5	0.7349	0.718533	0.540143	0.814799	0.903316	0.391667	0.268197	0.906385	0.876504	0.877561	0.838294	0.3	0.36124	0.952275	1	0.980943	0.960643	0.9486	0.931086	0.955657	0.9491	0.9377	0.9353	0.951514	0.925443	0.923486	0.865571	0.872171	0.969843	0.862271	0.920986
	chr15	11882967	11883161	5	1	Tet1KO	Tet1KO	0	1	0.33398	0.46365	0.27858	0.55724	0.35546	0.42122	0.41254	0.29978	0.6	0.29322	0.48022	0.14184	0.5	0.577381	0.02	0.0583334	0.704133	0.642604	0.8	0.748889	0.605714	0.519877	0.720475	0.66338	0.7589	0.54308	0.62492	0.7182	0.70044	0.6703	0.646	0.61666	0.56066	0.6633	0.5727	0.62976	0.67026	0.4316	0.37156	0.43658
	chr15	12149575	12149699	5	1	Egr1KO	Egr1KO	1	0	0.50998	0.96875	0.26702	0.90142	0.67722	0.57906	0.51086	0.44482	0.830925	0.0927	0.84432	0.17126	0.846302	0.714652	0	0.0750444	0.5126	0.343506	0.672121	0.639374	0.81381	0.935897	0.96018	0.96832	0.95142	0.95702	0.97044	0.97996	0.92362	0.94244	0.90604	0.97628	0.8847	0.91936	0.94314	0.93894	0.90924	0.93034	0.92276	0.98576
	chr15	25363555	25364447	24	1	Egr1KO	Egr1KO	1	1	0.130756	0.43062	0.140969	0.443927	0.146588	0.139106	0.212046	0.178327	0.802825	0.113	0.44705	0.108419	0.493317	0.53352	0.0984746	0.186194	0.112369	0.102693	0.549107	0.644419	0.134294	0.0674119	0.667373	0.211788	0.247633	0.305069	0.233633	0.254334	0.31491	0.219935	0.22319	0.238816	0.228323	0.217917	0.189092	0.18204	0.20864	0.30941	0.330529	0.345233
	chr15	25363673	25364441	23	1	Tet1KO	Tet1KO	1	1	0.125398	0.402557	0.141904	0.429207	0.141024	0.13504	0.206409	0.175307	0.774657	0.116871	0.4295	0.1109	0.488283	0.527213	0.0996719	0.206882	0.110498	0.10796	0.549107	0.651255	0.13097	0.0615233	0.650586	0.19655	0.233012	0.293513	0.22525	0.239845	0.292771	0.207776	0.214682	0.220675	0.218428	0.20777	0.181504	0.175156	0.200898	0.303286	0.325654	0.337002
	chr15	25586059	25586136	5	1	Tet1KO	Tet1KO	0	1	0.6014	0.18334	NA	0.2	0.38054	0.41788	0.475	0.35284	NA	0.8	0.58212	0.62618	0.77689	0.675556	0.625	0.716666	0.716666	0.5	0.799331	0.848106	0.6	0.660714	0.858975	0.6746	0.8077	0.7463	0.65235	0.67855	0.83348	0.71898	0.60528	0.57626	0.41665	0.59092	0.638	0.76826	0.61524	0.66182	0.74605	0.71742
	chr15	25713786	25714371	32	1	Tet1KO	Tet1KO	1	1	0.366681	0.439492	0.407176	0.261824	0.440543	0.500105	0.497105	0.309143	0.673425	0.195169	0.497786	0.212056	0.689708	0.666354	0.123707	0.385546	0.606614	0.328704	0.909116	0.878207	0.0872978	0.115077	0.357375	0.451749	0.53277	0.331262	0.381478	0.418078	0.381822	0.332914	0.369651	0.332503	0.407597	0.315859	0.317892	0.3512	0.319673	0.572184	0.492835	0.460986
	chr15	25713818	25714188	24	1	Egr1KO	Egr1KO	1	1	0.35869	0.442358	0.391276	0.2283	0.429269	0.50879	0.525728	0.265707	0.713875	0.187004	0.508983	0.214329	0.722648	0.654817	0.116714	0.376929	0.587888	0.284619	0.914124	0.906807	0.0574444	0.134179	0.40334	0.426072	0.532659	0.327217	0.369693	0.434921	0.368107	0.322966	0.357093	0.321693	0.437579	0.309683	0.307472	0.364148	0.346083	0.561121	0.463293	0.44139
	chr15	27493433	27493541	5	1	Egr1KO	Egr1KO	1	0	0.54246	0.73548	0.24204	0.78322	0.518	0.59158	0.44886	0.3952	0.505975	0.23788	0.58264	0.2565	0.753175	0.851429	0.136722	0.127778	0.034058	0.114172	0.62293	0.723248	0.516491	0.599683	0.8503	0.67014	0.74364	0.78788	0.71892	0.7675	0.6883	0.81326	0.79844	0.7032	0.79984	0.75198	0.82492	0.76006	0.77794	0.59918	0.6964	0.65222
	chr15	30184109	30184272	6	1	Tet1KO	Tet1KO	0	1	0.4537	0.936117	0.11955	0.613883	0.504833	0.53435	0.450067	0.556667	0.91334	0.269675	0.884483	0.117083	0.639628	0.933333	0.191799	0.0704222	0.675435	0.859733	0.951901	0.836806	0.756052	0.860441	0.95555	0.979567	0.9555	0.9616	0.950783	0.887817	0.922	0.879317	0.84435	0.80635	0.880583	0.760767	0.728683	0.772317	0.778867	0.943917	0.9497	0.901967
	chr15	31004606	31005176	8	0.875	Tet1KO	Tet1KO	0	1	0.536317	0.811342	0.496808	0.586958	0.584392	0.643325	0.618625	0.612525	0.819433	0.473808	0.793242	0.505545	0.593734	0.594444	0.367749	0.544444	0.851032	0.903727	0.844797	0.886561	0.924206	0.913186	0.825167	0.811242	0.854892	0.835425	0.7921	0.76695	0.836983	0.808817	0.784425	0.77575	0.741667	0.696942	0.747325	0.691033	0.746133	0.78985	0.821183	0.808058
	chr15	31285108	31285277	5	1	Tet1KO	Tet1KO	0	1	0.246	0.4044	0.12222	0.30082	0.36696	0.30924	0.3764	0.28556	0.625	0.36564	0.30716	0.10858	0.63116	0.577381	0.0428572	0.0766666	0.497316	0.448065	0.613329	0.805858	0.0357142	0.0885324	0.78732	0.92012	0.91674	0.83612	0.90784	0.69674	0.79708	0.60858	0.67036	0.56814	0.49608	0.4965	0.45684	0.4708	0.41614	0.85108	0.86408	0.89558
	chr15	31297112	31297767	35	0.942857	Tet1KO	Tet1KO	0	1	0.253547	0.203389	0.430938	0.118857	0.342669	0.155469	0.325753	0.332336	0.425	0.527781	0.136331	0.403096	0.397593	0.430735	0.294791	0.324311	0.681397	0.706132	0.72719	0.684738	0.473943	0.616353	0.0262938	0.036775	0.0461889	0.0417583	0.0147694	0.0439222	0.0326694	0.0510833	0.0490972	0.0639611	0.0313583	0.0504889	0.0359528	0.0802333	0.0595667	0.0523194	0.0566306	0.0611278
	chr15	31344807	31344926	11	1	Tet1KO	Tet1KO	1	1	0.413718	0.97321	0.1786	0.492882	0.687655	0.604555	0.593791	0.467636	NA	0.306045	0.816882	0.123136	0.836821	0.65867	NA	0.0138889	0.477641	0.750567	0.850189	0.728144	0.324008	0.273528	0.98091	0.9785	0.955245	0.984191	0.982018	0.964118	0.962164	0.925727	0.9269	0.8718	0.864227	0.826964	0.881427	0.864745	0.768664	0.919036	0.973964	0.931236
	chr15	31344870	31344926	9	1	Egr1KO	Egr1KO	1	1	0.349389	0.970233	0.174633	0.421856	0.676267	0.570256	0.594356	0.460011	NA	0.329611	0.784122	0.108833	0.830157	0.663771	NA	0	0.451347	0.695138	0.843783	0.719583	0.268254	0.172054	0.978789	0.987656	0.950356	0.980678	0.983578	0.967878	0.960689	0.916389	0.910656	0.853656	0.834056	0.7921	0.869189	0.8458	0.728367	0.913389	0.968178	0.927067
	chr15	34453432	34454146	25	0.88	Tet1KO	Tet1KO	0	1	0.141891	0.167267	0.212543	0.117712	0.109509	0.100562	0.121262	0.113681	0.285029	0.148248	0.163628	0.189747	0.0641423	0.0119048	0.303147	0.194314	0.109807	0.140461	0.379645	0.324887	0.205278	0.134045	0.133147	0.0954719	0.0922094	0.0934219	0.092875	0.0938406	0.108269	0.105063	0.125012	0.0729406	0.110828	0.0902375	0.104691	0.124797	0.0924344	0.102506	0.122359	0.118919
	chr15	34838601	34838783	15	0.933333	Tet1KO	Tet1KO	0	1	0.21608	0.2146	0.14	0.188275	0.17656	0.175947	0.23958	0.205607	NA	0.171063	0.298814	0.0773286	0.286032	0.434206	0.0946917	0.109445	0.23252	0.285139	0.526113	0.498972	0.241314	0.283728	0.4381	0.261627	0.264227	0.25812	0.254213	0.250967	0.263093	0.244747	0.385287	0.19434	0.35394	0.227167	0.269533	0.327613	0.24456	0.264407	0.322453	0.268187
	chr15	36649858	36650019	9	1	Tet1KO	Tet1KO	0	1	0.375144	0.365889	0.271744	0.434567	0.383667	0.319022	0.450578	0.378389	0.644433	0.336512	0.417722	0.4414	0.532715	0.523429	0.325132	0.138227	0.802206	0.882793	0.755868	0.744014	0.752076	0.639065	0.385378	0.3359	0.281811	0.350178	0.3842	0.350611	0.401333	0.274278	0.287144	0.273678	0.390467	0.324989	0.346267	0.2758	0.1943	0.321033	0.319144	0.359889
	chr15	36967671	36968162	14	0.928571	Tet1KO	Tet1KO	0	1	0.08635	0.0609727	0	0.0051	0.0585	0.11125	0.1292	0.0414143	0.24666	0	0.13955	0.0164846	0.109446	0.18292	0	0	0.010989	0.0117414	0.304915	0.327586	0.0305556	0.0102041	0.187975	0.297321	0.2864	0.211186	0.170271	0.122021	0.0951429	0.0832786	0.11015	0.0697571	0.0436214	0.0547571	0.0328429	0.0408286	0.0271357	0.239643	0.17865	0.167593
	chr15	38990191	38990419	13	1	Tet1KO	Tet1KO	0	1	0.564296	0.805194	0.758722	0.737907	0.643514	0.637911	0.600946	0.566892	0.65	0.848144	0.6877	0.612782	0.753937	0.735539	0.205555	0.278825	0.452533	0.530476	0.817263	0.856376	0.370833	0.457422	0.60369	0.593854	0.635761	0.737593	0.621082	0.602018	0.693314	0.767182	0.672489	0.673979	0.686457	0.581548	0.589771	0.639818	0.680132	0.567814	0.592081	0.649157
	chr15	42090987	42091031	11	1	Egr1KO	Egr1KO	1	1	0.269818	0.963582	0.978364	0.571291	0.630536	0.300582	0.264918	0.428273	0.944433	0.986564	0.817282	0.738164	0.974863	0.963969	0.342654	0.42562	0.677511	0.733356	0.979778	0.981909	0.588501	0.466253	0.589609	0.787964	0.736791	0.913873	0.932873	0.953664	0.916309	0.812791	0.708464	0.908391	0.833164	0.785891	0.847709	0.843718	0.786209	0.735282	0.726027	0.788182
	chr15	42090987	42091043	13	1	Tet1KO	Tet1KO	1	1	0.295108	0.969185	0.981692	0.5895	0.637146	0.337485	0.3216	0.464308	0.94666	0.984354	0.819746	0.751215	0.968474	0.95834	0.377372	0.433566	0.695843	0.741989	0.979392	0.977	0.607257	0.493423	0.612823	0.788931	0.737154	0.922069	0.929546	0.952523	0.9138	0.819446	0.723623	0.912715	0.837569	0.793485	0.850623	0.853885	0.792192	0.741108	0.729269	0.795815
	chr15	50869782	50869832	5	1	Tet1KO	Tet1KO	0	1	0.01	0	0	0.04722	0	0	0	0.01334	NA	0	0	0	NA	NA	0	0	0.0555557	0.0166666	0.377222	0.404762	0	0	NA	0.02	0	0.01538	0.01112	0.0125	0.01538	0	0.02222	0	0	0.01538	0.01818	0.01176	0	0.02352	0	0
	chr15	52054229	52054330	7	1	Tet1KO	Tet1KO	0	1	0.5195	0.807029	0.0963857	0.648957	0.630729	0.540043	0.555614	0.443357	0.770857	0.1656	0.892729	0.121771	0.687064	0.804497	0.052381	0.104563	0.0800976	0.0811721	0.781581	0.747957	0.443844	0.406031	0.893571	0.9293	0.887	0.973586	0.947814	0.933	0.918686	0.929	0.905386	0.828986	0.831214	0.808543	0.794229	0.753257	0.7142	0.917371	0.900614	0.943386
	chr15	5242713	5243240	28	0.821429	Tet1KO	Tet1KO	0	1	0.0928464	0.175596	0.100554	0.051825	0.102793	0.105125	0.090675	0.0737393	0.2347	0.12993	0.0461857	0.0808769	0.159731	0.105229	0.109628	0.0987276	0.0501966	0.0591356	0.287048	0.283556	0.055112	0.0862642	0.121717	0.0948929	0.111504	0.0773571	0.103611	0.0942536	0.107018	0.102982	0.0828607	0.105443	0.0954393	0.0995786	0.0868464	0.111414	0.107739	0.0757036	0.104707	0.12025
	chr15	54747893	54747991	7	1	Tet1KO	Tet1KO	0	1	0.297971	0.349871	0.295243	0.203957	0.344229	0.329871	0.419329	0.206486	NA	0.30205	0.250386	0.622714	0.491388	0.365873	0.349446	0.256158	0.362379	0.269893	0.832993	0.736814	0.0912136	0.0306123	0.383514	0.298514	0.265929	0.238614	0.359443	0.3621	0.321186	0.246857	0.368971	0.328257	0.325214	0.156686	0.237114	0.267457	0.228114	0.281771	0.208429	0.263657
	chr15	59617863	59618889	20	1	Tet1KO	Tet1KO	0	1	0.253692	0.406269	0.249914	0.299744	0.312531	0.313939	0.310578	0.323763	0.615276	0.302006	0.454529	0.1905	0.23012	0.451337	0.303363	0.355574	0.4598	0.366224	0.734056	0.664155	0.531254	0.504299	0.272926	0.326997	0.309558	0.286428	0.315692	0.288678	0.267544	0.308261	0.244229	0.333028	0.292253	0.235711	0.249472	0.269861	0.286825	0.371544	0.320192	0.242356
	chr15	59828102	59828334	8	1	Tet1KO	Tet1KO	0	1	0.405612	0.235925	0.313075	0.684575	0.298913	0.339775	0.33155	0.2974	0.3333	0.269733	0.286725	0.204729	0.460608	0.466434	0.451101	0.42193	0.145797	0.0217803	0.619005	0.600214	0.687509	0.702083	0.7568	0.8063	0.80065	0.720213	0.798388	0.755313	0.780438	0.75135	0.746313	0.775075	0.749912	0.733275	0.714688	0.669863	0.671775	0.759112	0.73135	0.700863
	chr15	60822836	60824149	81	1	Tet1KO	Tet1KO	1	1	0.00372476	0.00508	0.0174037	0.00717606	0.00386762	0.00382857	0.00432286	0.00843619	0	0.0120375	0.00665556	0	0.295265	0.105255	0.0149127	0.0025	0.0140943	0.00153409	0.714755	0.732511	0.00477347	0.00364571	0	0.00450192	0.00551048	0.00884952	0.00432381	0.00127524	0.00519714	0.00505048	0.00547788	0.00311238	0.0070781	0.00324757	0.00314167	0.0151752	0.00615238	0.0101242	0.00361143	0.0028098
	chr15	60823124	60823270	10	1	Egr1KO	Egr1KO	1	1	0.00807857	0	0	0	0	0.00771429	0.0124429	0.0322929	NA	0	0	0	0.541327	0.244444	0.0792857	0.01875	0.0156486	0	0.905907	0.821445	0	0	0	0.0102571	0.00595	0.0107143	0.0084	0	0.0042	0	0.0167	0	0.00446429	0.00595	0	0.0051	0	0	0.00793571	0.00446429
	chr15	62037053	62037471	18	1	Tet1KO	Tet1KO	0	1	0.397461	0.533478	0.19765	0.295267	0.406506	0.349772	0.359939	0.443678	0.614587	0.1105	0.650306	0.30974	0.563875	0.687155	0.262009	0.471077	0.292834	0.321292	0.792201	0.783079	0.421365	0.503737	0.261333	0.31715	0.223217	0.307694	0.363039	0.334289	0.281711	0.206122	0.292867	0.339339	0.273722	0.282906	0.2728	0.29265	0.270739	0.246189	0.292761	0.302783
	chr15	64315355	64315973	13	1	Tet1KO	Tet1KO	0	1	0.491975	0.611175	0.204856	0.461931	0.567562	0.442894	0.402537	0.461569	0.741267	0.09926	0.640537	0.0986812	0.610093	0.734877	0.0536729	0.0194445	0.428354	0.34777	0.724702	0.681695	0.616856	0.571898	0.599662	0.683213	0.711619	0.6554	0.628175	0.585075	0.589156	0.560856	0.586806	0.54805	0.590512	0.561506	0.584131	0.527556	0.571181	0.867644	0.842387	0.798212
	chr15	64920304	64920639	12	1	Tet1KO	Tet1KO	0	1	0.155173	0.153867	0.01296	0.117293	0.103627	0.136687	0.162893	0.138307	0.083325	0.0961667	0.131647	0.07636	0.293964	0.219522	0	0.0416667	0.0180883	0.0180945	0.702719	0.473777	0.12243	0.122338	0.04525	0.133987	0.1604	0.15754	0.142207	0.1322	0.132707	0.169533	0.176427	0.11826	0.13152	0.17802	0.188367	0.157393	0.16988	0.183313	0.1499	0.169307
	chr15	6873403	6873675	10	1	Tet1KO	Tet1KO	0	1	0.40542	0.536713	0.64375	0.33542	0.39784	0.39931	0.35368	0.35542	0.6746	0.428663	0.37689	0.47979	0.625992	0.8	0.314023	0.537401	0.709733	0.777064	0.829853	0.747121	0.759861	0.607004	0.28958	0.2709	0.33726	0.24494	0.28313	0.33618	0.30353	0.23578	0.28946	0.28941	0.32848	0.35483	0.25063	0.29352	0.32766	0.38762	0.39959	0.39778
	chr15	72809502	72809582	6	1	Tet1KO	Tet1KO	0	1	0.469533	0.601783	0.723167	0.435367	0.471917	0.541417	0.57965	0.466617	NA	0.464983	0.453583	0.66715	0.69252	0.600814	0.469185	0.675794	0.650872	0.611574	0.701471	0.846611	0.500713	0.503638	0.45715	0.558983	0.5946	0.448483	0.67525	0.4773	0.596267	0.785317	0.565017	0.611183	0.51465	0.4836	0.545867	0.5478	0.726683	0.416817	0.501117	0.6803
	chr15	72810106	72810285	8	1	Tet1KO	Tet1KO	0	1	0.481525	0.394833	0.478112	0.428237	0.555063	0.537525	0.544913	0.3323	NA	0.75	0.56675	0.6089	0.801065	0.679167	0.505	0.4	0.496246	0.446129	0.780661	0.908333	0.503436	0.410098	0.5	0.475363	0.4851	0.43475	0.464275	0.482262	0.510775	0.414075	0.50315	0.460037	0.421875	0.569837	0.586375	0.410438	0.49915	0.465575	0.514312	0.402125
	chr15	7289034	7289602	8	0.875	Tet1KO	Tet1KO	0	1	0.491244	0.569878	0.563722	0.593089	0.498522	0.3673	0.516711	0.471411	0.532733	0.63	0.459133	0.6088	0.57265	0.705655	0.453121	0.563095	0.174537	0.209081	0.855607	0.743402	0.773026	0.738384	0.589013	0.595089	0.527289	0.660944	0.584322	0.626767	0.624367	0.5955	0.467744	0.582056	0.589978	0.499056	0.510556	0.5278	0.586078	0.563211	0.638344	0.575544
	chr15	72928874	72928900	5	1	Tet1KO	Tet1KO	0	1	0.22572	1	NA	1	0.88474	0.6088	0.4641	0.33426	NA	0.6667	0.66428	1	0.793713	0.58282	0.76	NA	0.698788	0.363217	0.806697	0.847278	NA	0.894596	NA	0.94218	0.90606	0.88422	0.95334	0.80258	0.93	0.86896	0.89046	0.92594	0.93938	0.77556	0.86484	0.92728	0.93778	0.9019	0.91814	0.94284
	chr15	74529312	74529930	38	0.815789	Tet1KO	Tet1KO	1	1	0.275703	0.561077	0.426348	0.184725	0.388474	0.306468	0.334547	0.375737	0.333333	0.423712	0.366318	0.388859	0.503932	0.551999	0.145222	0.439477	0.755157	0.754922	0.575857	0.641132	0.684017	0.806881	0.068195	0.0572737	0.0831053	0.0798263	0.0714947	0.0758737	0.0923526	0.101829	0.0718105	0.105116	0.0807079	0.119082	0.102671	0.182795	0.199108	0.0584684	0.0905868	0.0849184
	chr15	74529341	74529391	7	1	Egr1KO	Egr1KO	1	1	0.290429	NA	0.8	0.295243	0.453043	0.339814	0.453771	0.3434	NA	0.613943	0.4051	0.5326	0.700616	0.716683	NA	0.492208	0.869048	0.965306	0.633694	0.769638	0.898643	0.838709	NA	0.0065	0.0689286	0.102343	0.111829	0.0873571	0.133586	0.119971	0.0828571	0.155743	0.109543	0.164129	0.133886	0.237143	0.280729	0.0476286	0.0738	0.0581143
	chr15	74588319	74588787	12	0.916667	Tet1KO	Tet1KO	0	1	0.4186	0.631286	0.22636	0.71045	0.386286	0.60775	0.51685	0.385486	0.522233	0.468967	0.594236	0.243362	0.614409	0.670563	0	0.135238	0.697413	0.656012	0.805037	0.731482	0.854833	0.917256	0.747278	0.79715	0.801286	0.767636	0.806857	0.852079	0.836221	0.818014	0.709914	0.811821	0.829221	0.783321	0.84235	0.809493	0.807007	0.779607	0.798214	0.785936
	chr15	74671456	74671730	10	0.9	Tet1KO	Tet1KO	0	1	0.4262	0.48705	0.1111	0.6859	0.2951	0.61651	0.43961	0.25995	0.337286	0.31344	0.4199	0.2895	0.436408	0.481297	0	0.03125	0.911355	0.869236	0.559508	0.614179	0.883742	0.939603	0.721429	0.74465	0.79817	0.77014	0.75342	0.79004	0.75616	0.76371	0.75915	0.79037	0.76079	0.7422	0.68731	0.7123	0.76253	0.70674	0.70027	0.8227
	chr15	74988341	74988554	12	1	Tet1KO	Tet1KO	0	1	0.238254	0.1499	0.351167	0.0490462	0.150662	0.0872846	0.221315	0.172846	0.29765	0.125831	0.143785	0.3501	0.216429	0.166667	0.243094	0.233217	0.177501	0.25114	0.624051	0.729027	0.195096	0.163094	0.06345	0.0575462	0.0588538	0.0649692	0.0578769	0.115546	0.0698077	0.0956692	0.105338	0.0810462	0.092	0.0693923	0.108754	0.0826615	0.106262	0.0469692	0.0605538	0.0564846
	chr15	75740642	75741180	8	1	Tet1KO	Tet1KO	0	1	0.694878	0.29824	0.648744	0.5159	0.583	0.577189	0.519933	0.491733	0.275	0.637129	0.5686	0.627078	0.594186	0.545053	0.648397	0.542857	0.799988	0.819837	0.801042	0.830397	0.880945	0.864719	0.533211	0.471289	0.479311	0.470967	0.5457	0.527078	0.601956	0.523978	0.5033	0.539233	0.541533	0.546089	0.532178	0.529211	0.569278	0.507089	0.593	0.567822
	chr15	75911015	75911173	9	1	Tet1KO	Tet1KO	0	1	0.359578	0.65715	0.391756	0.1989	0.481611	0.398856	0.436067	0.345733	0.704767	0.478278	0.543356	0.335522	0.443939	0.285714	0.299984	0.271176	0.263513	0.240173	0.747449	0.844267	0.243603	0.340165	0.315625	0.4593	0.376556	0.385711	0.400633	0.316911	0.276111	0.349478	0.443056	0.390744	0.306933	0.338356	0.366811	0.336478	0.398022	0.349756	0.248178	0.341244
	chr15	75997187	75997961	37	0.810811	Tet1KO	Tet1KO	1	1	0.0999651	0.0272095	0.361711	0.04329	0.147974	0.171948	0.138826	0.125926	NA	0.227096	0.0623886	0.212977	0.285808	0.265909	0.266883	0.248016	0.052386	0.0216702	0.312148	0.341876	0.0326389	0.0377465	0.0541267	0.0263233	0.030186	0.0261488	0.0203163	0.024507	0.0324233	0.035	0.0296767	0.026386	0.0342	0.0261953	0.0409698	0.034786	0.0658767	0.0377595	0.0353977	0.0345465
	chr15	75997867	75997957	7	1	Egr1KO	Egr1KO	1	1	0.0842571	0	0.443886	0.0489857	0.112429	0.188129	0.169686	0.0726857	NA	0.30904	0.04	0.1774	0.417713	0.380952	NA	0.258267	0.02886	0	0.41613	0.360473	0	0.0416668	NA	0.0439571	0.00794286	0.0439571	0.0190429	0.0214286	0.0431429	0.0142857	0.0068	0.00952857	0.0508286	0.0225143	0.00751429	0.0357143	0.0472571	0.0771714	0.0468571	0.0178571
	chr15	75998656	75999332	25	0.8	Tet1KO	Tet1KO	0	1	0.118258	0.0665958	0.264361	0.0401323	0.1487	0.0964381	0.112656	0.0752698	0.281767	0.250129	0.0927	0.294518	0.133129	0.222362	0.274033	0.211508	0.0577197	0.0920955	0.342906	0.220176	0.101508	0.086518	0.112045	0.0507837	0.0582163	0.050814	0.0570512	0.0635462	0.0517025	0.0489462	0.0521093	0.0466786	0.0518093	0.0433953	0.0592186	0.0650791	0.06603	0.06782	0.0544837	0.0601186
	chr15	76002044	76002141	6	1	Tet1KO	Tet1KO	0	1	0.148017	0.1824	0.819183	0.0277833	0.50945	0.270333	0.241167	0.31075	0.308325	0.777783	0.19494	0.635133	0.518809	0.32586	0.466667	0.721905	0.464881	0.243514	0.770986	0.764078	0.305898	0.270299	0.0629667	0.161967	0.111533	0.0976167	0.1948	0.13545	0.0645833	0.104217	0.0574333	0.143417	0.136383	0.145767	0.0571333	0.2346	0.1564	0.134333	0.1276	0.193733
	chr15	76034166	76034387	11	1	Tet1KO	Tet1KO	0	1	0.400136	0.469389	0.761833	0.300109	0.515891	0.369527	0.444618	0.452173	0.535978	0.64365	0.422382	0.656927	0.56158	0.595203	0.44246	0.671838	0.544728	0.596966	0.704619	0.723298	0.686508	0.600687	0.344162	0.300873	0.367445	0.311518	0.346455	0.291091	0.297927	0.3211	0.287627	0.2826	0.360436	0.361882	0.316391	0.3813	0.402791	0.35347	0.330927	0.309982
	chr15	76233314	76233595	18	0.944444	Tet1KO	Tet1KO	0	1	0.474961	0.56158	0.487983	0.464933	0.552794	0.463267	0.490372	0.473272	0.613287	0.634933	0.529906	0.479311	0.479073	0.58462	0.3875	0.356746	0.644818	0.579945	0.789769	0.801317	0.556951	0.545704	0.290743	0.426222	0.448967	0.356389	0.380428	0.468244	0.4672	0.497011	0.404939	0.452806	0.473633	0.413561	0.434733	0.493372	0.474483	0.412978	0.472856	0.488333
	chr15	76284665	76285106	22	0.909091	Tet1KO	Tet1KO	0	1	0.577396	0.599839	0.66873	0.524085	0.579861	0.617435	0.613383	0.600391	0.690909	0.673662	0.565748	0.77579	0.736814	0.708902	0.720628	0.648468	0.737405	0.659052	0.923024	0.907084	0.680671	0.666792	0.497439	0.472065	0.517735	0.527022	0.447396	0.451226	0.595335	0.532617	0.510574	0.443857	0.526574	0.507317	0.460652	0.569674	0.525465	0.445335	0.447843	0.484883
	chr15	76306678	76307186	10	0.9	Tet1KO	Tet1KO	0	1	0.24531	0.2867	0.44955	0.108211	0.27763	0.26783	0.33268	0.2904	0.3333	0.332478	0.356	0.3381	0.424084	0.481867	0.33873	0.37551	0.350393	0.365548	0.604745	0.607376	0.40619	0.456162	0.237486	0.20853	0.21465	0.18915	0.19621	0.20259	0.18259	0.16872	0.17477	0.20008	0.18052	0.18923	0.18419	0.23415	0.15996	0.28872	0.3507	0.22849
	chr15	76432152	76432334	11	0.818182	Tet1KO	Tet1KO	0	1	0.581518	0.650018	0.836936	0.3508	0.627191	0.501291	0.635309	0.609982	NA	0.750036	0.616973	0.786027	0.701541	0.751157	0.812121	0.78377	0.706878	0.71723	0.919471	0.830594	0.713012	0.608597	0.340425	0.325155	0.376064	0.431409	0.322555	0.352336	0.3306	0.155118	0.236309	0.302664	0.312764	0.250282	0.261227	0.3221	0.348318	0.586645	0.582255	0.5188
	chr15	76457641	76457880	6	1	Tet1KO	Tet1KO	0	1	0.146006	0.16	0.4625	0.0329208	0.273518	0.163339	0.402542	0.191177	NA	0.396982	0.452388	0.392308	0.493591	0.560619	NA	0.27619	0.0275862	0.0524765	0.814286	0.692494	0.0362637	0.0736416	NA	0.0622545	0.0456242	0.0118935	0.0129152	0.00737813	0	0.0112061	0.0243848	0.00744063	0.0965636	0.0273414	0.0105788	0.0334267	0.0624906	0	0.00358387	0.0570094
	chr15	76539782	76539916	7	1	Tet1KO	Tet1KO	0	1	0.422171	0.8	0.548257	0.658733	0.704229	0.603957	0.579271	0.535243	0.6889	0.587267	0.635467	0.61945	0.715959	0.712195	0.705556	0.689286	0.634921	0.854025	0.825627	0.853916	0.809235	0.729025	0.653175	0.780214	0.754843	0.825629	0.769286	0.7771	0.676771	0.815371	0.774157	0.7725	0.6869	0.712029	0.720914	0.709971	0.715629	0.751086	0.754743	0.716657
	chr15	76724990	76725333	15	0.933333	Tet1KO	Tet1KO	0	1	0.414356	0.65408	0.349194	0.380113	0.437962	0.387106	0.411338	0.426631	0.65714	0.397167	0.535693	0.467031	0.505586	0.511414	0.361371	0.323044	0.436986	0.353735	0.731645	0.66073	0.542536	0.53735	0.362754	0.448394	0.433219	0.378856	0.464881	0.44025	0.481369	0.512825	0.4405	0.483681	0.455256	0.419375	0.388356	0.517075	0.511525	0.5139	0.460188	0.415706
	chr15	76999121	76999566	15	1	Tet1KO	Tet1KO	0	1	0.360073	0.164192	0.457908	0.394553	0.366627	0.38952	0.419827	0.295387	0.430157	0.629883	0.492223	0.443067	0.604193	0.462997	0.254579	0.37316	0.595289	0.495887	0.72847	0.734868	0.781726	0.619868	0.4814	0.56444	0.578113	0.541967	0.53596	0.51464	0.541033	0.555433	0.419393	0.456887	0.509033	0.418313	0.49624	0.455553	0.418093	0.636233	0.620867	0.669793
	chr15	77450006	77450173	7	0.857143	Tet1KO	Tet1KO	0	1	0.600057	0.561117	0.730943	0.564557	0.677471	0.529757	0.555629	0.549671	0.7	0.5805	0.43452	0.735371	0.703792	0.684921	0.639487	0.718197	0.653011	0.692561	0.809163	0.85495	0.357606	0.668226	0.840067	0.594629	0.534614	0.591814	0.512871	0.5908	0.528829	0.463857	0.536629	0.518029	0.643486	0.533157	0.632329	0.562529	0.639	0.521114	0.563429	0.557329
	chr15	7804036	7804268	10	1	Tet1KO	Tet1KO	0	1	0.5031	NA	0.727143	0.36817	0.46313	0.39497	0.53667	0.47153	0.6	0.479913	0.37917	0.673289	0.546262	0.475824	0.21627	0.574868	0.564317	0.523479	0.819721	0.815951	0.473016	0.602976	0.62917	0.41658	0.28897	0.50905	0.44694	0.32906	0.46375	0.36297	0.4295	0.47395	0.45209	0.40485	0.41865	0.4578	0.45466	0.41444	0.3526	0.39523
	chr15	78184663	78184903	9	1	Tet1KO	Tet1KO	0	1	0.286367	0.134222	0.4038	0.183767	0.313167	0.2103	0.357956	0.232411	0.312243	0.499743	0.238111	0.395267	0.429085	0.383896	0.312169	0.391667	0.161932	0.285133	0.814775	0.734842	0.612523	0.589033	0.237043	0.316333	0.294211	0.280989	0.160778	0.236733	0.138189	0.207189	0.210578	0.220489	0.264511	0.242133	0.209667	0.273233	0.2092	0.268322	0.288611	0.340678
	chr15	78203818	78204511	19	0.842105	Tet1KO	Tet1KO	0	1	0.0461357	0.0344727	0.114738	0.0307735	0.0299857	0.0424357	0.0299976	0.0325513	NA	0.0436524	0.0547378	0.0586839	0.0273533	0.0962049	0.0575066	0.0289798	0.0139456	0.0202793	0.226875	0.28777	0.0559941	0.0446636	0.0300806	0.0269214	0.02715	0.0283619	0.0266762	0.0203381	0.018831	0.0180214	0.0257571	0.0170619	0.0234857	0.0249952	0.0310571	0.0286452	0.0200786	0.0335146	0.0294357	0.0333548
	chr15	78254825	78255086	12	1	Tet1KO	Tet1KO	0	1	0.286221	0.25184	0.225715	0.2105	0.146921	0.111536	0.168929	0.231	0.244433	0.343543	0.248614	0.570614	0.473097	0.497909	0.171153	0.176508	0.0643759	0.0649333	0.756195	0.817723	0.242869	0.295769	0.164263	0.153521	0.1675	0.161014	0.107707	0.173364	0.179921	0.170864	0.118821	0.142286	0.166357	0.204929	0.1848	0.0943143	0.132207	0.223514	0.1894	0.126443
	chr15	78409948	78410543	44	0.954545	Tet1KO	Tet1KO	0	1	0.357216	0.620656	0.530726	0.0732211	0.523602	0.233296	0.34	0.476782	0.462118	0.578187	0.464407	0.438758	0.633124	0.729649	0.370423	0.443637	0.459427	0.498209	0.819531	0.815081	0.593074	0.522786	0.0119071	0.0386	0.043693	0.0393246	0.0374667	0.0456035	0.0446158	0.057707	0.071207	0.0560035	0.0627404	0.0593754	0.0719667	0.0833526	0.101167	0.0343684	0.0341965	0.0392439
	chr15	78424680	78424880	7	1	Tet1KO	Tet1KO	0	1	0.305986	0.471043	0.419843	0.254043	0.435657	0.323943	0.393743	0.299357	0.1889	0.501143	0.3114	0.611314	0.473374	0.417532	0.31526	0.450035	0.795871	0.694135	0.734588	0.60885	0.564152	0.630324	0.149871	0.270686	0.274529	0.346986	0.3536	0.380871	0.230871	0.286557	0.258557	0.297557	0.267057	0.284671	0.248229	0.320086	0.250557	0.222786	0.3094	0.255443
	chr15	78672016	78672753	25	0.88	Tet1KO	Tet1KO	0	1	0.45348	0.699429	0.566591	0.425608	0.43234	0.506196	0.58914	0.497586	0.731938	0.64915	0.584112	0.483175	0.61543	0.726455	0.580908	0.56498	0.790639	0.807792	0.85805	0.863589	0.697734	0.599534	0.292125	0.33442	0.36078	0.443842	0.300556	0.435242	0.481856	0.454018	0.332476	0.418738	0.412976	0.396029	0.399711	0.488538	0.467111	0.320373	0.274296	0.355282
	chr15	78673340	78674778	52	0.807692	Tet1KO	Tet1KO	0	1	0.632697	0.352387	0.659469	0.761552	0.614138	0.729675	0.634819	0.635638	0.554086	0.648191	0.57834	0.701915	0.780093	0.821043	0.644659	0.645302	0.803782	0.889048	0.870852	0.876965	0.461308	0.458808	0.776785	0.819763	0.781154	0.828927	0.783362	0.79239	0.776654	0.806373	0.795883	0.796944	0.79904	0.788789	0.767676	0.815583	0.829678	0.759797	0.734865	0.779486
	chr15	79151673	79151730	6	1	Egr1KO	Egr1KO	1	0	0.86222	0.38666	0.8889	0.6647	0.640683	0.7112	0.644567	0.552083	NA	0.722217	0.5654	0.86166	0.953526	1	0.657143	0.733333	0.911111	0.883494	0.625	0.954545	0.914478	0.92963	0.71428	0.9	0.9614	0.74385	0.806317	0.80505	0.723533	0.73545	0.890967	0.778683	0.69055	0.7609	0.809317	0.7059	0.739267	0.981483	0.911783	0.90385
	chr15	79159246	79159393	10	1	Tet1KO	Tet1KO	0	1	0.54319	0.2	0.86921	0.83332	0.4539	0.65254	0.55552	0.50659	0.3619	0.795367	0.35524	0.839788	0.684896	0.683118	0.64394	0.782323	0.806476	0.93631	0.792273	0.789354	0.736945	0.684859	0.85334	0.81268	0.74888	0.70516	0.67731	0.75465	0.76416	0.81751	0.78783	0.76436	0.77341	0.74642	0.75965	0.75555	0.65034	0.77046	0.78314	0.74649
	chr15	79252013	79252650	40	0.925	Tet1KO	Tet1KO	0	1	0.0269515	0.0541545	0.0241	0.0330326	0.0177394	0.0235197	0.0225273	0.0249797	0	0.0126273	0.021825	0.00909091	0.0875249	0.303061	0.00740741	0.0167925	0.0427402	0.0650659	0.242079	0.358245	0.0281854	0.0430531	0.0404786	0.0296303	0.0199182	0.0187517	0.0169742	0.0153909	0.0222788	0.0183	0.0154864	0.0182437	0.0261848	0.0116667	0.0289323	0.0293646	0.0251	0.0198708	0.0183864	0.0218667
	chr15	79253665	79254206	11	0.909091	Tet1KO	Tet1KO	0	1	0.635485	0.5	0.5888	0.46347	0.567238	0.527785	0.553515	0.578446	0.4484	0.40625	0.688223	0.577538	0.737605	0.737103	0.678571	0.477706	0.896649	0.826838	0.963657	0.91574	0.775251	0.691667	0.447417	0.601415	0.509138	0.606792	0.619677	0.5357	0.624431	0.602877	0.521915	0.514254	0.5577	0.545762	0.564892	0.579315	0.583585	0.579283	0.538554	0.606592
	chr15	79351629	79351787	7	1	Tet1KO	Tet1KO	0	1	0.374614	0.239575	0.704375	0.333333	0.432629	0.345386	0.420371	0.395429	NA	0.857143	0.60705	0.715467	0.628355	0.506633	0.503968	0.493333	0.745037	0.632937	0.706728	0.952381	0.671131	0.590909	0.177767	0.358071	0.373057	0.462557	0.339086	0.340057	0.402043	0.429843	0.343429	0.252971	0.391929	0.358	0.262029	0.299957	0.378586	0.315114	0.185271	0.199729
	chr15	79498978	79499947	8	0.875	Tet1KO	Tet1KO	0	1	0.591893	0.682169	0.457593	0.541836	0.606367	0.560947	0.59146	0.51822	0.64385	0.634033	0.594447	0.558477	0.636304	0.597619	0.447168	0.433242	0.517581	0.460662	0.773052	0.700852	0.705652	0.714817	0.54055	0.584073	0.53366	0.595273	0.5942	0.57144	0.557293	0.589667	0.607313	0.53588	0.567167	0.553773	0.60808	0.570113	0.5628	0.57684	0.572673	0.63462
	chr15	79501332	79501573	8	0.875	Tet1KO	Tet1KO	0	1	0.655125	0.877088	0.461633	0.769843	0.574838	0.712237	0.65135	0.592812	NA	0.49106	0.819688	0.494443	0.743216	0.678451	0.45	0.471143	0.692965	0.629516	0.839599	0.804033	0.933863	0.93631	0.72894	0.830125	0.784138	0.755112	0.788188	0.733988	0.822125	0.808675	0.786937	0.790138	0.814325	0.903563	0.8109	0.815087	0.80285	0.806262	0.744663	0.84145
	chr15	79506529	79507370	19	0.947368	Tet1KO	Tet1KO	0	1	0.274705	0.55794	0.143115	0.244084	0.355339	0.275465	0.327313	0.351509	0.4815	0.12888	0.423957	0.121243	0.364207	0.479862	0.0481482	0.0730159	0.669075	0.587053	0.5828	0.61286	0.809044	0.855024	0.419035	0.437896	0.438487	0.404461	0.445204	0.391978	0.451635	0.464935	0.369561	0.384835	0.411278	0.432509	0.447057	0.406174	0.443348	0.490261	0.516443	0.493887
	chr15	79794268	79794397	9	1	Tet1KO	Tet1KO	0	1	0.262744	0.435713	0.525133	0.135489	0.309078	0.3381	0.445456	0.341167	0.1143	0.464256	0.304078	0.719043	0.662571	0.459077	0.420911	0.4	0.818701	0.798738	0.567041	0.732617	0.65948	0.712846	0.185012	0.246656	0.262344	0.249589	0.318867	0.1922	0.2726	0.198967	0.255811	0.314167	0.212	0.184456	0.300444	0.256689	0.262733	0.315767	0.236767	0.298089
	chr15	79828460	79828953	36	0.944444	Tet1KO	Tet1KO	0	1	0.518937	0.65011	0.690529	0.673118	0.635834	0.678118	0.620434	0.573632	0.716667	0.763174	0.660786	0.64703	0.590912	0.635892	0.493452	0.466667	0.658168	0.684392	0.896764	0.929382	0.783716	0.751001	0.666675	0.704639	0.651803	0.641479	0.698418	0.693795	0.737724	0.709439	0.796292	0.651834	0.717574	0.687997	0.685874	0.755513	0.766397	0.516784	0.573218	0.641816
	chr15	80219361	80219715	12	1	Tet1KO	Tet1KO	0	1	0.517792	0.464745	0.637354	0.594062	0.525115	0.514408	0.430854	0.398408	0.15	0.714883	0.455838	0.606146	0.488065	0.435353	0.477097	0.65	0.575365	0.596429	0.673502	0.68569	0.785855	0.749004	0.537611	0.516138	0.563008	0.5917	0.507523	0.650492	0.626508	0.576031	0.559223	0.576046	0.525492	0.524662	0.531523	0.5703	0.665369	0.549062	0.452154	0.540238
	chr15	80577362	80577407	9	1	Tet1KO	Tet1KO	0	1	0.323433	0.198167	0.763356	0.0615222	0.459878	0.3205	0.602622	0.417689	NA	0.791967	0.230667	0.901456	0.46861	0.569449	0.754321	0.784772	0.735792	0.860053	0.683797	0.799812	0.680976	0.625486	0.0932111	0.0548444	0.0483111	0.0114	0.0462222	0.0197778	0.0315333	0.0519889	0.0333333	0.0279	0.0400222	0.0952333	0.0380889	0.0766111	0.0577778	0.0217667	0.0946778	0.116267
	chr15	80616038	80616484	11	0.818182	Tet1KO	Tet1KO	0	1	0.33652	0.47306	0.305555	0.181855	0.357682	0.299627	0.331	0.3239	0.411067	0.228709	0.416936	0.28889	0.4543	0.461314	0.337963	0.120794	0.396215	0.382187	0.610553	0.596289	0.493153	0.483308	0.25485	0.163227	0.181164	0.222182	0.184027	0.229409	0.228109	0.220882	0.173436	0.182827	0.264927	0.234536	0.223282	0.259064	0.260627	0.2994	0.264509	0.286364
	chr15	80930104	80930209	8	0.875	Tet1KO	Tet1KO	0	1	0.523663	0.31845	0.616062	0.383975	0.387838	0.39125	0.491988	0.367188	0.2	0.467857	0.348225	0.460012	0.556287	0.422817	NA	0.388095	0.129533	0.0863314	0.631868	0.683743	0.101905	0.052093	0.177825	0.330363	0.283112	0.362138	0.27425	0.32665	0.431471	0.368212	0.330738	0.377525	0.281788	0.293275	0.225188	0.252238	0.390575	0.186138	0.2718	0.305088
	chr15	81480944	81481372	12	0.916667	Tet1KO	Tet1KO	0	1	0.129364	0.2344	0.174131	0.111943	0.140943	0.211193	0.171107	0.19795	0.4286	0.120129	0.198936	0.233293	0.334919	0.472466	0.161889	0.254121	0.240624	0.25463	0.656174	0.551384	0.21366	0.187135	0.123743	0.187871	0.163286	0.258429	0.174493	0.161329	0.166364	0.161536	0.173821	0.168379	0.212543	0.191379	0.196943	0.233557	0.176314	0.232	0.159986	0.201536
	chr15	82070009	82070502	35	0.885714	Tet1KO	Tet1KO	0	1	0.210876	0.304997	0.230632	0.18811	0.231698	0.207249	0.221533	0.214902	0.3344	0.265807	0.213845	0.155526	0.347775	0.269275	0.157193	0.173319	0.244752	0.229296	0.514235	0.43379	0.262598	0.273827	0.240393	0.278914	0.285733	0.215916	0.25374	0.249393	0.252713	0.2643	0.246344	0.223973	0.233376	0.245844	0.249422	0.252869	0.237436	0.290505	0.216413	0.203991
	chr15	82206944	82207668	43	0.930233	Tet1KO	Tet1KO	0	1	0.342473	0.509533	0.549286	0.21193	0.489694	0.30099	0.426833	0.371967	0.635713	0.724994	0.43516	0.533997	0.501247	0.5978	0.419153	0.406315	0.558184	0.545284	0.767706	0.68002	0.367246	0.316917	0.229745	0.110465	0.119542	0.129346	0.126827	0.108206	0.120981	0.147162	0.136533	0.134202	0.150627	0.122208	0.163081	0.178946	0.169313	0.0858827	0.101694	0.129818
	chr15	84076830	84077440	19	0.842105	Egr1KO	Egr1KO	1	1	0.593804	0.825971	0.423843	0.677242	0.563021	0.644567	0.609133	0.599708	0.68976	0.446664	0.795292	0.476683	0.827311	0.744286	0.304715	0.376485	0.739052	0.740833	0.83028	0.795663	0.768501	0.852596	0.77255	0.680462	0.717196	0.686496	0.618475	0.694263	0.681617	0.704388	0.721113	0.706929	0.688317	0.678533	0.722992	0.668596	0.666613	0.688121	0.667621	0.690858
	chr15	84077372	84077550	10	0.8	Tet1KO	Tet1KO	1	1	0.493811	0.80285	0.244344	0.62113	0.44107	0.51784	0.53673	0.48184	0.72545	0.4294	0.78789	0.40303	0.72101	0.770833	0.24171	0.22099	0.604476	0.689015	0.767352	0.81545	0.843929	0.870138	0.7348	0.62059	0.60227	0.6082	0.59887	0.69354	0.62125	0.64054	0.66242	0.67721	0.64194	0.6292	0.68454	0.61935	0.54517	0.62033	0.58525	0.64538
	chr15	84960056	84960587	12	1	Tet1KO	Tet1KO	0	1	0.390007	0.581057	0.209927	0.54925	0.446313	0.60952	0.49998	0.460167	NA	0.198607	0.624313	0.292445	0.535083	0.602849	0.186032	0.207846	0.225642	0.150907	0.685185	0.837387	0.762554	0.76923	0.762567	0.685073	0.655813	0.639013	0.632827	0.65596	0.685527	0.709113	0.70572	0.71442	0.697967	0.653893	0.634753	0.767593	0.67446	0.742413	0.727053	0.744427
	chr15	85600058	85600195	6	1	Tet1KO	Tet1KO	0	1	0.481583	0.22572	0.60334	0.139083	0.407917	0.298317	0.352317	0.37115	0	0.48485	0.0490167	0.704017	0.4356	0.508979	0.668889	0.349206	0.621552	0.618557	0.601528	0.657247	0.595	0.566993	0.230867	0.28235	0.229633	0.251917	0.173883	0.286617	0.265383	0.167917	0.297183	0.308983	0.208767	0.271733	0.154467	0.229567	0.1652	0.319817	0.212217	0.17985
	chr15	85734617	85734659	5	1	Tet1KO	Tet1KO	0	1	0.10024	NA	NA	0.07272	0.1844	0.07528	0.22512	0.10344	NA	0.2	0.041675	0.160725	0.0555556	NA	0	0.04	0.352778	0.355714	0.4	0.54	NA	0.4	0.02222	0.06808	0.1746	0.06666	0.08538	0.04	0.1184	0.07602	0.1307	0.11476	0.10952	0.03152	0.04444	0.10194	0.07254	0.06386	0.09524	0.16544
	chr15	85821075	85821388	10	0.9	Tet1KO	Tet1KO	0	1	0.233586	0.43969	0.430721	0.193277	0.331121	0.248721	0.277643	0.368257	0.622383	0.313438	0.307336	0.306493	0.327891	0.26	0.450402	0.288067	0.293109	0.29428	0.585714	0.527332	0.314375	0.336922	0.444543	0.212171	0.2315	0.258671	0.259807	0.23075	0.200193	0.202336	0.211471	0.240143	0.21595	0.221229	0.222707	0.223107	0.279343	0.237671	0.182564	0.23225
	chr15	86039222	86039442	10	1	Tet1KO	Tet1KO	0	1	0.35826	0.35571	0.2363	0.35523	0.30698	0.39813	0.33914	0.34694	0.42955	0.25746	0.39232	0.3648	0.498175	0.434808	0.390361	0.419203	0.402258	0.503986	0.655794	0.655857	0.413333	0.490347	0.367613	0.3927	0.37666	0.41614	0.36084	0.30675	0.42391	0.38589	0.40583	0.36091	0.41667	0.36182	0.45764	0.37607	0.35887	0.33571	0.40504	0.39622
	chr15	86194842	86194901	11	1	Egr1KO	Egr1KO	1	1	0.532845	NA	0.825073	0.8	0.630736	0.566909	0.527236	0.468591	NA	NA	0.824291	0.678027	0.886816	0.886701	0.533333	0.136905	0.509524	0.631767	0.892788	0.878838	0.4	0.309524	0.671973	0.787382	0.438882	0.619445	0.755745	0.772873	0.663909	0.557864	0.686809	0.784982	0.469764	0.665209	0.790755	0.531173	0.6425	0.479027	0.535136	0.621082
	chr15	86194842	86194903	12	1	Tet1KO	Tet1KO	1	1	0.542017	NA	0.822983	0.8	0.62165	0.557858	0.532542	0.474683	NA	NA	0.8197	0.68105	0.881881	0.886883	0.513636	0.158234	0.48631	0.604879	0.898389	0.883066	0.366667	0.273016	0.671533	0.768067	0.452308	0.623383	0.761392	0.758467	0.662508	0.54925	0.679575	0.775125	0.469075	0.667467	0.789675	0.528575	0.644517	0.473833	0.518317	0.633425
	chr15	88561204	88561648	10	1	Tet1KO	Tet1KO	0	1	0.0508	0.0291538	0.0821786	0.0321667	0.0844737	0.0460789	0.0654789	0.0584842	0	0.0404154	0.0504368	0.0852895	0.0416667	NA	0.0107843	0.0355639	0.0454294	0.0589228	0.716138	0.366667	0.28152	0.24209	0.0781632	0.0667	0.0397105	0.0700842	0.0512789	0.0679579	0.0363632	0.0725368	0.112058	0.0326	0.0782474	0.0528421	0.0580474	0.0454211	0.0278421	0.0227211	0.0219053	0.0300526
	chr15	88954023	88954394	8	1	Tet1KO	Tet1KO	0	1	0.434078	0.394233	0.498457	0.347756	0.394656	0.376311	0.438456	0.380078	0.294057	0.468925	0.372922	0.412944	0.484291	0.448069	0.363684	0.431973	0.404267	0.545004	0.740171	0.754118	0.418785	0.508824	0.317333	0.278644	0.306167	0.298567	0.2929	0.355622	0.310244	0.330678	0.360856	0.3196	0.359844	0.344844	0.308833	0.343	0.367367	0.321311	0.2554	0.295856
	chr15	89106120	89106186	5	1	Egr1KO	Egr1KO	1	1	0.43846	0.53428	0.27334	0.58324	0.5072	0.59678	0.51524	0.40772	0.74952	0.04	0.6441	0.33	0.804454	0.824957	0.075	0.08	0.825641	0.945455	0.721344	0.728013	0.840635	0.73873	0.82834	0.96388	0.96074	0.93298	0.9784	0.8582	0.89544	0.83492	0.77672	0.8696	0.83556	0.79416	0.6795	0.81416	0.80764	0.95416	0.88646	0.93252
	chr15	89106120	89106300	6	1	Tet1KO	Tet1KO	1	1	0.45705	0.528567	0.248617	0.519367	0.5363	0.58065	0.5127	0.397467	0.74952	0.0472167	0.68675	0.316667	0.780441	0.814131	0.05625	0.0944445	0.842796	0.912879	0.712231	0.727245	0.828734	0.733255	0.85695	0.958	0.95935	0.928017	0.945533	0.8591	0.875833	0.820767	0.782683	0.86235	0.78825	0.745133	0.695033	0.8081	0.825817	0.915133	0.890233	0.93735
	chr15	89323284	89323419	6	1	Tet1KO	Tet1KO	0	1	0.0905833	0.474533	0.4	0.174267	0.24815	0.202583	0.3362	0.176133	NA	0.133333	0.315383	0.205567	0.363987	0.323512	0.130556	0.2	0.31676	0.337831	0.632018	0.648898	0.210714	0.257356	0.184717	0.226683	0.1903	0.210717	0.235017	0.190267	0.153633	0.181067	0.183483	0.236083	0.220167	0.306983	0.197883	0.201417	0.223933	0.112117	0.218117	0.265917
	chr15	89377813	89378419	19	1	Tet1KO	Tet1KO	0	1	0.478786	0.239344	0.483635	0.257353	0.406514	0.278052	0.402329	0.355548	0.44	0.502958	0.311771	0.365914	0.496874	0.78835	0.458168	0.549702	0.44098	0.581393	0.799261	0.784357	0.667394	0.654715	0.102381	0.156414	0.22379	0.201329	0.206429	0.198448	0.263262	0.306743	0.255267	0.244214	0.225995	0.280033	0.24011	0.244786	0.250486	0.202371	0.190038	0.2242
	chr15	89425027	89425648	12	1	Tet1KO	Tet1KO	0	1	0.526305	0.508324	0.604389	0.300981	0.468611	0.429379	0.496096	0.473833	0.84166	0.536826	0.574925	0.65847	0.625486	0.729293	0.519575	0.7025	0.609692	0.631611	0.726345	0.791487	0.490831	0.625076	0.427706	0.195177	0.242877	0.264903	0.281407	0.26628	0.244948	0.270446	0.295859	0.270547	0.234662	0.279035	0.352365	0.271726	0.322832	0.245139	0.254973	0.324984
	chr15	89461446	89461957	16	0.8125	Tet1KO	Tet1KO	0	1	0.7208	0.854269	0.823643	0.880518	0.750647	0.798441	0.782294	0.683947	0.885178	0.7719	0.812476	0.761943	0.839648	0.754309	0.697937	0.721826	0.776173	0.824367	0.928633	0.917806	0.791941	0.897409	0.909417	0.855588	0.828341	0.9134	0.858371	0.857041	0.903794	0.863382	0.889982	0.889759	0.8741	0.881712	0.886371	0.882541	0.867224	0.923171	0.806506	0.869035
	chr15	89477164	89477437	8	1	Tet1KO	Tet1KO	0	1	0.321537	0.417363	0.4304	0.389138	0.401075	0.400487	0.366	0.308125	0.604625	0.508325	0.3911	0.34775	0.478307	0.28956	0.365903	0.387302	0.295739	0.203971	0.731454	0.742814	0.549084	0.465087	0.2973	0.28335	0.369912	0.316063	0.26265	0.344388	0.284612	0.357862	0.3043	0.345813	0.313425	0.32315	0.364787	0.361575	0.365538	0.264487	0.338238	0.26185
	chr15	89480558	89480801	8	1	Tet1KO	Tet1KO	0	1	0.518225	0.537175	0.459388	0.690213	0.421687	0.513375	0.366412	0.381325	NA	0.4881	0.58105	0.545087	0.581892	0.761226	0.464394	0.357143	0.797743	0.708698	0.83465	0.738806	0.404487	0.319811	0.9875	0.95055	0.92395	0.929763	0.891775	0.912925	0.943075	0.892112	0.92635	0.853762	0.8296	0.830712	0.83265	0.702838	0.713087	0.906725	0.913312	0.897575
	chr15	89524109	89524185	9	1	Tet1KO	Tet1KO	1	1	0	0.4	NA	0	0.33832	0.25933	0.34667	0.1664	0.6	NA	0.367589	NA	0.667738	0.684077	0	0	0.148413	0.02	0.695278	0.735323	0	0	0	0.04929	0.07377	0.0952	0.07064	0	0	0.02858	0	0.161257	0.04716	0.01833	0	0.0729	0	0.03334	0	0.01
	chr15	89524114	89524163	6	1	Egr1KO	Egr1KO	1	1	0	NA	NA	0	0.3148	0.275633	0.438883	0.162783	0.6	NA	0.429167	NA	0.65873	0.694524	0	0	0.170476	0	0.72963	0.739329	NA	0	0	0.05185	0.084	0.115833	0.0609167	0	0	0	0	0.15718	0.0519	0.0138833	0	0.104833	0	0	0	0
	chr15	8968283	8968321	5	1	Tet1KO	Tet1KO	0	1	0.28062	0.05302	0.4746	0.26134	0.22808	0.32826	0.2072	0.2888	NA	0.17716	0.31412	0.04504	0.611538	0.517857	0.0520512	0.113142	0.317262	0.329167	0.742857	0.790513	0.30303	0.208166	0.88324	0.94816	0.92992	0.93756	0.92592	0.90514	0.87366	0.87208	0.86978	0.83628	0.7543	0.7203	0.69206	0.5877	0.56138	0.90784	0.90864	0.91216
	chr15	9094231	9094850	12	0.916667	Tet1KO	Tet1KO	0	1	0.272705	0.179168	0.172945	0.367239	0.276585	0.34891	0.32262	0.29974	0.373933	0.09762	0.25643	0.19439	0.580082	0.576806	0.171953	0.150265	0.370143	0.25524	0.707822	0.664365	0.295252	0.370011	0.513131	0.36831	0.3996	0.400325	0.372515	0.35182	0.31114	0.335025	0.329725	0.34237	0.32306	0.341045	0.338045	0.294245	0.341375	0.33178	0.347995	0.323335
	chr15	93133596	93133819	7	0.857143	Tet1KO	Tet1KO	0	1	0.479478	0.575343	0.173178	0.317	0.393144	0.358511	0.358178	0.372356	0.875	0.202033	0.584822	0.0901556	0.523413	0.206667	0.198332	0	0.275471	0.242857	0.605556	0.62996	0.711977	0.715122	0.799013	0.743622	0.709433	0.7099	0.7359	0.672467	0.649389	0.6224	0.678689	0.5086	0.599211	0.622522	0.555489	0.4813	0.533111	0.822333	0.812989	0.724378
	chr15	93161953	93162040	6	1	Tet1KO	Tet1KO	0	1	0.393833	0.58995	0.566667	0.78135	0.7327	0.5669	0.440167	0.347667	0.675	0.2393	0.710483	0.520417	0.59137	0.160833	0.417749	0.507576	0.822107	0.60958	0.758613	0.865046	0.738691	0.908714	0.71428	0.925717	0.829017	0.776333	0.845533	0.8881	0.801333	0.83045	0.816517	0.767933	0.791417	0.785167	0.725033	0.825917	0.698167	0.84615	0.746233	0.76425
	chr15	94403247	94403290	5	1	Tet1KO	Tet1KO	0	1	0.03112	0.2	0.0666667	0.10444	0.13028	0.07786	0.07938	0.0871	NA	0	0.15358	0.02858	0.136364	NA	0.0666667	0	0.0166666	0	0.546429	0.742857	0	0.025	0.0625	0	0.05948	0.04668	0.06594	0.025	0.04042	0.1079	0.10454	0.12592	0.02842	0.05386	0.09166	0.10014	0.05628	0.1076	0.1091	0.01666
	chr15	95652862	95653017	9	1	Tet1KO	Tet1KO	0	1	0.380778	0.526256	0.632733	0.0510889	0.480478	0.288833	0.3986	0.440722	0.3	0.739422	0.337556	0.651167	0.405816	0.333333	0.572531	0.608523	0.45489	0.458353	0.798413	0.802098	0.868391	0.85213	0.00617778	0.00894444	0.00854444	0.0296333	0.0211889	0.0168111	0.0290111	0.0126667	0.0238556	0.0272667	0.0360556	0.0203	0.0340444	0.0624556	0.0765889	0.00952222	0.0155	0.032
	chr15	96114309	96114568	6	1	Tet1KO	Tet1KO	0	1	0.571267	0.48875	0.75565	0.48855	0.461917	0.5439	0.51215	0.382317	0.53214	0.740817	0.504283	0.666017	0.632877	0.67181	0.664815	0.702603	0.78052	0.824802	0.703361	0.789783	0.71848	0.72989	0.538917	0.475983	0.39715	0.327217	0.3745	0.3186	0.36865	0.4436	0.422183	0.4854	0.51975	0.399317	0.450433	0.48535	0.432717	0.396133	0.360867	0.47975
	chr15	96115143	96115319	6	1	Tet1KO	Tet1KO	0	1	0.317783	0.307883	0.5734	0.3111	0.399517	0.355983	0.438583	0.372483	NA	0.344983	0.321233	0.576917	0.500649	0.484719	0.295238	0.123507	0.738803	0.867727	0.648124	0.707343	0.678968	0.689855	0.5843	0.517067	0.536817	0.543217	0.5558	0.472233	0.54905	0.539733	0.458033	0.44195	0.487233	0.412817	0.4639	0.459133	0.435983	0.57885	0.6094	0.543617
	chr15	96566750	96567177	13	1	Tet1KO	Tet1KO	0	1	0.176986	0.218136	0.165082	0.241757	0.1797	0.161657	0.259986	0.159036	0.355567	0.22472	0.1442	0.23175	0.334032	0.337649	0.19855	0.29303	0.307675	0.348612	0.582905	0.338402	0.293908	0.227259	0.113008	0.09985	0.123079	0.104693	0.124014	0.118536	0.152507	0.12085	0.146464	0.0988071	0.20395	0.13035	0.177371	0.0926714	0.138914	0.105143	0.19955	0.157214
	chr15	96693493	96693715	9	0.888889	Tet1KO	Tet1KO	0	1	0.22335	0.285278	0.244757	0.5033	0.388011	0.550133	0.5192	0.455344	0.333333	0.379367	0.370556	0.2255	0.582743	0.752328	0.126701	0.304164	0.524553	0.499814	0.726997	0.702217	0.605067	0.597525	0.808325	0.921956	0.916722	0.886933	0.925367	0.8385	0.844811	0.849356	0.818322	0.670678	0.731567	0.804711	0.737356	0.736711	0.732456	0.885422	0.898111	0.929
	chr15	96936648	96936731	5	1	Tet1KO	Tet1KO	0	1	0.25646	0.658325	0.16944	0.41906	0.09428	0.1679	0.28366	0.13296	NA	0.05358	0.45634	0.02858	0.133333	NA	0.109697	0	0	0.0824124	0.751224	0.482143	0.333333	0.356111	0.61428	0.54634	0.54198	0.46546	0.5052	0.52048	0.48302	0.41276	0.48448	0.4801	0.39234	0.45584	0.46184	0.52954	0.43442	0.52102	0.61404	0.4638
	chr15	96953253	96954275	28	0.892857	Tet1KO	Tet1KO	0	1	0.220438	0.218033	0.222044	0.250275	0.300857	0.303333	0.29906	0.270427	0.582256	0.249223	0.304768	0.205041	0.309694	0.329514	0.15743	0.20765	0.204509	0.155642	0.517655	0.566062	0.363368	0.319638	0.393006	0.45667	0.459427	0.433585	0.435482	0.402885	0.43888	0.381045	0.375972	0.408098	0.375912	0.410442	0.40098	0.374428	0.336335	0.480822	0.467568	0.41299
	chr15	97054454	97054848	24	0.958333	Egr1KO	Egr1KO	1	1	0.493226	0.603136	0.46554	0.373824	0.533326	0.515106	0.516979	0.474415	0.6	0.48407	0.40329	0.545442	0.827338	0.819378	0.435979	0.607051	0.48878	0.555806	0.796425	0.779761	0.330977	0.416642	0.547431	0.486815	0.527979	0.574403	0.609968	0.59275	0.622141	0.543838	0.428929	0.525194	0.458632	0.53855	0.33915	0.549544	0.533371	0.532847	0.514144	0.423129
	chr15	97054454	97055037	30	0.9	Tet1KO	Tet1KO	1	1	0.478453	0.581252	0.4631	0.390578	0.516498	0.52212	0.52673	0.477021	0.5111	0.51083	0.434042	0.564156	0.809686	0.799396	0.406056	0.573413	0.49939	0.563669	0.791821	0.770507	0.38732	0.463936	0.588222	0.485992	0.513772	0.552447	0.599997	0.56625	0.605548	0.509055	0.417985	0.506848	0.450785	0.519925	0.358115	0.551335	0.53021	0.525317	0.481272	0.442657
	chr15	97291836	97291995	7	1	Tet1KO	Tet1KO	0	1	0.297286	0.79332	0.188771	0.919043	0.502629	0.534314	0.416686	0.319243	0.80625	0.245571	0.904514	0.0535714	0.626266	0.578845	0.181746	0.233333	0.386509	0.297946	0.624577	0.643196	0.797444	0.863528	0.948414	0.8815	0.874814	0.838371	0.870314	0.889829	0.862171	0.887729	0.915514	0.929057	0.792829	0.880529	0.870971	0.839243	0.854329	0.832357	0.733843	0.735786
	chr15	98180594	98180690	7	1	Tet1KO	Tet1KO	0	1	0.178086	0.165517	0.0810857	0.0862857	0.181143	0.146171	0.1302	0.257886	0.348829	0.123814	0.2136	0.187229	0.237141	0.167988	0.0571429	0.03367	0.0555557	0.0285714	0.650435	0.619481	0.0928674	0.0824176	0.0956286	0.0932	0.132729	0.0857571	0.1475	0.143043	0.107371	0.124357	0.1165	0.1334	0.0639286	0.169843	0.134814	0.0631857	0.0902714	0.1856	0.0741286	0.141843
	chr15	98724246	98724567	8	1	Tet1KO	Tet1KO	0	1	0.393255	0.285525	0.510655	0.424873	0.431109	0.484045	0.365464	0.384536	0.6	0.738133	0.400173	0.5032	0.589033	0.528241	0.360786	0.520058	0.157808	0.258421	0.771861	0.732796	0.393911	0.477794	0.539455	0.541282	0.504073	0.525891	0.505509	0.373282	0.530518	0.494909	0.495418	0.483264	0.5473	0.550027	0.443609	0.5213	0.462364	0.541809	0.514236	0.510527
	chr15	98779969	98780047	7	1	Tet1KO	Tet1KO	0	1	0.352643	0.5	0.446143	0.151914	0.363714	0.186671	0.305071	0.301857	0.447271	0.424029	0.3323	0.518871	0.394669	0.484428	0.399603	0.447619	0.544164	0.622493	0.60796	0.716907	0.473766	0.583333	0.187786	0.231157	0.292286	0.233614	0.177314	0.207429	0.192029	0.234543	0.222629	0.119329	0.236114	0.209086	0.2062	0.218914	0.170571	0.243771	0.129243	0.236529
	chr15	98804445	98804775	7	1	Tet1KO	Tet1KO	0	1	0.160267	0.257625	0.210111	0.147011	0.224067	0.190211	0.181833	0.175256	0.041675	0.164733	0.162411	0.179567	0.88	0.857143	0.0705448	0.0347222	0.311074	0.424747	0.758333	0.880952	0.456676	0.465694	0.0655375	0.0634222	0.0538556	0.0917778	0.0663778	0.0910222	0.0883333	0.0452333	0.0872889	0.0881778	0.0767333	0.0798556	0.112211	0.116989	0.117089	0.0663333	0.130667	0.123622
	chr15	98805900	98806800	34	0.970588	Tet1KO	Tet1KO	1	1	0.104261	0.322263	0.0507483	0.0565189	0.186822	0.0936439	0.135254	0.143541	0.0871769	0.0575839	0.267839	0.01736	0.4632	0.435215	0.00694446	0.0370371	0.054477	0.0760391	0.551635	0.385088	0.558341	0.531773	0.0553154	0.0154244	0.0188732	0.0190878	0.0321854	0.0315415	0.0322854	0.0274098	0.0308268	0.0542317	0.0425634	0.0425049	0.0443878	0.0958439	0.0866366	0.018339	0.0212098	0.0186049
	chr15	98806082	98806583	18	1	Egr1KO	Egr1KO	1	1	0.10835	0.36414	0.0622125	0.0461778	0.226906	0.139172	0.149744	0.121839	0.0888833	0.0790067	0.262341	0.019675	0.471265	0.452451	0.0119048	0.0208334	0.0825396	0.0634539	0.470945	0.312242	0.714021	0.660664	0.05334	0.00545	0.0253778	0.0184889	0.0345111	0.0414167	0.0318778	0.0352667	0.0372611	0.0617333	0.0597	0.0538833	0.0578944	0.121	0.106544	0.0201611	0.0264222	0.0282111
	chr15	98812990	98813525	18	0.888889	Tet1KO	Tet1KO	0	1	0.49845	0.880206	0.266836	0.830442	0.50625	0.74803	0.60376	0.5449	0.92988	0.319695	0.821171	0.1625	0.680716	0.743073	0.0333334	0.0333333	0.922696	0.889303	0.769173	0.800136	0.905495	0.862422	0.827631	0.798405	0.880695	0.817825	0.835255	0.848725	0.82364	0.854025	0.839555	0.850285	0.82823	0.85057	0.820895	0.86125	0.84526	0.82237	0.85042	0.83387
	chr15	99222326	99222859	8	1	Tet1KO	Tet1KO	0	1	0.19856	0.244421	0.276707	0.0998357	0.22548	0.194473	0.198387	0.1871	0.2361	0.357108	0.300813	0.196087	0.290216	0.296007	0.194343	0.202597	0.570069	0.536749	0.604389	0.572736	0.50877	0.536224	0.0728867	0.0658	0.0783133	0.0859333	0.0825333	0.105667	0.07516	0.150787	0.0876267	0.0933933	0.0926867	0.0787933	0.0857533	0.113167	0.127833	0.08648	0.1527	0.127067
	chr15	99234730	99234979	5	0.8	Tet1KO	Tet1KO	0	1	0.7029	0.63026	0.67762	0.777633	0.710667	0.69175	0.7163	0.601317	0.75	0.883017	0.743367	0.84805	0.799669	0.76255	0.779762	0.560714	0.964286	0.881612	0.873238	0.853352	0.853174	0.806349	0.4444	0.7097	0.7127	0.666783	0.749117	0.678117	0.682933	0.728467	0.711533	0.836533	0.689133	0.78095	0.65085	0.737283	0.769267	0.668833	0.700567	0.808
	chr15	99435948	99436227	10	1	Tet1KO	Tet1KO	0	1	0.7808	0.69348	0.89543	0.6554	0.78457	0.68289	0.72127	0.55156	0.533325	0.959878	0.623756	0.93666	0.639063	0.704806	0.865079	0.9	0.608929	0.602592	0.868125	0.877747	0.744689	0.740774	0.77417	0.81378	0.77658	0.73392	0.79813	0.77811	0.76884	0.77468	0.73378	0.74087	0.70893	0.77668	0.71963	0.64404	0.69688	0.68452	0.77648	0.77905
	chr15	99584774	99585169	12	0.916667	Tet1KO	Tet1KO	0	1	0.18422	0.21325	0.33496	0.03524	0.33576	0.1131	0.197753	0.21498	0.1543	0.506571	0.216387	0.404723	0.370845	0.429692	0.235402	0.103704	0.931994	0.892295	0.49541	0.492391	0.818601	0.856765	0	0	0	0.0158786	0	0.0111067	0.0177267	0.0122533	0	0.0124071	0.00416667	0.0197267	0.0220467	0.0443067	0.0415533	0.00952	0.0253133	0
	chr15	99698854	99699151	17	1	Tet1KO	Tet1KO	0	1	0.336035	0.613354	0.248193	0.269794	0.250565	0.350912	0.260329	0.255053	0.28335	0.262	0.529394	0.224894	0.325241	0.409169	0.0815826	0.180159	0.761	0.587291	0.631253	0.695578	0.378247	0.394642	0.31046	0.298053	0.342218	0.325676	0.276635	0.295806	0.265853	0.278488	0.303588	0.320553	0.2858	0.365453	0.393853	0.352218	0.256012	0.318421	0.322141	0.331482
	chr16	10489314	10490017	15	1	Tet1KO	Tet1KO	0	1	0.137413	0.130689	0.240573	0.162736	0.166147	0.158333	0.16694	0.141447	0.0708375	0.3505	0.168373	0.26985	0.174636	0.226919	0.259629	0.145041	0.254989	0.202258	0.636122	0.616518	0.330452	0.43151	0.19	0.178727	0.141967	0.140453	0.175333	0.16626	0.18434	0.13692	0.161273	0.150413	0.17762	0.135387	0.163673	0.171293	0.147	0.191213	0.207873	0.1635
	chr16	10796637	10796746	10	1	Tet1KO	Tet1KO	0	1	0.201755	0.39739	0.429392	0.184855	0.266583	0.16085	0.253792	0.3394	0.128571	0.1543	0.312625	0.24	0.533724	0.752698	0.481071	0.495238	1	0.728327	0.933796	0.864353	0.755159	0.78125	0.295233	0.219883	0.2873	0.230558	0.194683	0.173758	0.168792	0.288217	0.2051	0.197442	0.174617	0.20575	0.215883	0.208983	0.183417	0.190508	0.265275	0.149792
	chr16	11144007	11144304	46	1	Tet1KO	Tet1KO	0	1	0.172722	0.351987	0.272676	0.362037	0.294589	0.191963	0.206237	0.253189	0.354591	0.379554	0.370796	0.37984	0.460388	0.439129	0.302742	0.255206	0.240834	0.23497	0.545756	0.573498	0.220879	0.212019	0.229907	0.109054	0.0960652	0.131693	0.124913	0.107802	0.142511	0.192867	0.160507	0.12758	0.144713	0.115563	0.125857	0.227615	0.167224	0.0991891	0.085513	0.112857
	chr16	11460624	11460883	7	1	Egr1KO	Egr1KO	1	0	0.5377	0.818443	0.363314	0.8005	0.603771	0.694729	0.558543	0.499957	0.7857	0.400471	0.610157	0.262486	0.802049	0.696429	0.126374	0.123583	0.681123	0.593773	0.76747	0.658562	0.942079	0.963713	0.88922	0.8725	0.908514	0.877157	0.903814	0.893843	0.904843	0.877786	0.890143	0.869143	0.883886	0.853186	0.857557	0.835543	0.894714	0.856543	0.857329	0.865229
	chr16	13449518	13449633	5	1	Tet1KO	Tet1KO	0	1	0.44278	0.7639	0.70128	0.24318	0.74692	0.40914	0.63176	0.4365	0.18335	0.41746	0.72788	0.53708	0.89375	0.802222	0.4	0.371795	0.835813	0.796474	0.896818	0.915152	0.895449	0.884029	0.11334	0.03212	0.06382	0.06812	0.06076	0.07052	0.1078	0.10598	0.16544	0.11426	0.20222	0.19664	0.15782	0.2479	0.28292	0.09052	0.06574	0.08808
	chr16	17051854	17052322	11	0.909091	Tet1KO	Tet1KO	0	1	0.456425	0.4384	0.555636	0.647857	0.455517	0.540633	0.543117	0.455342	0.583333	0.713017	0.48565	0.603775	0.620132	0.566242	0.494139	0.557517	0.63413	0.701588	0.716169	0.820636	0.507582	0.445056	0.646017	0.600675	0.532358	0.603383	0.552308	0.61635	0.604708	0.540342	0.593092	0.5574	0.594608	0.509733	0.607708	0.589542	0.587092	0.670742	0.530308	0.629517
	chr16	17505688	17505911	7	1	Tet1KO	Tet1KO	0	1	0.3439	0.707125	0.605071	0.545757	0.474814	0.523014	0.547843	0.384057	0.5	0.626186	0.427343	0.669014	0.596842	0.646381	0.435	0.516072	0.59572	0.582753	0.750737	0.740817	0.51272	0.543483	0.561714	0.511129	0.503771	0.5029	0.551986	0.524	0.526214	0.471114	0.4415	0.473314	0.502743	0.5517	0.574386	0.614071	0.473786	0.439629	0.503586	0.556129
	chr16	17835590	17835724	8	1	Tet1KO	Tet1KO	0	1	0.305362	NA	0.444788	0.467162	0.315213	0.349775	0.477587	0.335913	NA	0.68155	0.520238	0.6	0.597102	0.548794	0.377232	NA	0.65532	0.629195	0.635128	0.752644	0.361219	0.484524	0.616671	0.6249	0.438862	0.467438	0.451575	0.421357	0.509962	0.45455	0.588175	0.4841	0.434575	0.270913	0.410037	0.3813	0.4375	0.5236	0.480212	0.53845
	chr16	18152289	18152974	13	1	Tet1KO	Tet1KO	0	1	0.563795	0.938822	0.146095	0.851848	0.687879	0.682374	0.652717	0.53763	0.937488	0.2579	0.904987	0.206664	0.633333	0.813272	0.0597788	0.0383333	0.975694	0.927446	0.938889	0.941902	0.945209	0.894184	0.938262	0.921592	0.910717	0.90335	0.913458	0.933325	0.900971	0.887758	0.879029	0.903229	0.904663	0.925225	0.905529	0.921429	0.912429	0.860258	0.926342	0.8725
	chr16	18624121	18625366	29	0.862069	Tet1KO	Tet1KO	0	1	0.451976	0.820897	0.351444	0.488654	0.515034	0.569395	0.512289	0.495442	0.575588	0.327813	0.646347	0.261071	0.614796	0.729788	0.182791	0.187012	0.799863	0.77315	0.733877	0.726896	0.719956	0.722017	0.28555	0.195387	0.193716	0.248922	0.20945	0.322826	0.283503	0.319418	0.336524	0.401439	0.42125	0.369534	0.393658	0.441053	0.473071	0.222213	0.230924	0.291429
	chr16	21249343	21249465	7	1	Tet1KO	Tet1KO	0	1	0.339657	0.597843	0.476771	0.190257	0.585614	0.299643	0.445114	0.315057	0.367267	0.372457	0.572171	0.3844	0.420235	0.430573	0.241125	0	0.764711	0.558069	0.661499	0.694199	0.416667	0.538322	0.120414	0.100771	0.0797857	0.0928571	0.174371	0.0926	0.156029	0.2284	0.112886	0.208971	0.172614	0.0947571	0.180743	0.0944429	0.196357	0.0877714	0.0632714	0.0966571
	chr16	22844219	22844659	13	1	Tet1KO	Tet1KO	0	1	0.051187	0.125292	0.137855	0.0173611	0.120296	0.0884304	0.0848783	0.0958826	0.7143	0.1	0.19312	0.0214722	0.0990965	0.162339	0.0708519	0.00568181	0.00726523	0.072071	0.540516	0.606259	0.0738351	0.0564489	0.09804	0.0627478	0.107165	0.0933522	0.067913	0.0606522	0.085655	0.121374	0.0700565	0.0958727	0.0718696	0.0871783	0.0825261	0.116252	0.0783435	0.106668	0.0475304	0.0829391
	chr16	23890554	23890816	6	1	Tet1KO	Tet1KO	0	1	0.0501632	0.0589235	0.0302533	0.0469235	0.0433105	0.0449368	0.0507947	0.0418895	0.0458375	0.0396857	0.0315059	0	0.633673	0.332035	0.0244898	0.0285714	0.0460356	0.0394775	0.537767	0.473804	0.0383278	0.0491092	0.04	0.0247737	0.0160842	0.0214263	0.0181316	0.0268474	0.0131842	0.0294684	0.0188211	0.0170842	0.0349579	0.0343842	0.0299789	0.0227263	0.0134158	0.0375421	0.0475105	0.0398842
	chr16	24218306	24218529	5	1	Tet1KO	Tet1KO	0	1	0.527417	0.40408	0.794517	0.437367	0.715083	0.556217	0.628217	0.5845	0.41495	0.92745	0.419417	0.883733	0.740741	0.736251	0.926768	0.831105	0.963248	0.940179	0.930272	0.938928	0.483913	0.476984	0.2857	0.41515	0.462183	0.378317	0.3579	0.392217	0.328033	0.330633	0.184217	0.286	0.191833	0.251117	0.252283	0.332467	0.4068	0.446067	0.428033	0.499467
	chr16	26371459	26371569	7	1	Tet1KO	Tet1KO	0	1	0.106429	0.23238	0.108286	0.0272714	0.0816	0.0471571	0.0742	0.0641714	0.133333	0.1	0.0616857	0.16	0.10665	0.233844	0.143504	0.0142857	0.0770563	0.101249	0.471963	0.239578	0	0.109307	0	0.0408143	0.0882571	0.0152	0.0920714	0.0338	0.0439571	0.0380143	0.0488857	0.0627714	0.0435857	0.0742571	0.0853857	0.0513429	0.0811429	0.0527143	0.0934429	0.0548429
	chr16	28498126	28498186	5	1	Tet1KO	Tet1KO	0	1	0.6239	0.91324	0.18836	0.44316	0.70852	0.49404	0.532	0.513	NA	0.12302	0.89358	0	0.773069	0.85381	0.05	0.0666667	0	0.0142858	0.769165	0.801405	0.886667	0.853516	0.97778	0.98124	0.9751	0.95894	0.95256	0.88104	0.94558	0.87154	0.92462	0.81128	0.79146	0.83086	0.5945	0.6206	0.71602	0.94274	0.90444	0.94476
[truncated: 1,691 more rows]
[truncated: 52 more columns]

## Sheet: Annotation for DEG
	Supplementary Table 4d. Annotation for differentially expressed genes identified
	Ensembl_ID	chrom	txStart	txEnd	strand	Symbol	gene_type	Egr1KO.DEG	Tet1KO.DEG	Exon_length	padj_Egr1KO.DESeq2	padj_Tet1KO.DESeq2	Tet1KO_rep2	Tet1KO_rep1	Egr1KO_rep2	Egr1KO_rep1	6wk_rep3	6wk_rep2	6wk_rep1	egr1ko.log2fc	tet1ko.log2fc
[truncated: 640 more rows]
