# Supplementary material for: EGR1 recruits TET1 to shape the brain methylome during development and upon neuronal activity
Source: Nat Commun. 2019 Aug 29;10:3892. doi: 10.1038/s41467-019-11905-3 (PMC6715719; doi:10.1038/s41467-019-11905-3)
Supplement: Supplementary file 8 — Supplementary Data 5 [file 41467_2019_11905_MOESM8_ESM.xlsx]

## Sheet: Egr1KO up
Category	Term	Count	%	PValue	Genes	List Total	Pop Hits	Pop Total	Fold Enrichment	Bonferroni	Benjamini	FDR
GOTERM_BP_DIRECT	GO:0007275~multicellular organism development	51	11.5124	5.33359e-08	NRP2, CCDC85C, CSPG4, ZIC1, METRN, UNC5B, ZFP423, EFNB3, SOX11, VANGL2, HHEX, HES5, DLL4, NGFR, NNAT, MYT1, MDK, APLNR, SEMA5B, FAT3, SHISA2, SMOC1, GPSM1, DCX, ZBTB7B, COL18A1, GSX2, FZD3, CELSR1, INSC, FZD5, ADGRG1, RGS14, KDR, FZD6, NOTCH3, TENM4, DLX2, NOTCH2, SEMA6A, NOTCH1, WNT7B, LRP1, ID1, DLX5, HEYL, HOPX, RFX3, ID3, WNT7A, LRP4	389	1029	18082	2.30384	0.000117919	0.000117919	9.27752e-05
GOTERM_BP_DIRECT	GO:0007399~nervous system development	27	6.09481	1.87263e-07	NRP2, SOX1, ZIC1, MYT1, PLPPR1, SEMA5B, METRN, FRMD7, CXCR4, GPSM1, DCX, ZFP423, EFNB3, SOX11, DPYSL5, FZD3, INSC, SHANK1, ADGRG1, NDNF, FZD6, SEMA6A, HES5, NAV2, DLL4, GFRA1, NGFR	389	377	18082	3.32904	0.000413953	0.000206998	0.000325735
GOTERM_BP_DIRECT	GO:0007165~signal transduction	56	12.6411	3.2485e-07	OPRM1, MPZL1, CSPG4, RASSF8, PLPPR1, VIPR2, ARHGAP6, UNC5B, CXCR4, RASL10B, HTR1D, GNG4, CYR61, GNG7, IRAK2, CASKIN2, PLXNB1, HTR4, PROKR2, HHEX, ACVR2B, ARHGAP33, IGSF1, MAPK3, REM2, ZFP516, NGFR, PLCXD3, DRD3, NPY2R, GPR149, TRHR, ARHGAP36, GNG11, TRH, SOX9, PLPP2, APLNR, PDE1C, SMOC1, P2RY1, GPR101, FZD3, CELSR1, FZD5, ADGRG1, RGS14, FZD6, TENM4, MYO10, TENM2, TENM3, NMBR, HTR2C, WNT7A, CHRNA10	389	1255	18082	2.07415	0.000717986	0.000239386	0.00056506
GOTERM_BP_DIRECT	GO:0030154~cell differentiation	41	9.25508	3.26529e-07	NRP2, CSPG4, PRRC2A, DLK1, ZIC1, SOX9, MYT1, MDK, SEMA5B, METRN, SMOC1, NKX6-2, GPSM1, DCX, ZBTB7B, ZFP423, CEBPB, EFNB3, PLD6, SOX11, PRKCH, INSC, SHANK1, FZD5, ADGRG1, KDR, RPS7, TENM4, NOTCH3, DLX2, NOTCH2, HHEX, SEMA6A, NOTCH1, HES5, DLL4, TENM3, MYRF, RFX3, NGFR, LRP4	389	780	18082	2.44335	0.000721696	0.000180473	0.000567981
GOTERM_BP_DIRECT	GO:0007417~central nervous system development	11	2.48307	2.07485e-05	CHD7, HAPLN3, NDN, GSX2, NGFR, CELSR1, ID3, ZIC1, NCAN, SOX9, MBP	389	89	18082	5.74513	0.044839	0.0091331	0.0360848
GOTERM_BP_DIRECT	GO:0043524~negative regulation of neuron apoptotic process	14	3.16027	4.26076e-05	CEBPB, WFS1, ADNP, MDK, NDNF, KDR, LRP1, UNC5B, BTG2, APOE, HIPK2, TFAP2D, NGFR, MT3	389	160	18082	4.06729	0.0899059	0.0155786	0.074088
GOTERM_BP_DIRECT	GO:0030326~embryonic limb morphogenesis	9	2.0316	5.77714e-05	FRAS1, MEGF8, NOTCH2, NOTCH1, DLX5, SP8, SP9, WNT7A, LRP4	389	63	18082	6.64047	0.119915	0.0180825	0.100443
GOTERM_BP_DIRECT	GO:0001525~angiogenesis	17	3.83747	6.21686e-05	COL18A1, NRP2, COL4A1, CSPG4, HSPG2, FZD5, MMP14, ADGRG1, NDNF, KDR, PROK2, WNT7B, NOTCH1, UNC5B, DLL4, TIE1, WNT7A	389	239	18082	3.30634	0.12843	0.0170356	0.108084
GOTERM_BP_DIRECT	GO:0016477~cell migration	15	3.386	6.77098e-05	APC2, PALLD, MMP14, MDK, CD24A, ADGRG1, DCHS1, KDR, TNS3, CXCR4, FAT1, STRIP2, GFRA1, SPATA13, ABL2	389	191	18082	3.65052	0.139044	0.016497	0.117713
GOTERM_BP_DIRECT	GO:0007219~Notch signaling pathway	12	2.7088	8.02306e-05	NOTCH3, ZFP423, HHEX, NOTCH2, NOTCH1, HES5, DLL4, HEYL, NEURL1B, KCNA5, DLK1, SOX9	389	125	18082	4.4624	0.162553	0.0175833	0.139466
GOTERM_BP_DIRECT	GO:0007411~axon guidance	13	2.93454	9.09582e-05	NRP2, EFNB3, DPYSL5, NTN1, CD24A, PTPRO, SEMA6A, UNC5B, TENM2, DLX5, NGFR, NCAN, KIF26A	389	149	18082	4.05559	0.182184	0.0181173	0.1581
GOTERM_BP_DIRECT	GO:0098869~cellular oxidant detoxification	4	0.902935	9.49479e-05	HBA-A1, HBA-A2, HBB-BS, HBB-BT	389	5	18082	37.1866	0.189367	0.0173428	0.165029
GOTERM_BP_DIRECT	GO:0030513~positive regulation of BMP signaling pathway	7	1.58014	0.000106071	ZFP423, NOTCH2, NOTCH1, HES5, SOX11, KDR, CYR61	389	36	18082	9.03842	0.209061	0.0178793	0.184344
GOTERM_BP_DIRECT	GO:0001942~hair follicle development	8	1.80587	0.000115528	TRPS1, VANGL2, FZD3, CELSR1, APCDD1, SOX9, LRP4, FZD6	389	52	18082	7.15128	0.225429	0.0180807	0.200765
GOTERM_BP_DIRECT	GO:0060372~regulation of atrial cardiac muscle cell membrane repolarization	4	0.902935	0.000186869	KCNE1L, KCNA5, KCNQ1, SCN5A	389	6	18082	30.9889	0.338474	0.0271711	0.324553
GOTERM_BP_DIRECT	GO:0050768~negative regulation of neurogenesis	6	1.3544	0.000201069	WNT7B, NOTCH1, DYNLT1F, CD24A, WNT7A, MT3	389	26	18082	10.7269	0.358924	0.0274054	0.349174
GOTERM_BP_DIRECT	GO:0007263~nitric oxide mediated signal transduction	5	1.12867	0.000236203	NOS1, APOE, NPY2R, MAFA, NDNF	389	15	18082	15.4944	0.40685	0.0302568	0.41007
GOTERM_BP_DIRECT	GO:0031643~positive regulation of myelination	5	1.12867	0.000236203	TENM4, MAG, MYRF, NGFR, TRF	389	15	18082	15.4944	0.40685	0.0302568	0.41007
GOTERM_BP_DIRECT	GO:0019233~sensory perception of pain	9	2.0316	0.000241871	OPRM1, PRDM12, NDN, P2RY1, MAPK3, CACNA1H, CACNA1E, NGFR, AQP1	389	77	18082	5.43311	0.414238	0.0292763	0.419891
GOTERM_BP_DIRECT	GO:0007628~adult walking behavior	7	1.58014	0.000256325	CHD7, EFNB3, HIPK2, GBX1, ZIC1, TRH, CHAT	389	42	18082	7.74722	0.432665	0.0293913	0.444929
GOTERM_BP_DIRECT	GO:0001764~neuron migration	11	2.48307	0.00034308	NRP2, SEMA6A, NDN, SOX1, FAT3, CXCR4, FZD3, CELSR1, DCX, NTN1, NDNF	389	124	18082	4.12352	0.531716	0.0372235	0.595096
GOTERM_BP_DIRECT	GO:0050767~regulation of neurogenesis	6	1.3544	0.000475586	NOTCH1, HMGB2, NOS1, CHD7, HES5, DLL4	389	31	18082	8.99677	0.650681	0.0488507	0.824042
GOTERM_BP_DIRECT	GO:0001736~establishment of planar polarity	5	1.12867	0.000503189	VANGL2, FZD3, CELSR1, DCHS1, FZD6	389	18	18082	12.912	0.671373	0.0493252	0.871673
GOTERM_BP_DIRECT	GO:0042472~inner ear morphogenesis	8	1.80587	0.000881654	CHD7, DLX5, FZD3, CELSR1, ZIC1, NTN1, CHRNA10, FZD6	389	72	18082	5.16481	0.857754	0.0812959	1.52256
GOTERM_BP_DIRECT	GO:0007268~chemical synaptic transmission	12	2.7088	0.001248	STON2, OPRM1, SLC6A11, SYT10, GPR149, NPY2R, HTR4, SLC18A3, CARTPT, HTR1D, HTR2C, CHAT	389	172	18082	3.24302	0.936775	0.108673	2.14877
GOTERM_BP_DIRECT	GO:0030334~regulation of cell migration	8	1.80587	0.00131371	LAMA4, NOTCH1, GSX2, PLXNB1, CXCR4, ABI3, NTN1, SPATA13	389	77	18082	4.82943	0.945335	0.109757	2.2607
GOTERM_BP_DIRECT	GO:0045944~positive regulation of transcription from RNA polymerase II promoter	37	8.35214	0.00156197	HMGB2, NDN, DRD3, SOX1, ZIC1, SOX9, MYT1, TUNAR, CHD7, P2RY1, BCL9L, CYR61, ZBTB7B, ZFP382, CEBPB, NOS1, SOX11, NPAS4, FZD5, TET1, NOTCH3, DLX2, HHEX, NOTCH1, NME2, HES5, DLX5, MAPK3, HEYL, HIPK2, SP7, TFAP2D, RFX3, MAFA, PBX3, SLC40A1, WNT7A	389	995	18082	1.72852	0.968451	0.124475	2.68247
GOTERM_BP_DIRECT	GO:0021879~forebrain neuron differentiation	4	0.902935	0.00186733	DLX2, SOX1, POU3F4, LHX8	389	12	18082	15.4944	0.983958	0.141918	3.19888
GOTERM_BP_DIRECT	GO:0006811~ion transport	25	5.64334	0.00189149	FXYD1, KCNE1L, ATOX1, KCNA3, ATP5G2, KCNA5, ATP5G1, TRF, SLCO1A4, ATP2B4, TTYH2, ATP5L, KCNG3, HCN4, SLCO5A1, SCN5A, KCNQ1, GABRA2, ASIC4, CACNG5, ATP2A3, KCNN3, CACNA1H, CACNA1E, SLC40A1	389	584	18082	1.98987	0.984794	0.138863	3.23963
GOTERM_BP_DIRECT	GO:0007155~cell adhesion	22	4.96614	0.00189538	COL18A1, MAG, HAPLN3, CDHR1, ZAN, ITGB4, PCDHGC5, EFS, CELSR1, ADGRG1, CD24A, DCHS1, VWF, LAMA4, FAT3, CD93, HES5, TENM2, TENM3, NCAN, ABL2, CYR61	389	485	18082	2.10852	0.984924	0.134669	3.24619
GOTERM_BP_DIRECT	GO:0010811~positive regulation of cell-substrate adhesion	6	1.3544	0.00196331	FBLN2, SMOC1, NPY2R, NDNF, ABI3BP, CYR61	389	42	18082	6.64047	0.98703	0.134838	3.36068
GOTERM_BP_DIRECT	GO:0070371~ERK1 and ERK2 cascade	5	1.12867	0.00214703	ZFP36L1, MAPK3, SOX9, TRF, MT3	389	26	18082	8.93909	0.991367	0.142124	3.66964
GOTERM_BP_DIRECT	GO:0001501~skeletal system development	9	2.0316	0.0021503	ACVR2B, CHD7, HAPLN3, SOX11, FGFRL1, COL11A2, ZIC1, NCAN, SOX9	389	107	18082	3.90981	0.991429	0.1382	3.67513
GOTERM_BP_DIRECT	GO:0007626~locomotory behavior	9	2.0316	0.00227991	OPRM1, CHD7, DRD3, NAV2, TH, CACNA1E, CELSR1, HTR2C, GNG7	389	108	18082	3.87361	0.993569	0.141809	3.89255
GOTERM_BP_DIRECT	GO:0048821~erythrocyte development	5	1.12867	0.00247826	HBA-A1, HBA-A2, HBB-BS, HBB-BT, RPS6	389	27	18082	8.60802	0.995857	0.149014	4.22434
GOTERM_BP_DIRECT	GO:0008016~regulation of heart contraction	5	1.12867	0.00247826	KCNE1L, NOS1, TH, HOPX, HCN4	389	27	18082	8.60802	0.995857	0.149014	4.22434
GOTERM_BP_DIRECT	GO:0007420~brain development	13	2.93454	0.00253381	COL4A1, GSX2, HES5, SLC6A11, ID1, CXCR4, NNAT, HSPG2, POU3F4, DCX, ZIC1, ADGRG1, MT3	389	216	18082	2.79761	0.996337	0.148084	4.31708
GOTERM_BP_DIRECT	GO:0048105~establishment of body hair planar orientation	3	0.677201	0.00267784	VANGL2, CELSR1, FZD6	389	4	18082	34.8625	0.997338	0.151839	4.55712
GOTERM_BP_DIRECT	GO:0007156~homophilic cell adhesion via plasma membrane adhesion molecules	11	2.48307	0.00277865	DCHS2, PCDHB5, FAT3, PCDHB6, FAT1, CDHR1, TENM3, PCDHGC5, CELSR1, PCDHGB5, DCHS1	389	163	18082	3.13691	0.997871	0.153186	4.7248
GOTERM_BP_DIRECT	GO:0086091~regulation of heart rate by cardiac conduction	5	1.12867	0.00284297	KCNE1L, KCNA5, HCN4, KCNQ1, SCN5A	389	28	18082	8.30059	0.998154	0.152658	4.83163
GOTERM_BP_DIRECT	GO:0002062~chondrocyte differentiation	6	1.3544	0.00295019	HES5, TRPS1, HSPG2, COL11A2, SOX9, WNT7A	389	46	18082	6.06304	0.998545	0.154224	5.00947
GOTERM_BP_DIRECT	GO:0048715~negative regulation of oligodendrocyte differentiation	4	0.902935	0.00299265	DLX2, NOTCH1, HES5, DRD3	389	14	18082	13.2809	0.998675	0.152671	5.07981
GOTERM_BP_DIRECT	GO:0030198~extracellular matrix organization	9	2.0316	0.00319154	COL18A1, LAMA4, COL4A1, SMOC1, HSPG2, SOX9, NDNF, ABI3BP, CYR61	389	114	18082	3.66973	0.999148	0.158345	5.40865
GOTERM_BP_DIRECT	GO:0048663~neuron fate commitment	5	1.12867	0.00466807	NOTCH3, TUNAR, NOTCH1, GSX2, GBX1	389	32	18082	7.26301	0.999968	0.218325	7.8165
GOTERM_BP_DIRECT	GO:0035567~non-canonical Wnt signaling pathway	4	0.902935	0.00533034	VANGL2, FZD5, WNT7A, FZD6	389	17	18082	10.9372	0.999993	0.240285	8.87762
GOTERM_BP_DIRECT	GO:0050679~positive regulation of epithelial cell proliferation	7	1.58014	0.00580923	NME2, NOTCH1, ID1, DLX5, SOX9, SCN5A, KDR	389	76	18082	4.28136	0.999997	0.253803	9.63774
GOTERM_BP_DIRECT	GO:0030182~neuron differentiation	9	2.0316	0.00612266	NOTCH1, CEBPB, HES5, BTG2, ID1, HIPK2, GFRA1, ID3, CHAT	389	127	18082	3.29409	0.999999	0.260478	10.132
GOTERM_BP_DIRECT	GO:0006412~translation	18	4.06321	0.00623109	RPL36A, RPL13, RPL15, RPL37, RPS6, RPL28, RPS7, RPS27, RPL41, RPL18A, RPS29, RPS16, RPL31, RPS13, RPL10A, RPS11, RPL12, RPS23	389	401	18082	2.08653	0.999999	0.259505	10.3024
GOTERM_BP_DIRECT	GO:1904938~planar cell polarity pathway involved in axon guidance	3	0.677201	0.00650622	WNT7B, VANGL2, FZD3	389	6	18082	23.2416	0.999999	0.2644	10.7334
GOTERM_BP_DIRECT	GO:0086014~atrial cardiac muscle cell action potential	3	0.677201	0.00650622	KCNE1L, KCNA5, KCNQ1	389	6	18082	23.2416	0.999999	0.2644	10.7334
GOTERM_BP_DIRECT	GO:0071260~cellular response to mechanical stimulus	7	1.58014	0.0065868	MAG, CYBA, LTBR, NOS1, MAPK3, AQP1, SOX9	389	78	18082	4.17158	1	0.26244	10.8592
GOTERM_BP_DIRECT	GO:0008104~protein localization	7	1.58014	0.00700269	PALM, APOE, HSPG2, KIF26A, DOC2B, HAP1, LRP4	389	79	18082	4.11877	1	0.271735	11.5061
GOTERM_BP_DIRECT	GO:0006351~transcription, DNA-templated	57	12.8668	0.00734188	LMO3, TBX21, ZIC1, FOXO6, CDCA7, ZFP503, ZCCHC12, ZFP423, ZBTB20, SOX11, RING1, ADNP, NPAS4, HHEX, HES5, BTG2, MAPK3, HIPK2, MYRF, TFAP2D, ZFP516, HMGB2, NDN, SOX1, CIC, SOX9, MYT1, PRDM12, CHD7, POU3F4, GBX1, BCL9L, LHX8, ZBTB7B, ZFP382, CEBPB, GSX2, LMCD1, KLF16, TET1, NOTCH3, NOTCH2, NOTCH1, ZBED6, ID1, DLX5, TENM2, TRPS1, HEYL, HOPX, SP7, RFX3, MAFA, ID3, SP8, PBX3, SP9	389	1885	18082	1.4056	1	0.278091	12.0305
GOTERM_BP_DIRECT	GO:0007166~cell surface receptor signaling pathway	12	2.7088	0.00781574	SEMA6A, NPY2R, FGFRL1, PROKR2, FZD3, CELSR1, FZD5, TSPAN18, VIPR2, CD24A, ADGRG1, FZD6	389	219	18082	2.54703	1	0.288348	12.7581
GOTERM_BP_DIRECT	GO:0009611~response to wounding	6	1.3544	0.00800488	ZFP36L1, HHEX, ITGB4, NGFR, ID3, MDK	389	58	18082	4.80862	1	0.289461	13.0469
GOTERM_BP_DIRECT	GO:0000122~negative regulation of transcription from RNA polymerase II promoter	27	6.09481	0.00815224	DRD3, WFS1, CIC, SOX9, NKX6-2, ZBTB20, ZFP382, SOX11, KLF16, LMCD1, NOTCH3, DLX2, HHEX, NOTCH2, ACVR2B, NOTCH1, ZBED6, BTG2, HES5, ID1, DLL4, TRPS1, TENM2, HIPK2, HOPX, ID3, CRYM	389	729	18082	1.7216	1	0.289283	13.2713
GOTERM_BP_DIRECT	GO:0001666~response to hypoxia	11	2.48307	0.00868429	CYBA, ALAS2, NOS1, CXCR4, TH, KCNA5, MMP14, TRH, CD24A, MT3, KDR	389	192	18082	2.66311	1	0.300316	14.077
GOTERM_BP_DIRECT	GO:0034765~regulation of ion transmembrane transport	9	2.0316	0.00873989	CACNG5, CACNA1H, KCNA3, CACNA1E, KCNA5, KCNG3, HCN4, KCNQ1, SCN5A	389	135	18082	3.09889	1	0.297344	14.1608
GOTERM_BP_DIRECT	GO:0009887~organ morphogenesis	8	1.80587	0.00911018	HHEX, NOTCH2, CXCR4, TRPS1, MAPK3, TH, GAMT, WNT7A	389	109	18082	3.41162	1	0.303256	14.7169
GOTERM_BP_DIRECT	GO:0045595~regulation of cell differentiation	5	1.12867	0.00949564	HMGB2, TCFL5, APC2, HES5, SOX9	389	39	18082	5.9594	1	0.309328	15.2921
GOTERM_BP_DIRECT	GO:0007154~cell communication	5	1.12867	0.00949564	FRAS1, DLL4, ITGB4, GJC2, GJB1	389	39	18082	5.9594	1	0.309328	15.2921
GOTERM_BP_DIRECT	GO:0010976~positive regulation of neuron projection development	9	2.0316	0.00991067	NME2, TENM3, ADNP, DYNLT1F, NGFR, CD24A, ABL2, HAP1, NDNF	389	138	18082	3.03152	1	0.315924	15.9074
GOTERM_BP_DIRECT	GO:0030509~BMP signaling pathway	7	1.58014	0.0110401	ZCCHC12, MEGF8, ACVR2B, ID1, DLX5, MAPK3, LRP4	389	87	18082	3.74003	1	0.340335	17.5605
GOTERM_BP_DIRECT	GO:0042048~olfactory behavior	3	0.677201	0.0118044	CHD7, WFS1, SHANK1	389	8	18082	17.4312	1	0.354403	18.6617
GOTERM_BP_DIRECT	GO:0033554~cellular response to stress	3	0.677201	0.0118044	OPRM1, NPAS4, AQP1	389	8	18082	17.4312	1	0.354403	18.6617
GOTERM_BP_DIRECT	GO:0060074~synapse maturation	3	0.677201	0.0118044	PALM, SHANK1, SEZ6	389	8	18082	17.4312	1	0.354403	18.6617
GOTERM_BP_DIRECT	GO:0097264~self proteolysis	3	0.677201	0.0118044	TENM4, TENM2, TENM3	389	8	18082	17.4312	1	0.354403	18.6617
GOTERM_BP_DIRECT	GO:0001662~behavioral fear response	5	1.12867	0.012291	NPY2R, CACNA1E, HTR2C, MDK, GNG7	389	42	18082	5.53373	1	0.361261	19.3556
GOTERM_BP_DIRECT	GO:0022008~neurogenesis	6	1.3544	0.0127853	PRDM12, CXCR4, PHGDH, FABP7, HAP1, DCHS1	389	65	18082	4.29077	1	0.368008	20.0547
GOTERM_BP_DIRECT	GO:0045893~positive regulation of transcription, DNA-templated	22	4.96614	0.0131664	ZFP423, HMGB2, CEBPB, NOS1, SOX11, TBX21, NPAS4, SOX9, ZIC1, MDK, TRF, NOTCH1, HES5, DLX5, HIPK2, MYRF, RFX3, TFAP2D, MAFA, ZFP516, WNT7A, MT3	389	576	18082	1.7754	1	0.371956	20.5898
GOTERM_BP_DIRECT	GO:0060425~lung morphogenesis	4	0.902935	0.0142039	WNT7B, ID1, SOX11, MAPK3	389	24	18082	7.74722	1	0.389953	22.0297
GOTERM_BP_DIRECT	GO:0022010~central nervous system myelination	3	0.677201	0.0149634	HES5, NKX6-2, MYRF	389	9	18082	15.4944	1	0.401202	23.068
GOTERM_BP_DIRECT	GO:0071435~potassium ion export	3	0.677201	0.0149634	KCNE1L, KCNA5, KCNQ1	389	9	18082	15.4944	1	0.401202	23.068
GOTERM_BP_DIRECT	GO:0003208~cardiac ventricle morphogenesis	3	0.677201	0.0149634	NOTCH1, DLL4, HEYL	389	9	18082	15.4944	1	0.401202	23.068
GOTERM_BP_DIRECT	GO:0032835~glomerulus development	3	0.677201	0.0149634	HEYL, VANGL2, PTPRO	389	9	18082	15.4944	1	0.401202	23.068
GOTERM_BP_DIRECT	GO:0045669~positive regulation of osteoblast differentiation	6	1.3544	0.0153222	ACVR2B, WNT7B, CEBPB, DLX5, SOX11, CYR61	389	68	18082	4.10147	1	0.403852	23.554
GOTERM_BP_DIRECT	GO:0007193~adenylate cyclase-inhibiting G-protein coupled receptor signaling pathway	5	1.12867	0.015564	OPRM1, NPY2R, P2RY1, HTR1D, HTR2C	389	45	18082	5.16481	1	0.404082	23.8799
GOTERM_BP_DIRECT	GO:0048593~camera-type eye morphogenesis	4	0.902935	0.0158889	FAT1, TENM3, RING1, AQP1	389	25	18082	7.43733	1	0.405937	24.3157
GOTERM_BP_DIRECT	GO:0016055~Wnt signaling pathway	11	2.48307	0.016875	HHEX, WNT7B, APC2, FZD3, FZD5, AMOTL1, APCDD1, AMOTL2, WNT7A, LRP4, FZD6	389	213	18082	2.40055	1	0.420359	25.624
GOTERM_BP_DIRECT	GO:0048675~axon extension	4	0.902935	0.0176813	SEMA5B, NDN, PLXNB1, DCX	389	26	18082	7.15128	1	0.430771	26.678
GOTERM_BP_DIRECT	GO:0060710~chorio-allantoic fusion	3	0.677201	0.0184413	ZFP36L1, WNT7B, CYR61	389	10	18082	13.945	1	0.4399	27.6585
GOTERM_BP_DIRECT	GO:0045165~cell fate commitment	6	1.3544	0.0191988	WNT7B, NOTCH1, TRPS1, SOX9, WNT7A, KDR	389	72	18082	3.87361	1	0.4486	28.6235
GOTERM_BP_DIRECT	GO:0008347~glial cell migration	3	0.677201	0.0222232	NDN, P2RY1, CSPG4	389	11	18082	12.6773	1	0.493727	32.3567
GOTERM_BP_DIRECT	GO:0003184~pulmonary valve morphogenesis	3	0.677201	0.0222232	NOTCH2, NOTCH1, HEYL	389	11	18082	12.6773	1	0.493727	32.3567
GOTERM_BP_DIRECT	GO:0048103~somatic stem cell division	3	0.677201	0.0222232	NOTCH1, VANGL2, WNT7A	389	11	18082	12.6773	1	0.493727	32.3567
GOTERM_BP_DIRECT	GO:0021915~neural tube development	5	1.12867	0.0236319	ZFP36L1, NOTCH1, HES5, PHGDH, DCHS1	389	51	18082	4.55719	1	0.510593	34.0321
GOTERM_BP_DIRECT	GO:0060999~positive regulation of dendritic spine development	4	0.902935	0.0237074	PALM, APOE, SHANK1, FOXO6	389	29	18082	6.41149	1	0.507032	34.1207
GOTERM_BP_DIRECT	GO:0007157~heterophilic cell-cell adhesion via plasma membrane cell adhesion molecules	5	1.12867	0.0251814	TENM4, TENM2, TENM3, CD24A, DCHS1	389	52	18082	4.46955	1	0.52382	35.8296
GOTERM_BP_DIRECT	GO:0045618~positive regulation of keratinocyte differentiation	3	0.677201	0.0262943	NME2, NOTCH1, PRKCH	389	12	18082	11.6208	1	0.534725	37.0921
GOTERM_BP_DIRECT	GO:0043086~negative regulation of catalytic activity	4	0.902935	0.0282662	NOTCH1, TMBIM1, PPP1R14B, PPP1R14A	389	31	18082	5.99784	1	0.556376	39.2716
GOTERM_BP_DIRECT	GO:0045746~negative regulation of Notch signaling pathway	4	0.902935	0.0282662	DLX2, DLL4, DLK1, MMP14	389	31	18082	5.99784	1	0.556376	39.2716
GOTERM_BP_DIRECT	GO:0007623~circadian rhythm	7	1.58014	0.0289094	PROK2, DDC, ID1, PROKR2, NGFR, ID3, DPYD	389	108	18082	3.01281	1	0.560019	39.9671
GOTERM_BP_DIRECT	GO:0016337~single organismal cell-cell adhesion	7	1.58014	0.0289094	CD93, TENM2, FAT1, CLDN5, SOX9, NTN1, CYR61	389	108	18082	3.01281	1	0.560019	39.9671
GOTERM_BP_DIRECT	GO:0007605~sensory perception of sound	8	1.80587	0.0294567	CHD7, WFS1, NAV2, TH, POU3F4, COL11A2, CRYM, MBP	389	138	18082	2.69468	1	0.562353	40.553
GOTERM_BP_DIRECT	GO:0035914~skeletal muscle cell differentiation	5	1.12867	0.0301902	NOTCH1, BTG2, SOX11, HEYL, BCL9L	389	55	18082	4.22575	1	0.566896	41.3296
GOTERM_BP_DIRECT	GO:0031175~neuron projection development	8	1.80587	0.0304713	PRDM12, WNT7B, BTG2, BLOC1S1, PHGDH, GFRA1, PALLD, CD24A	389	139	18082	2.6753	1	0.56586	41.6247
GOTERM_BP_DIRECT	GO:0040037~negative regulation of fibroblast growth factor receptor signaling pathway	3	0.677201	0.0306407	SHISA2, FGFRL1, NGFR	389	13	18082	10.7269	1	0.56351	41.8019
GOTERM_BP_DIRECT	GO:0007614~short-term memory	3	0.677201	0.0306407	ADNP, NPAS4, MDK	389	13	18082	10.7269	1	0.56351	41.8019
GOTERM_BP_DIRECT	GO:0086005~ventricular cardiac muscle cell action potential	3	0.677201	0.0306407	KCNE1L, KCNQ1, SCN5A	389	13	18082	10.7269	1	0.56351	41.8019
GOTERM_BP_DIRECT	GO:0051216~cartilage development	6	1.3544	0.0315493	DLX2, HES5, MAPK3, COL11A2, SOX9, WNT7A	389	82	18082	3.40122	1	0.569928	42.7434
GOTERM_BP_DIRECT	GO:0030178~negative regulation of Wnt signaling pathway	5	1.12867	0.0319811	LRP1, APC2, SHISA2, APCDD1, LRP4	389	56	18082	4.15029	1	0.570648	43.186
GOTERM_BP_DIRECT	GO:0009952~anterior/posterior pattern specification	7	1.58014	0.0337023	HHEX, ACVR2B, BTG2, HIPK2, VANGL2, RING1, CELSR1	389	112	18082	2.90521	1	0.585797	44.9177
GOTERM_BP_DIRECT	GO:0060307~regulation of ventricular cardiac muscle cell membrane repolarization	3	0.677201	0.0352487	KCNE1L, KCNQ1, SCN5A	389	14	18082	9.96071	1	0.598269	46.4311
GOTERM_BP_DIRECT	GO:0048771~tissue remodeling	3	0.677201	0.0352487	CHD7, CSPG4, MMP14	389	14	18082	9.96071	1	0.598269	46.4311
GOTERM_BP_DIRECT	GO:0007389~pattern specification process	5	1.12867	0.0357463	ACVR2B, APC2, GSX2, ZIC1, DCHS1	389	58	18082	4.00718	1	0.599311	46.9097
GOTERM_BP_DIRECT	GO:0050769~positive regulation of neurogenesis	4	0.902935	0.0359107	OPRM1, SOX11, HAP1, RGS14	389	34	18082	5.46862	1	0.596884	47.0669
GOTERM_BP_DIRECT	GO:0008277~regulation of G-protein coupled receptor protein signaling pathway	4	0.902935	0.0359107	GPSM1, DYNLT1F, KCTD16, RGS14	389	34	18082	5.46862	1	0.596884	47.0669
GOTERM_BP_DIRECT	GO:0048709~oligodendrocyte differentiation	4	0.902935	0.0359107	NOTCH1, NKX6-2, MYRF, SOX9	389	34	18082	5.46862	1	0.596884	47.0669
GOTERM_BP_DIRECT	GO:0060021~palate development	6	1.3544	0.0360367	FRAS1, ACVR2B, CHD7, DLX5, COL11A2, WNT7A	389	85	18082	3.28117	1	0.594099	47.1871
GOTERM_BP_DIRECT	GO:0006355~regulation of transcription, DNA-templated	62	13.9955	0.0397254	LMO3, TBX21, ZIC1, FOXO6, CDCA7, ZFP503, ZCCHC12, ZFP423, ZBTB20, SOX11, RING1, ADNP, NPAS4, HHEX, ACVR2B, TCFL5, BTG2, HES5, IGSF1, HIPK2, MYRF, TFAP2D, ZFP516, CARHSP1, HMGB2, NDN, SOX1, MYT1, CIC, SOX9, PRDM12, CHD7, POU3F4, GBX1, BCL9L, LHX8, CHD3, ZBTB7B, ZFP382, CEBPB, GSX2, LMCD1, KLF16, TET1, NOTCH3, DLX2, NOTCH2, NOTCH1, ZBED6, ID1, DLX5, TENM2, TRPS1, HEYL, HOPX, SP7, RFX3, MAFA, ID3, S…	389	2279	18082	1.26457	1	0.62652	50.5943
GOTERM_BP_DIRECT	GO:0003181~atrioventricular valve morphogenesis	3	0.677201	0.0401052	NOTCH1, HEYL, CYR61	389	15	18082	9.29666	1	0.626072	50.9331
GOTERM_BP_DIRECT	GO:0060071~Wnt signaling pathway, planar cell polarity pathway	3	0.677201	0.0401052	VANGL2, FZD3, FZD6	389	15	18082	9.29666	1	0.626072	50.9331
GOTERM_BP_DIRECT	GO:0090162~establishment of epithelial cell polarity	3	0.677201	0.0401052	HES5, VANGL2, SIPA1L3	389	15	18082	9.29666	1	0.626072	50.9331
GOTERM_BP_DIRECT	GO:0007194~negative regulation of adenylate cyclase activity	3	0.677201	0.0401052	OPRM1, PALM, DRD3	389	15	18082	9.29666	1	0.626072	50.9331
GOTERM_BP_DIRECT	GO:0010875~positive regulation of cholesterol efflux	3	0.677201	0.0401052	LRP1, APOE, PLTP	389	15	18082	9.29666	1	0.626072	50.9331
GOTERM_BP_DIRECT	GO:0007204~positive regulation of cytosolic calcium ion concentration	8	1.80587	0.0406699	NPY2R, P2RY1, TRHR, NMB, CD24A, ABL2, CHRNA10, KDR	389	148	18082	2.51261	1	0.627346	51.4328
GOTERM_BP_DIRECT	GO:0060488~orthogonal dichotomous subdivision of terminal units involved in lung branching morphogenesis	2	0.451467	0.0424563	VANGL2, CELSR1	389	2	18082	46.4833	1	0.639566	52.9822
GOTERM_BP_DIRECT	GO:0033076~isoquinoline alkaloid metabolic process	2	0.451467	0.0424563	DDC, TH	389	2	18082	46.4833	1	0.639566	52.9822
GOTERM_BP_DIRECT	GO:0060490~lateral sprouting involved in lung morphogenesis	2	0.451467	0.0424563	VANGL2, CELSR1	389	2	18082	46.4833	1	0.639566	52.9822
GOTERM_BP_DIRECT	GO:0052314~phytoalexin metabolic process	2	0.451467	0.0424563	DDC, TH	389	2	18082	46.4833	1	0.639566	52.9822
GOTERM_BP_DIRECT	GO:0060489~planar dichotomous subdivision of terminal units involved in lung branching morphogenesis	2	0.451467	0.0424563	VANGL2, CELSR1	389	2	18082	46.4833	1	0.639566	52.9822
GOTERM_BP_DIRECT	GO:0060070~canonical Wnt signaling pathway	6	1.3544	0.0426026	WNT7B, FZD3, BCL9L, FZD5, WNT7A, FZD6	389	89	18082	3.1337	1	0.636967	53.107
GOTERM_BP_DIRECT	GO:0071805~potassium ion transmembrane transport	6	1.3544	0.0443493	KCNE1L, KCNA3, KCNA5, KCNG3, HCN4, KCNQ1	389	90	18082	3.09889	1	0.648225	54.5731
GOTERM_BP_DIRECT	GO:0045747~positive regulation of Notch signaling pathway	4	0.902935	0.0445063	NOTCH1, HES5, GSX2, DLL4	389	37	18082	5.02522	1	0.645744	54.7027
GOTERM_BP_DIRECT	GO:0060173~limb development	4	0.902935	0.0445063	CHD7, SMOC1, WNT7A, LRP4	389	37	18082	5.02522	1	0.645744	54.7027
GOTERM_BP_DIRECT	GO:0050808~synapse organization	4	0.902935	0.0445063	WNT7B, PCDHGC5, WNT7A, LRP4	389	37	18082	5.02522	1	0.645744	54.7027
GOTERM_BP_DIRECT	GO:0046887~positive regulation of hormone secretion	3	0.677201	0.0451974	SOX11, P2RY1, NMB	389	16	18082	8.71562	1	0.64777	55.2692
GOTERM_BP_DIRECT	GO:0021846~cell proliferation in forebrain	3	0.677201	0.0451974	WNT7B, FABP7, WNT7A	389	16	18082	8.71562	1	0.64777	55.2692
GOTERM_BP_DIRECT	GO:0001934~positive regulation of protein phosphorylation	9	2.0316	0.0454419	CXCR4, P2RY1, MAPK3, HIPK2, PRR5L, SOX9, MT3, KDR, CYR61	389	184	18082	2.27364	1	0.646068	55.4681
GOTERM_BP_DIRECT	GO:0042475~odontogenesis of dentin-containing tooth	5	1.12867	0.0462339	DLX2, ACVR2B, WNT7B, LHX8, LRP4	389	63	18082	3.68915	1	0.648876	56.1064
GOTERM_BP_DIRECT	GO:0042755~eating behavior	4	0.902935	0.0475783	OPRM1, P2RY1, TH, TRH	389	38	18082	4.89298	1	0.656007	57.1703
GOTERM_BP_DIRECT	GO:0060412~ventricular septum morphogenesis	4	0.902935	0.0475783	NOTCH1, SOX11, HEYL, FGFRL1	389	38	18082	4.89298	1	0.656007	57.1703
GOTERM_BP_DIRECT	GO:0014068~positive regulation of phosphatidylinositol 3-kinase signaling	5	1.12867	0.0485156	UNC5B, PLXNB1, PRR5L, SOX9, KDR	389	64	18082	3.63151	1	0.65973	57.8976
GOTERM_BP_DIRECT	GO:0010977~negative regulation of neuron projection development	5	1.12867	0.0485156	H2-K1, MAG, LRP1, CSPG4, NGFR	389	64	18082	3.63151	1	0.65973	57.8976
GOTERM_CC_DIRECT	GO:0016020~membrane	199	44.921	9.802e-09	KCNE1L, RPL13, FGFRL1, RPL15, AQP1, PLPPR1, ATP2B4, APOE, AIF1L, RPL12, GNG4, HTR1D, 1810041L15RIK, GNG7, EFNB3, PLD6, CDHR1, VANGL2, HTR4, SIPA1L3, TMEM132E, PTPRO, RPS16, ARFGEF3, DOC2G, RPS13, RPS11, DOC2B, PALM, GPR149, TRHR, PRRC2A, SEMA5B, SLC29A4, RPS23, CELSR1, RPS6, RPS7, KDR, NOTCH3, NOTCH2, SEMA6A, NOTCH1, RPL18A, WSCD1, ATP2A3, NRP2, OPRM1, MARCKSL1, APCDD1, RNF182, SMPDL3B, XYLT1, AT…	403	6998	19662	1.3874	3.36208e-06	3.36208e-06	1.33657e-05
GOTERM_CC_DIRECT	GO:0005840~ribosome	18	4.06321	3.42385e-07	RPL36A, RPL13, RPL15, RPS6, RPL28, RPS7, RPS27, RPL41, RPL18A, RPS29, RPS16, RPL31, RPS13, RPL10A, RPS11, RPL12, RPS23, MT3	403	188	19662	4.6713	0.000117431	5.87173e-05	0.000466865
GOTERM_CC_DIRECT	GO:0022627~cytosolic small ribosomal subunit	10	2.25734	1.14193e-06	HBA-A1, HBA-A2, RPS27, RPS16, RPS29, RPS13, RPS11, RPS6, RPS23, RPS7	403	53	19662	9.20549	0.000391604	0.000130552	0.00155709
GOTERM_CC_DIRECT	GO:0005887~integral component of plasma membrane	49	11.0609	1.16899e-06	FXYD1, SLC38A5, OPRM1, MPZL1, DRD3, ECEL1, GPR149, NPY2R, FGFRL1, CSPG4, KCNA3, KCNA5, APCDD1, AQP1, PLPPR1, TAPBP, PLPP2, SLCO1A4, SLC16A1, ATP2B4, GPR101, HTR1D, SLCO5A1, HCN4, KCNQ1, LTBR, PLXNB1, SLC6A11, CDHR1, HTR4, PROKR2, MMP15, CELSR1, TSPAN18, KDR, TENM4, NOTCH3, DDR1, SEMA6A, NOTCH2, NOTCH1, LRP1, ATP2A3, TENM2, DLL4, TENM3, SLC18A3, NGFR, HTR2C	403	1126	19662	2.12315	0.000400884	0.000100236	0.00159399
GOTERM_CC_DIRECT	GO:0043005~neuron projection	26	5.86907	2.02391e-06	STON2, OPRM1, GPR149, TH, NMB, AQP1, CALB2, ATP2B4, FRMD7, DCX, HCN4, CHAT, HAP1, SLC6A11, SHANK1, KDR, TENM4, SCGN, MYO10, TENM2, KCNN3, KLHL14, TENM3, SLC18A3, NGFR, FAM126A	403	420	19662	3.02028	0.000693961	0.000138831	0.00275971
GOTERM_CC_DIRECT	GO:0005578~proteinaceous extracellular matrix	22	4.96614	2.46101e-06	COL18A1, COL4A1, HAPLN3, HSPG2, PAPLN, TPBGL, NTN1, ABI3BP, NDNF, VWF, LAMA4, WNT7B, FBLN2, NAV2, SMOC1, EMID1, ADAMTS3, NCAN, COL11A2, WNT7A, CYR61, ADAMTS4	403	316	19662	3.39671	0.000843771	0.000140678	0.00335571
GOTERM_CC_DIRECT	GO:0031012~extracellular matrix	20	4.51467	1.10266e-05	HIST1H4N, FRAS1, COL18A1, COL4A1, HSPG2, LMCD1, PAPLN, MMP15, MMP14, RPS7, VWF, CD93, RPS16, FBLN2, APOE, RPS13, RPL12, RPS11, CYR61, ADAMTS4	403	294	19662	3.31899	0.00377501	0.000540162	0.0150345
GOTERM_CC_DIRECT	GO:0005925~focal adhesion	22	4.96614	6.07141e-05	OPRM1, MPZL1, CSPG4, HSPG2, MMP14, PALLD, RPS7, TNS3, CYBA, TNS1, LRP1, RPS29, RPS16, RPL31, FAT1, MAPK3, AIF1L, SNTB1, RPS13, RPL10A, RPS11, RPL12	403	391	19662	2.74517	0.0206102	0.00259981	0.0827562
GOTERM_CC_DIRECT	GO:0031838~haptoglobin-hemoglobin complex	4	0.902935	8.22805e-05	HBA-A1, HBA-A2, HBB-BS, HBB-BT	403	5	19662	39.0313	0.0278288	0.00313102	0.112137
GOTERM_CC_DIRECT	GO:0005886~plasma membrane	133	30.0226	0.000150579	KCNE1L, ZAN, FGFRL1, CSPG4, DLK1, AQP1, VIPR2, SLC16A1, ATP2B4, UNC5B, APOE, AIF1L, HTR1D, GNG4, GNG7, EFNB3, PLXNB1, CDHR1, VANGL2, HTR4, PROKR2, SIPA1L3, PTPRO, CD59A, DLL4, REM2, C2CD4C, DOC2G, DOC2B, SLC40A1, SPATA13, SLC38A5, FXYD1, FRAS1, PALM, LY6G6E, DRD3, GPR149, TRHR, ITGB4, KCNA3, KCNA5, TRH, SLC29A4, TTYH2, P2RY1, HCN4, ENTPD2, SEPW1, GABRA2, SYT10, CELSR1, SHANK1, H2-Q6, ADGRG1, H2-Q…	403	4874	19662	1.33134	0.0503413	0.00515195	0.205131
GOTERM_CC_DIRECT	GO:0005604~basement membrane	10	2.25734	0.000167013	FRAS1, COL18A1, LAMA4, COL4A1, SMOC1, HSPG2, ITGB4, PAPLN, NTN1, TRF	403	97	19662	5.0298	0.0556801	0.00519466	0.227494
GOTERM_CC_DIRECT	GO:0030425~dendrite	24	5.41761	0.000206715	OPRM1, GABRA2, NOS1, WFS1, TH, ADNP, DPYSL5, FZD3, SHANK1, RPS6, RGS14, RPL28, CYBA, LRP1, FAT3, APOE, TENM2, P2RY1, CACNA1H, HTR1D, DCX, HTR2C, LRP4, HAP1	403	490	19662	2.38967	0.0684548	0.00589179	0.281503
GOTERM_CC_DIRECT	GO:0022625~cytosolic large ribosomal subunit	9	2.0316	0.000551574	RPL36A, RPL18A, RPL31, RPL13, RPL15, RPL37, RPL10A, RPL12, RPL28	403	91	19662	4.82529	0.172414	0.0144516	0.749494
GOTERM_CC_DIRECT	GO:0009986~cell surface	27	6.09481	0.000571419	MPZL1, TRHR, CSPG4, ITGB4, CD24A, TRF, CD93, APOE, CXCR4, P2RY1, ENTPD2, SCN5A, H2-K1, SCUBE3, FZD3, H2-Q6, FZD5, H2-Q7, KDR, FZD6, NOTCH2, WNT7B, NOTCH1, NGFR, HTR2C, WNT7A, LRP4	403	629	19662	2.09428	0.178031	0.0139062	0.776364
GOTERM_CC_DIRECT	GO:0043025~neuronal cell body	24	5.41761	0.000686504	DDC, GABRA2, TBX21, TH, ADNP, DPYSL5, FZD3, PALLD, MBP, KDR, CYBA, MYO10, LRP1, FRMD7, APOE, PDE1C, KCNN3, KLHL14, GFRA1, FABP7, HCN4, SEZ6, CHAT, LRP4	403	534	19662	2.19277	0.209865	0.0155808	0.932047
GOTERM_CC_DIRECT	GO:0042995~cell projection	29	6.54628	0.000774994	PALM, DRD3, NDN, CCDC13, CSPG4, MTSS1L, MDK, MBP, C1QTNF5, ATP2B4, FRMD7, AIF1L, TEKT5, DCX, HAP1, NOS1, SLC6A11, PALLD, RGS14, RSPH9, TENM4, NME2, MYO10, TENM2, TENM3, GAMT, FABP7, SPATA13, SEZ6	403	712	19662	1.9872	0.233504	0.016483	1.0516
GOTERM_CC_DIRECT	GO:0030529~intracellular ribonucleoprotein complex	17	3.83747	0.000965666	RPL13, RPL15, RPS6, RPL28, RPS7, ZFP36L1, TUNAR, RPL18A, RPS29, RPS16, RPL31, RPS13, RPL10A, RPS11, RPL12, SNRPF, RPS23	403	320	19662	2.59192	0.28207	0.0193044	1.30875
GOTERM_CC_DIRECT	GO:0030424~axon	18	4.06321	0.00170388	NRP2, DDC, PALM, GABRA2, TH, ADNP, KCNA3, FZD3, PALLD, AQP1, SEMA6A, TENM3, SLC18A3, GFRA1, HCN4, CHRNA10, CHAT, MT3	403	370	19662	2.37352	0.442854	0.0319737	2.29851
GOTERM_CC_DIRECT	GO:0043235~receptor complex	10	2.25734	0.0017626	NOTCH3, NOTCH2, DDR1, ACVR2B, NOTCH1, LRP1, ITGB4, GPR101, GFRA1, KCTD16	403	134	19662	3.64098	0.453984	0.0313459	2.37685
GOTERM_CC_DIRECT	GO:0005833~hemoglobin complex	4	0.902935	0.00208288	HBA-A1, HBA-A2, HBB-BS, HBB-BT	403	13	19662	15.012	0.510893	0.0351269	2.80308
GOTERM_CC_DIRECT	GO:0042383~sarcolemma	9	2.0316	0.00295197	OPRM1, FXYD1, NOS1, ATP2B4, SNTB1, CACNA1H, AQP1, KCNQ1, SCN5A	403	118	19662	3.7212	0.637244	0.0471396	3.951
GOTERM_CC_DIRECT	GO:0071944~cell periphery	7	1.58014	0.00329202	NME2, NOTCH1, VANGL2, FABP7, NTN1, MBP, KDR	403	71	19662	4.81019	0.677298	0.0501111	4.39672
GOTERM_CC_DIRECT	GO:0030175~filopodium	7	1.58014	0.00492182	PALM, MYO10, TENM2, KCNN3, FAT1, PALLD, SPATA13	403	77	19662	4.43537	0.815914	0.0709387	6.5065
GOTERM_CC_DIRECT	GO:0044297~cell body	8	1.80587	0.00496205	KCNN3, P2RY1, DYNLT1F, RPS6, FABP7, ENTPD2, RLBP1, RPL28	403	102	19662	3.82659	0.818449	0.0686242	6.55802
GOTERM_CC_DIRECT	GO:0070062~extracellular exosome	74	16.7043	0.00562681	MARCKSL1, RPL15, CLDN5, PGLYRP1, CSPG4, AQP1, LSR, BBOX1, HIST2H2AA1, SLC16A1, SMPDL3B, CXCR4, APOE, AIF1L, ATP5L, RPL12, DDAH2, GNG4, GNG7, H2-K1, DDC, SOGA1, PRKCH, RFTN1, PTPRO, PCDHGB5, DDR1, NME2, BTG2, RPS16, MAPK3, RPS13, HBB-BS, HBB-BT, RPS11, ADAMTS3, HIST1H4N, MEGF8, NDUFB4, CARHSP1, FTL1, ITGB4, SERPINB1A, PCDHGC5, PRRC2A, TRF, C1QTNF5, RPS29, RPL31, FAT1, RNASET2A, BLOC1S1, FASN, RPL1…	403	2674	19662	1.35018	0.85564	0.074497	7.40567
GOTERM_CC_DIRECT	GO:0005743~mitochondrial inner membrane	17	3.83747	0.0063496	NDUFB4, 2410015M20RIK, NDUFA3, NDUFA7, COX7C, ROMO1, ATP5G1, NDUFC1, TST, UQCC2, NDUFV3, ALAS2, UQCR11, HMGCS2, PAM16, COX6B1, ATP5L	403	387	19662	2.14319	0.887506	0.080599	8.31921
GOTERM_CC_DIRECT	GO:0030027~lamellipodium	10	2.25734	0.00672191	MYO10, NME2, NOTCH1, FAT1, ABI3, MTSS1L, AMOTL1, PALLD, ABL2, SPATA13	403	164	19662	2.97494	0.901075	0.0821134	8.78651
GOTERM_CC_DIRECT	GO:0005581~collagen trimer	7	1.58014	0.00707817	COL18A1, C1QTNF5, C1QTNF6, COL4A1, EMID1, C1QL2, COL11A2	403	83	19662	4.11474	0.912529	0.0833375	9.23161
GOTERM_CC_DIRECT	GO:0016324~apical plasma membrane	15	3.386	0.00791067	VANGL2, CSPG4, SIPA1L3, FZD3, AMOTL1, AQP1, PTPRO, AMOTL2, TRF, FZD6, CYBA, NOTCH1, C1QTNF5, SLC29A4, P2RY1	403	328	19662	2.23121	0.934398	0.0896592	10.2639
GOTERM_CC_DIRECT	GO:0005623~cell	12	2.7088	0.00821366	STON2, SCGN, PALM, HMGB2, FTL1, DOC2G, CARTPT, TMSB10, DOC2B, ABL2, CHRNA10, CALB2	403	231	19662	2.5345	0.940923	0.0899879	10.6368
GOTERM_CC_DIRECT	GO:0005576~extracellular region	51	11.5124	0.0101672	PGLYRP1, METRN, SMPDL3B, APOE, EMID1, COL11A2, CYR61, SOGA1, SCUBE3, NDNF, PROK2, CD59A, IGSF1, C1QL2, CARTPT, EGFL8, NCAN, SEZ6, ADAMTS4, HMGB2, FTL1, IGFBPL1, ACP7, NMB, TRH, MDK, TRF, C1QTNF5, C1QTNF6, SMOC1, PLTP, COL18A1, HAPLN3, COL4A1, HSPG2, PAPLN, ADGRG1, NTN1, KDR, NOTCH2, VWF, SCGN, NOTCH1, LAMA4, WNT7B, GKN3, FBLN2, MEGF6, REG2, WNT7A, ENHO	403	1753	19662	1.41942	0.969959	0.106912	13.0073
GOTERM_CC_DIRECT	GO:0043197~dendritic spine	9	2.0316	0.011257	PALM, NOS1, TENM2, SHANK1, PTPRO, ABL2, SEZ6, RGS14, MT3	403	148	19662	2.9669	0.979412	0.114272	14.3043
GOTERM_CC_DIRECT	GO:0005747~mitochondrial respiratory chain complex I	5	1.12867	0.0153735	NDUFV3, NDUFB4, NDUFA3, NDUFA7, NDUFC1	403	47	19662	5.19033	0.995078	0.148735	19.0433
GOTERM_CC_DIRECT	GO:0032590~dendrite membrane	4	0.902935	0.015563	OPRM1, PALM, GABRA2, NGFR	403	26	19662	7.50601	0.995393	0.146353	19.2556
GOTERM_CC_DIRECT	GO:0005769~early endosome	11	2.48307	0.0183053	TBC1D16, WDFY1, APOE, CXCR4, BLOC1S1, MAPK3, NEURL1B, FZD5, KCNQ1, TRF, KDR	403	226	19662	2.37469	0.99823	0.16561	22.2692
GOTERM_CC_DIRECT	GO:0015935~small ribosomal subunit	4	0.902935	0.0209124	RPS16, RPS29, RPS6, RPS23	403	29	19662	6.72953	0.999289	0.182383	25.0372
GOTERM_CC_DIRECT	GO:0005737~cytoplasm	156	35.2144	0.0226425	XRCC3, CRABP1, LMO3, ATOX1, PGLYRP1, AMOTL1, ZIC1, AQP1, BBOX1, FOXO6, CALB2, CDCA7, STAC, APOE, AIF1L, RPL12, DDAH2, CHAT, CASKIN2, HTR4, TMSB10, RSPH9, HHEX, TNS3, NME2, PAM16, TELO2, MAPK3, RPS11, SNRPF, DOC2B, KIF26A, SPATA13, GBP3, PALM, HMGB2, CCDC13, ITGB4, PRRC2A, MYT1, TRH, MDK, RPS29, BLOC1S1, RPL10A, RLBP1, HAP1, RPS23, SEPW1, SLC6A11, WDR6, LMCD1, KLHDC8B, INSC, RPS6, SHANK1, NTN1, RP…	403	6631	19662	1.14781	0.999612	0.19129	26.8235
GOTERM_CC_DIRECT	GO:0000276~mitochondrial proton-transporting ATP synthase complex, coupling factor F(o)	3	0.677201	0.024034	ATP5L, ATP5G2, ATP5G1	403	12	19662	12.1973	0.999762	0.19715	28.2314
GOTERM_CC_DIRECT	GO:0045263~proton-transporting ATP synthase complex, coupling factor F(o)	3	0.677201	0.024034	ATP5L, ATP5G2, ATP5G1	403	12	19662	12.1973	0.999762	0.19715	28.2314
GOTERM_CC_DIRECT	GO:0070469~respiratory chain	5	1.12867	0.0307439	NDUFV3, NDUFA3, UQCR11, NDUFA7, NDUFC1	403	58	19662	4.20596	0.999978	0.240148	34.6749
GOTERM_CC_DIRECT	GO:0045177~apical part of cell	7	1.58014	0.0308314	DRD3, SIPA1L3, FZD3, INSC, AQP1, DCHS1, FZD6	403	115	19662	2.96977	0.999978	0.235506	34.7553
GOTERM_CC_DIRECT	GO:0005901~caveola	6	1.3544	0.0315578	FXYD1, NOS1, MAPK3, CACNA1H, AQP1, SCN5A	403	86	19662	3.40389	0.999983	0.235294	35.4189
GOTERM_CC_DIRECT	GO:0030054~cell junction	23	5.19187	0.0394927	STON2, CGNL1, GABRA2, CCDC85C, CLDN5, ITGB4, CACNG5, SHANK1, GJC2, PALLD, AMOTL1, GJB1, RGS14, KDR, TNS3, CXCR4, TENM2, FAT1, SNTB1, KCTD16, CHRNA10, SEZ6, HAP1	403	718	19662	1.56288	0.999999	0.280404	42.2723
GOTERM_CC_DIRECT	GO:0042612~MHC class I protein complex	3	0.677201	0.0414198	H2-K1, H2-Q6, H2-Q7	403	16	19662	9.14795	1	0.2864	43.8317
GOTERM_CC_DIRECT	GO:0045121~membrane raft	11	2.48307	0.0437872	OPRM1, NOS1, UNC5B, KCNA3, KCNA5, NGFR, RFTN1, KCNQ1, CD24A, ADGRG1, KDR	403	262	19662	2.0484	1	0.294635	45.694
GOTERM_CC_DIRECT	GO:0008021~synaptic vesicle	7	1.58014	0.0449538	STON2, DDC, TH, SLC18A3, SLC40A1, HAP1, MT3	403	126	19662	2.7105	1	0.295726	46.5905
GOTERM_CC_DIRECT	GO:0005797~Golgi medial cisterna	3	0.677201	0.0463209	H2-K1, H2-Q6, H2-Q7	403	17	19662	8.60984	1	0.297878	47.6237
GOTERM_MF_DIRECT	GO:0005509~calcium ion binding	39	8.80361	1.02057e-07	DCHS2, MEGF8, CABP7, PCDHGC5, DLK1, CALB2, NECAB2, DCHS1, CD93, FAT3, SMOC1, FAT1, AIF1L, PCDHB5, SCUBE3, SYT10, PCDHB6, CDHR1, HSPG2, CELSR1, MMP15, MMP14, PCDHGB5, NOTCH3, NOTCH2, SCGN, NOTCH1, LRP1, FBLN2, DLL4, TENM2, C2CD4C, DOC2G, EGFL8, CACNA1E, MEGF6, NCAN, DOC2B, LRP4	370	699	17446	2.63076	5.80685e-05	5.80685e-05	0.000149635
GOTERM_MF_DIRECT	GO:0097110~scaffold protein binding	10	2.25734	1.49787e-06	NOS1, ATP2B4, P2RY1, MAPK3, CACNA1H, KCNA5, SHANK1, KCNQ1, SCN5A, LRP4	370	53	17446	8.89648	0.000851927	0.000426054	0.00219616
GOTERM_MF_DIRECT	GO:0003735~structural constituent of ribosome	19	4.28894	1.39777e-05	RPL36A, RPL13, RPL15, NDUFA7, RPL37, RPS6, RPL28, RPS7, RPS27, RPL41, RPL18A, RPS29, RPS16, RPL31, RPS13, RPL10A, RPS11, RPL12, RPS23	370	264	17446	3.39347	0.00792184	0.00264762	0.0204922
GOTERM_MF_DIRECT	GO:0031720~haptoglobin binding	4	0.902935	3.69572e-05	HBA-A1, HBA-A2, HBB-BS, HBB-BT	370	4	17446	47.1514	0.0208094	0.00524346	0.0541729
GOTERM_MF_DIRECT	GO:0005515~protein binding	119	26.8623	9.90656e-05	CSPG4, H1FX, DLK1, AMOTL1, ZIC1, AMOTL2, TAPBP, UNC5B, APOE, RPL12, PLXNB1, PLD6, CDHR1, VANGL2, HTR4, PTPRO, HES5, DLL4, TELO2, MAPK3, TFAP2D, KIF26A, DOC2B, SLC40A1, ADAMTS4, FRAS1, DRD3, KCNA5, MYT1, TRH, SOX9, TRF, RPS27, BLOC1S1, HCN4, NOVA2, ENTPD2, HAP1, LMCD1, CELSR1, RPS6, NTN1, TET1, KDR, NOTCH3, SEMA6A, TRIM56, NOTCH2, DLX2, NOTCH1, ATP2A3, TRPS1, DLX5, HOPX, CACNA1H, RFX3, ABL2, NRP2,…	370	4092	17446	1.37121	0.0548117	0.0112109	0.145152
GOTERM_MF_DIRECT	GO:0019825~oxygen binding	5	1.12867	0.00203649	HBA-A1, HBA-A2, TH, HBB-BS, HBB-BT	370	26	17446	9.06757	0.686497	0.175785	2.94472
GOTERM_MF_DIRECT	GO:0050840~extracellular matrix binding	5	1.12867	0.00269794	FBLN2, SMOC1, ZAN, ADGRG1, CYR61	370	28	17446	8.41988	0.785018	0.19716	3.88363
GOTERM_MF_DIRECT	GO:0017147~Wnt-protein binding	5	1.12867	0.00349321	FZD3, FZD5, APCDD1, PTPRO, FZD6	370	30	17446	7.85856	0.863457	0.220334	5.00131
GOTERM_MF_DIRECT	GO:0005344~oxygen transporter activity	4	0.902935	0.00428273	HBA-A1, HBA-A2, HBB-BS, HBB-BT	370	16	17446	11.7878	0.913023	0.237647	6.09892
GOTERM_MF_DIRECT	GO:0008201~heparin binding	10	2.25734	0.00488635	NRP2, APOE, NAV2, FGFRL1, TPBGL, MDK, ADGRG1, NDNF, ABI3BP, CYR61	370	151	17446	3.12261	0.938404	0.243245	6.9301
GOTERM_MF_DIRECT	GO:0005516~calmodulin binding	11	2.48307	0.00546243	MYO10, NOS1, ATP2B4, WFS1, PDE1C, MARCKSL1, KCNN3, SNTB1, DCX, KCNQ1, SCN5A	370	182	17446	2.84981	0.955694	0.24673	7.71695
GOTERM_MF_DIRECT	GO:0004871~signal transducer activity	25	5.64334	0.00582072	OPRM1, PLCXD3, DRD3, NPY2R, GPR149, TRHR, HTR4, CSPG4, PROKR2, FZD3, GNG11, CELSR1, FZD5, ADGRG1, VIPR2, FZD6, APLNR, CXCR4, P2RY1, GPR101, HTR1D, GNG4, NMBR, HTR2C, GNG7	370	648	17446	1.81911	0.963907	0.241798	8.20319
GOTERM_MF_DIRECT	GO:0005244~voltage-gated ion channel activity	9	2.0316	0.00770214	CACNG5, CACNA1H, KCNA3, CACNA1E, KCNA5, KCNG3, HCN4, KCNQ1, SCN5A	370	134	17446	3.16688	0.987716	0.287105	10.7176
GOTERM_MF_DIRECT	GO:0050661~NADP binding	5	1.12867	0.00903545	GM7293, NOS1, GM3839, DPYD, CRYM	370	39	17446	6.04505	0.994284	0.308502	12.4605
GOTERM_MF_DIRECT	GO:0008144~drug binding	8	1.80587	0.00973742	NME2, HMGB2, DRD3, ADH1, CXCR4, FASN, HTR2C, MT3	370	112	17446	3.36795	0.996181	0.310082	13.3653
GOTERM_MF_DIRECT	GO:0005216~ion channel activity	10	2.25734	0.0103273	FXYD1, GABRA2, CACNA1H, KCNA3, CACNA1E, KCNA5, KCNG3, HCN4, KCNQ1, SCN5A	370	170	17446	2.77361	0.997279	0.308695	14.1188
GOTERM_MF_DIRECT	GO:0015271~outward rectifier potassium channel activity	3	0.677201	0.0114821	KCNA3, KCNA5, KCNQ1	370	8	17446	17.6818	0.9986	0.320593	15.5765
GOTERM_MF_DIRECT	GO:0046977~TAP binding	3	0.677201	0.0114821	H2-K1, H2-Q6, H2-Q7	370	8	17446	17.6818	0.9986	0.320593	15.5765
GOTERM_MF_DIRECT	GO:0003677~DNA binding	54	12.1896	0.0135871	XRCC3, TBX21, PRR12, H1FX, ZIC1, FOXO6, HIST2H2AA1, ZFP423, ZBTB20, SOX11, ADNP, NPAS4, HHEX, HES5, TCFL5, HIPK2, MYRF, TFAP2D, ZFP516, SRCAP, HIST1H4N, CARHSP1, HMGB2, NDN, SOX1, CIC, SOX9, MYT1, ZFP36L1, PRDM12, CHD7, POU3F4, GBX1, LHX8, CHD3, ZBTB7B, ZFP382, CEBPB, GSX2, KLF16, TET1, DLX2, ZBED6, DLX5, TRPS1, HEYL, HOPX, SP7, RFX3, MAFA, SP8, PBX3, SP9, AHDC1	370	1847	17446	1.37855	0.999584	0.351081	18.1744
GOTERM_MF_DIRECT	GO:0005249~voltage-gated potassium channel activity	6	1.3544	0.0162432	KCNE1L, KCNA3, KCNA5, KCNG3, HCN4, KCNQ1	370	70	17446	4.04154	0.99991	0.387639	21.3461
GOTERM_MF_DIRECT	GO:0001158~enhancer sequence-specific DNA binding	4	0.902935	0.0170176	HMGB2, SOX11, MYT1, SOX9	370	26	17446	7.25405	0.999943	0.386343	22.2491
GOTERM_MF_DIRECT	GO:0042803~protein homodimerization activity	27	6.09481	0.0193832	TRHR, SLC16A1, APOE, ADH1, FASN, KCNQ1, ZBTB7B, IRAK2, ZFP423, NOS1, CEBPB, PLD6, SYT10, PTPRO, GJB1, TENM4, VWF, HHEX, ID1, TENM2, HEYL, TENM3, GAMT, DPYD, NGFR, LRP4, CRYM	370	798	17446	1.59535	0.999985	0.4116	24.9478
GOTERM_MF_DIRECT	GO:0004601~peroxidase activity	4	0.902935	0.0272357	HBA-A1, HBA-A2, HBB-BS, HBB-BT	370	31	17446	6.08405	1	0.510409	33.2935
GOTERM_MF_DIRECT	GO:0005267~potassium channel activity	6	1.3544	0.0272476	KCNA3, KCNA5, AQP1, KCNG3, HCN4, KCNQ1	370	80	17446	3.53635	1	0.49512	33.3055
GOTERM_MF_DIRECT	GO:0005251~delayed rectifier potassium channel activity	4	0.902935	0.0295945	KCNA3, KCNA5, KCNG3, KCNQ1	370	32	17446	5.89392	1	0.50945	35.6262
GOTERM_MF_DIRECT	GO:0030881~beta-2-microglobulin binding	3	0.677201	0.0298344	H2-K1, H2-Q6, H2-Q7	370	13	17446	10.8811	1	0.498106	35.8593
GOTERM_MF_DIRECT	GO:0042608~T cell receptor binding	3	0.677201	0.0343281	H2-K1, H2-Q6, H2-Q7	370	14	17446	10.1039	1	0.534412	40.08
GOTERM_MF_DIRECT	GO:0046933~proton-transporting ATP synthase activity, rotational mechanism	3	0.677201	0.0343281	ATP5L, ATP5G2, ATP5G1	370	14	17446	10.1039	1	0.534412	40.08
GOTERM_MF_DIRECT	GO:0005518~collagen binding	5	1.12867	0.0360631	VWF, DDR1, CSPG4, ADGRG1, ABI3BP	370	59	17446	3.99588	1	0.538854	41.6393
GOTERM_MF_DIRECT	GO:0005506~iron ion binding	10	2.25734	0.0368039	HBA-A1, HBA-A2, NOS1, FTL1, TH, HBB-BS, HBB-BT, DPYD, TET1, BBOX1	370	212	17446	2.22412	1	0.533277	42.2935
GOTERM_MF_DIRECT	GO:0031722~hemoglobin beta binding	2	0.451467	0.0418558	HBB-BS, HBB-BT	370	2	17446	47.1514	1	0.567824	46.5756
GOTERM_MF_DIRECT	GO:0086089~voltage-gated potassium channel activity involved in atrial cardiac muscle cell action potential repolarization	2	0.451467	0.0418558	KCNA5, KCNQ1	370	2	17446	47.1514	1	0.567824	46.5756
KEGG_PATHWAY	mmu03010:Ribosome	18	4.06321	2.00972e-08	RPL36A, RPL13, RPL15, RPL37, RPS6, RPL28, RPS7, RPS27, RPL41, RPL18A, RPS29, RPS16, RPL31, RPS13, RPL10A, RPS11, RPL12, RPS23	174	145	7720	5.50773	3.93905e-06	3.93905e-06	2.51064e-05
KEGG_PATHWAY	mmu05010:Alzheimer's disease	16	3.61174	9.14321e-06	NDUFB4, NDUFA3, NOS1, NDUFA4L2, NDUFA7, COX7C, ATP5G2, ATP5G1, NDUFC1, NDUFV3, UQCR11, LRP1, ATP2A3, APOE, MAPK3, COX6B1	174	177	7720	4.01065	0.00179047	0.000895637	0.0114215
KEGG_PATHWAY	mmu00190:Oxidative phosphorylation	12	2.7088	0.000271545	NDUFV3, NDUFB4, NDUFA3, UQCR11, NDUFA4L2, NDUFA7, COX6B1, COX7C, ATP5L, ATP5G2, ATP5G1, NDUFC1	174	139	7720	3.83032	0.0518381	0.0175868	0.338698
KEGG_PATHWAY	mmu05012:Parkinson's disease	12	2.7088	0.000494249	NDUFV3, NDUFB4, NDUFA3, UQCR11, NDUFA4L2, TH, NDUFA7, COX6B1, COX7C, ATP5G2, ATP5G1, NDUFC1	174	149	7720	3.57325	0.0923504	0.0239332	0.61569
KEGG_PATHWAY	mmu04550:Signaling pathways regulating pluripotency of stem cells	11	2.48307	0.00102749	ACVR2B, WNT7B, APC2, ID1, DLX5, MAPK3, FZD3, ID3, FZD5, WNT7A, FZD6	174	138	7720	3.53657	0.182489	0.0394971	1.27604
KEGG_PATHWAY	mmu05016:Huntington's disease	12	2.7088	0.00482899	NDUFV3, NDUFB4, NDUFA3, UQCR11, NDUFA4L2, NDUFA7, COX6B1, COX7C, ATP5G2, ATP5G1, NDUFC1, HAP1	174	198	7720	2.68896	0.612785	0.14626	5.86801
KEGG_PATHWAY	mmu05143:African trypanosomiasis	5	1.12867	0.00741819	HBA-A1, HBA-A2, LAMA4, HBB-BS, HBB-BT	174	35	7720	6.33826	0.767621	0.188186	8.88221
KEGG_PATHWAY	mmu05217:Basal cell carcinoma	6	1.3544	0.0075095	WNT7B, APC2, FZD3, FZD5, WNT7A, FZD6	174	55	7720	4.84013	0.771773	0.168627	8.98686
KEGG_PATHWAY	mmu04360:Axon guidance	9	2.0316	0.0082756	SEMA5B, SEMA6A, UNC5B, EFNB3, PLXNB1, CXCR4, MAPK3, DPYSL5, NTN1	174	129	7720	3.09543	0.803828	0.165543	9.86061
KEGG_PATHWAY	mmu04320:Dorso-ventral axis formation	4	0.902935	0.0177094	NOTCH3, NOTCH2, NOTCH1, MAPK3	174	25	7720	7.09885	0.969868	0.295464	20.0059
KEGG_PATHWAY	mmu05144:Malaria	5	1.12867	0.0220387	HBA-A1, HBA-A2, LRP1, HBB-BS, HBB-BT	174	48	7720	4.62165	0.987322	0.32772	24.3004
KEGG_PATHWAY	mmu04330:Notch signaling pathway	5	1.12867	0.0235902	NOTCH3, NOTCH2, NOTCH1, HES5, DLL4	174	49	7720	4.52733	0.990713	0.322892	25.7871
KEGG_PATHWAY	mmu04932:Non-alcoholic fatty liver disease (NAFLD)	9	2.0316	0.0245716	NDUFV3, NDUFB4, NDUFA3, UQCR11, NDUFA4L2, NDUFA7, COX6B1, COX7C, NDUFC1	174	157	7720	2.54338	0.992374	0.312774	26.7136
KEGG_PATHWAY	mmu04080:Neuroactive ligand-receptor interaction	13	2.93454	0.0262036	OPRM1, GABRA2, DRD3, NPY2R, TRHR, HTR4, VIPR2, APLNR, P2RY1, HTR1D, NMBR, HTR2C, CHRNA10	174	285	7720	2.0238	0.994508	0.310468	28.2307
KEGG_PATHWAY	mmu04726:Serotonergic synapse	8	1.80587	0.0285623	DDC, MAPK3, HTR4, GNG11, HTR1D, GNG4, HTR2C, GNG7	174	132	7720	2.68896	0.996585	0.315214	30.3724
KEGG_PATHWAY	mmu04725:Cholinergic synapse	7	1.58014	0.04106	MAPK3, SLC18A3, GNG11, GNG4, KCNQ1, CHAT, GNG7	174	113	7720	2.74845	0.99973	0.401664	40.7717
KEGG_PATHWAY	mmu04727:GABAergic synapse	6	1.3544	0.0452525	SLC38A5, GABRA2, GNG11, GNG4, HAP1, GNG7	174	87	7720	3.05985	0.999886	0.413691	43.9265
KEGG_PATHWAY	mmu04512:ECM-receptor interaction	6	1.3544	0.0471448	VWF, LAMA4, COL4A1, HSPG2, ITGB4, COL11A2	174	88	7720	3.02508	0.999923	0.408947	45.2992
KEGG_PATHWAY	mmu04020:Calcium signaling pathway	9	2.0316	0.0490456	NOS1, ATP2B4, ATP2A3, PDE1C, TRHR, HTR4, CACNA1H, CACNA1E, HTR2C	174	180	7720	2.21839	0.999948	0.404749	46.6468

## Sheet: Egr1KO down
Category	Term	Count	%	PValue	Genes	List Total	Pop Hits	Pop Total	Fold Enrichment	Bonferroni	Benjamini	FDR
GOTERM_BP_DIRECT	GO:0006457~protein folding	13	3.05882	6.28652e-06	HSP90B1, PPIG, HSP90AA1, PDIA3, FKBP5, PPID, FKBP3, DNAJA1, HSPA4L, MKKS, CALR, HSPA8, DNAJA2	346	128	18082	5.30767	0.00901799	0.00901799	0.0103941
GOTERM_BP_DIRECT	GO:0006355~regulation of transcription, DNA-templated	71	16.7059	3.25145e-05	ZFP971, HLF, ZFP970, JDP2, GPBP1, PPARG, GM1818, PDLIM1, ESF1, ZFP934, DYNLL1, ZFP930, ZFP938, THRSP, 5430403G16RIK, GM4724, ZFP692, ZFP960, BEND5, LRIF1, SNAPC1, ELP6, BANP, ELL2, SLTM, PA2G4, 2210418O10RIK, ZFP791, ZFP965, ZFP966, ZFP968, GM14305, MCTS1, IRAK1BP1, ZFP825, CIART, ZBTB16, GM14401, GM14403, GM14440, TSC22D3, ZFP951, OVOL2, ETV5, HSPA8, 2700060E02RIK, ZFP52, ZFP51, CREB3, KLF9, NLK…	346	2279	18082	1.62811	0.0457734	0.0231548	0.0537482
GOTERM_BP_DIRECT	GO:0061077~chaperone-mediated protein folding	6	1.41176	0.000323776	FKBP5, PPID, FKBP3, CALR, CHORDC1, HSPA8	346	32	18082	9.79877	0.372892	0.144052	0.53401
GOTERM_BP_DIRECT	GO:0002230~positive regulation of defense response to virus by host	9	2.11765	0.00236952	IL4, ATP1B1, SCN1A, CREB3, SNRPB2, PEX13, DKKL1, ZCCHC17, MDH1	346	122	18082	3.85525	0.967239	0.57456	3.84664
GOTERM_BP_DIRECT	GO:0045019~negative regulation of nitric oxide biosynthetic process	4	0.941176	0.00264197	IL4, PTGIS, DYNLL1, CD34	346	15	18082	13.936	0.977899	0.533466	4.27992
GOTERM_BP_DIRECT	GO:0006665~sphingolipid metabolic process	5	1.17647	0.00473942	SERINC3, SERINC2, SPNS2, SPTSSB, ALOX12B	346	36	18082	7.25835	0.998936	0.680487	7.55453
GOTERM_BP_DIRECT	GO:0071677~positive regulation of mononuclear cell migration	3	0.705882	0.00941956	IL4, GM13306, CCL27B	346	8	18082	19.5975	0.999999	0.85748	14.4858
GOTERM_BP_DIRECT	GO:0006813~potassium ion transport	8	1.88235	0.0110194	KCNS3, ATP1B1, KCNC3, KCNAB3, KCNN2, SLC24A5, KCNIP4, KCNK4	346	127	18082	3.29198	1	0.864107	16.741
GOTERM_BP_DIRECT	GO:0042026~protein refolding	3	0.705882	0.0119591	HSP90AA1, HSPA8, DNAJA2	346	9	18082	17.42	1	0.854318	18.0395
GOTERM_BP_DIRECT	GO:0060048~cardiac muscle contraction	5	1.17647	0.0131017	ATP1B1, MYL4, SCN1B, TNNC1, TNNI1	346	48	18082	5.44376	1	0.850497	19.5927
GOTERM_BP_DIRECT	GO:0098779~mitophagy in response to mitochondrial depolarization	8	1.88235	0.0134194	OBSCN, ATP1B1, PIK3CA, PEX13, DKKL1, ZCCHC17, NEFM, MDH1	346	132	18082	3.16728	1	0.829641	20.0196
GOTERM_BP_DIRECT	GO:0098792~xenophagy	7	1.64706	0.0140705	ATP1B1, SCN1A, SNRPB2, PEX13, DKKL1, ZCCHC17, MDH1	346	103	18082	3.55166	1	0.817615	20.8879
GOTERM_BP_DIRECT	GO:0014883~transition between fast and slow fiber	3	0.705882	0.0147619	TNNC1, PPP3CA, TNNI1	346	10	18082	15.678	1	0.807662	21.8003
GOTERM_BP_DIRECT	GO:0006811~ion transport	20	4.70588	0.017289	GABRG2, SCN1A, GLRB, ATP1B1, SLC38A2, KCNC3, TRPC3, SCN1B, GABRA1, KCNAB3, TMC5, SLC24A5, ATP5F1, STIM2, KCNIP4, KCNK4, PKD2L2, KCNS3, KCNN2, SCNN1A	346	584	18082	1.78973	1	0.833888	25.0514
GOTERM_BP_DIRECT	GO:0008210~estrogen metabolic process	3	0.705882	0.0211139	SCHIP1, SULT1A1, GM21949	346	12	18082	13.065	1	0.871273	29.7318
GOTERM_BP_DIRECT	GO:0046855~inositol phosphate dephosphorylation	3	0.705882	0.0211139	IMPA1, SYNJ2, INPP5E	346	12	18082	13.065	1	0.871273	29.7318
GOTERM_BP_DIRECT	GO:0006120~mitochondrial electron transport, NADH to ubiquinone	3	0.705882	0.0211139	BDNF, NDUFV2, NDUFA10	346	12	18082	13.065	1	0.871273	29.7318
GOTERM_BP_DIRECT	GO:0098586~cellular response to virus	3	0.705882	0.0283919	FLT3, IL12A, MAPK11	346	14	18082	11.1986	1	0.925283	37.8889
GOTERM_BP_DIRECT	GO:0006950~response to stress	4	0.941176	0.0287255	HSP90B1, HSP90AA1, MAPK11, RCAN2	346	35	18082	5.97258	1	0.915463	38.2405
GOTERM_BP_DIRECT	GO:0045454~cell redox homeostasis	5	1.17647	0.0355155	AIFM3, PDIA3, TXNDC9, SCO2, GLRX	346	65	18082	4.02001	1	0.944697	45.0046
GOTERM_BP_DIRECT	GO:0006256~UDP catabolic process	2	0.470588	0.0377965	ENTPD4, GM21685	346	2	18082	52.2601	1	0.946182	47.1161
GOTERM_BP_DIRECT	GO:0006408~snRNA export from nucleus	2	0.470588	0.0377965	NCBP2, PHAX	346	2	18082	52.2601	1	0.946182	47.1161
GOTERM_BP_DIRECT	GO:1903244~positive regulation of cardiac muscle hypertrophy in response to stress	2	0.470588	0.0377965	TRPC3, PPP3CA	346	2	18082	52.2601	1	0.946182	47.1161
GOTERM_BP_DIRECT	GO:0034765~regulation of ion transmembrane transport	7	1.64706	0.0449565	KCNS3, SCN1A, KCNC3, SCN1B, KCNAB3, KCNIP4, KCNK4	346	135	18082	2.70978	1	0.963636	53.26
GOTERM_CC_DIRECT	GO:0005622~intracellular	63	14.8235	4.38323e-08	ZFP971, ZFP970, ATP1B1, ZMAT4, CRHBP, RAB1A, ZFP934, MAP3K6, STAC2, ZFP930, PIK3CA, MKKS, RAB6A, ZFP938, 5430403G16RIK, NET1, GM4724, ZFP960, HSP90AA1, VTI1B, 2210418O10RIK, ZFP965, ZFP966, ARL8B, ZFP968, NKIRAS1, GM14305, UBA52, ZFP825, IRAK1BP1, TRIM17, ASB11, GM14401, GM14403, GM14440, LINGO1, ZFP951, MRPL19, HSPA8, NEMF, ZFP52, ZFP51, MCF2, GM14410, MAPK11, MAPK10, MID1, GM20939, GM14296, RCA…	373	1599	19662	2.07688	1.45084e-05	1.45084e-05	5.94509e-05
GOTERM_CC_DIRECT	GO:0043209~myelin sheath	13	3.05882	0.000308165	ATP1B1, HSP90AA1, PDIA3, NDUFV2, ATP5F1, NEFH, HSPA5, NDUFA10, SNAP25, NEFM, UBA52, HSPA8, MDH1	373	192	19662	3.56912	0.0969871	0.0497301	0.417165
GOTERM_CC_DIRECT	GO:0005790~smooth endoplasmic reticulum	5	1.17647	0.00205979	HSP90B1, PDIA3, KCNN2, HSPA5, CALR	373	29	19662	9.08847	0.494645	0.203476	2.75788
GOTERM_CC_DIRECT	GO:0042470~melanosome	8	1.88235	0.00308012	HSP90B1, HSP90AA1, PDIA3, SLC24A5, SYTL2, HSPA5, RAB1A, HSPA8	373	101	19662	4.1753	0.639799	0.225295	4.09776
GOTERM_CC_DIRECT	GO:0034706~sodium channel complex	3	0.705882	0.00926979	SCN1A, SCN1B, SCNN1A	373	8	19662	19.7674	0.954161	0.460181	11.8663
GOTERM_CC_DIRECT	GO:0030424~axon	15	3.52941	0.0114179	GABRG2, SCN1A, IMPA1, SLC38A2, STMN2, SYT2, BDNF, PVALB, NEFH, SYNJ2, ROBO3, PAK1, SNAP25, HSPA8, NEFM	373	370	19662	2.13702	0.977653	0.469274	14.4231
GOTERM_CC_DIRECT	GO:0005788~endoplasmic reticulum lumen	7	1.64706	0.0141787	BDNF, HSP90B1, PDIA3, FLT3, SDF2L1, HSPA5, CALR	373	104	19662	3.548	0.991145	0.49097	17.6083
GOTERM_CC_DIRECT	GO:0030529~intracellular ribonucleoprotein complex	13	3.05882	0.0194873	MRPS35, KRR1, MRPL51, MRPL42, SNRPB2, SSB, NSRP1, ZCCHC17, PA2G4, MRPL19, MRPL55, ZRSR1, HSPA8	373	320	19662	2.14147	0.998517	0.557027	23.4266
GOTERM_CC_DIRECT	GO:0034663~endoplasmic reticulum chaperone complex	3	0.705882	0.0207865	HSP90B1, SDF2L1, HSPA5	373	12	19662	13.1783	0.999044	0.538161	24.7914
GOTERM_CC_DIRECT	GO:0048471~perinuclear region of cytoplasm	22	5.17647	0.023385	STX8, ICA1, HSP90AA1, STMN2, NELL1, PPARG, VTI1B, SERHL, CALR, HSP90B1, BDNF, EIF4E, CD34, SERBP1, DNAJA1, PER2, CDK2AP1, SYNJ2, SNAP25, 2700060E02RIK, HSPA8, SPP1	373	692	19662	1.67585	0.999603	0.543076	27.4536
GOTERM_CC_DIRECT	GO:0043025~neuronal cell body	18	4.23529	0.0262926	SCN1A, IMPA1, SLC38A2, HSP90AA1, CREB3, STMN2, VTI1B, RAB1A, KCNIP4, PHAX, BDNF, PVALB, PLXDC1, KCNN2, RHEB, SNAP25, HSPA8, GLRX	373	534	19662	1.77685	0.999852	0.55146	30.329
GOTERM_CC_DIRECT	GO:0005829~cytosol	46	10.8235	0.0293922	XDH, STX8, PPARG, ZBTB16, CALR, KCNIP4, RAB1A, ALDH3A1, IGTP, DYNLL1, SULT1A1, DNAJA1, PER2, MKKS, PAK1, RAB6A, FH1, PPP3CA, THRSP, SNAP25, SCNN1A, 2700060E02RIK, HSPA8, GLRX, DNAJA2, PSTPIP2, FMNL1, ICA1, HSP90AA1, FLT3, MYLK3, TLE6, VTI1B, MAPK11, HSP90B1, AKR1C18, RGS4, SERPINB8, VSNL1, PDE5A, HSPA4L, RHEB, PLA2G4B, UBA52, ADRA1D, MDH1	373	1784	19662	1.3592	0.999949	0.560839	33.2777
GOTERM_MF_DIRECT	GO:0003676~nucleic acid binding	52	12.2353	1.96125e-07	ZFP971, NCBP2, ZFP970, ZMAT4, ZFP934, ZFP930, SYNJ2, ZRSR1, ZFP938, 5430403G16RIK, GM4724, RPP25, KRR1, ZFP692, ZFP960, ZCCHC17, SLTM, 2210418O10RIK, ZFP791, ZFP965, ZFP966, ZFP968, GM14305, ZFP825, BC025920, SNRPB2, GM14401, GM14440, GM14403, ZFP951, GM14409, OVOL2, ZFP52, ZFP51, KLF9, ZFP119B, GM14410, SSB, ELAVL2, GM20939, GM14296, PNLDC1, GM14295, GM14412, GM14418, GM14326, GM14419, ZFP944, G…	337	1237	17446	2.1762	9.33513e-05	9.33513e-05	0.000280474
GOTERM_MF_DIRECT	GO:0051082~unfolded protein binding	8	1.88235	0.000596706	HSP90B1, HSP90AA1, DNAJA1, MKKS, HSPA5, CALR, HSPA8, DNAJA2	337	75	17446	5.52198	0.247321	0.132429	0.849959
GOTERM_MF_DIRECT	GO:0046872~metal ion binding	88	20.7059	0.0015373	PDP1, ZFP971, PNLIP, ZFP970, IMPA1, TNNC1, ZMAT4, SYT2, PPARG, PDLIM1, KCNIP4, MAP3K6, ZFP934, STAC2, PTGIS, PVALB, ZFP930, ALOX12B, ZRSR1, ZFP938, 2010111I01RIK, 5430403G16RIK, GM4724, ZFP692, ZFP960, BRCC3, AIFM3, NUDT12, STIM2, OLA1, ZCCHC17, RFWD2, SNRNP48, 2210418O10RIK, PDE5A, VSNL1, ZFP791, ZFP965, ZFP966, ZFP968, CHORDC1, GM14305, ZFP825, XDH, ZFAND6, BC025920, TRIM17, ZBTB16, CALR, GM144…	337	3355	17446	1.35786	0.519207	0.216596	2.17613
GOTERM_MF_DIRECT	GO:0008144~drug binding	8	1.88235	0.00596381	ATP1B1, GLRB, GABRA1, PYGM, SRP54A, PPARG, NPC1L1, PPP3CA	337	112	17446	3.69775	0.941998	0.509249	8.19859
GOTERM_MF_DIRECT	GO:0004683~calmodulin-dependent protein kinase activity	4	0.941176	0.00728013	CAMK1G, CAMK4, MYLK3, CAMKK1	337	21	17446	9.86068	0.969131	0.501227	9.92184
GOTERM_MF_DIRECT	GO:0031072~heat shock protein binding	5	1.17647	0.0188802	FKBP5, PPID, DNAJA1, HSPA8, DNAJA2	337	53	17446	4.88383	0.999885	0.779564	23.859
GOTERM_MF_DIRECT	GO:0005516~calmodulin binding	9	2.11765	0.024693	NDUFAF4, OBSCN, CAMK1G, CAMK4, KCNN2, ESRRG, IQGAP2, PPP3CA, CAMKK1	337	182	17446	2.55998	0.999993	0.817353	30.0621
GOTERM_MF_DIRECT	GO:0015643~toxic substance binding	3	0.705882	0.0288865	PHAX, NEFH, NEFM	337	14	17446	11.0933	0.999999	0.825191	34.2417
GOTERM_MF_DIRECT	GO:0004707~MAP kinase activity	3	0.705882	0.0288865	NLK, MAPK11, MAPK10	337	14	17446	11.0933	0.999999	0.825191	34.2417
GOTERM_MF_DIRECT	GO:0023026~MHC class II protein complex binding	3	0.705882	0.0329133	ATP1B1, HSP90AA1, HSPA8	337	15	17446	10.3537	1	0.829674	38.0354
GOTERM_MF_DIRECT	GO:0042277~peptide binding	6	1.41176	0.0338244	GPR22, CRHBP, PPID, CALR, 2010111I01RIK, HSPA8	337	93	17446	3.33991	1	0.805613	38.865
GOTERM_MF_DIRECT	GO:0005484~SNAP receptor activity	4	0.941176	0.033961	STX8, VTI1B, VAMP1, SNAP25	337	37	17446	5.5966	1	0.775778	38.9885
GOTERM_MF_DIRECT	GO:0031402~sodium ion binding	3	0.705882	0.0371451	ATP1B1, SCN1A, SLC24A5	337	16	17446	9.7066	1	0.777201	41.8021
GOTERM_MF_DIRECT	GO:0004622~lysophospholipase activity	3	0.705882	0.0371451	PLB1, ASPG, PLA2G4B	337	16	17446	9.7066	1	0.777201	41.8021
GOTERM_MF_DIRECT	GO:0005244~voltage-gated ion channel activity	7	1.64706	0.0452759	KCNS3, SCN1A, KCNC3, SCN1B, KCNAB3, KCNIP4, KCNK4	337	134	17446	2.70433	1	0.816675	48.4489
GOTERM_MF_DIRECT	GO:0005528~FK506 binding	3	0.705882	0.0461864	FKBP5, PPID, FKBP3	337	18	17446	8.62809	1	0.799664	49.1475
GOTERM_MF_DIRECT	GO:0003755~peptidyl-prolyl cis-trans isomerase activity	4	0.941176	0.0468058	PPIG, FKBP5, PPID, FKBP3	337	42	17446	4.93034	1	0.781548	49.6177
KEGG_PATHWAY	mmu04141:Protein processing in endoplasmic reticulum	11	2.58824	0.000731672	HERPUD1, HSP90B1, HSP90AA1, PDIA3, DNAJA1, HSPA4L, MAPK10, HSPA5, CALR, HSPA8, DNAJA2	137	168	7720	3.68961	0.144984	0.144984	0.923279
KEGG_PATHWAY	mmu04261:Adrenergic signaling in cardiomyocytes	9	2.11765	0.00488003	ATP1B1, MYL4, SCN1B, CREB3, TNNC1, PIK3CA, MAPK11, ADRA1D, PPP2R3C	137	150	7720	3.38102	0.648969	0.407522	6.01121
KEGG_PATHWAY	mmu04380:Osteoclast differentiation	8	1.88235	0.00669789	TNFRSF11B, CAMK4, PPARG, PIK3CA, MAPK11, PPP3CA, MAPK10, BLNK	137	126	7720	3.5778	0.762638	0.380839	8.16403
KEGG_PATHWAY	mmu04152:AMPK signaling pathway	8	1.88235	0.00698695	SCD3, CREB3, PFKFB3, PPARG, RHEB, PIK3CA, CAMKK1, PPP2R3C	137	127	7720	3.54963	0.776972	0.312789	8.50214
KEGG_PATHWAY	mmu04915:Estrogen signaling pathway	6	1.41176	0.0290675	HSP90B1, HSP90AA1, CREB3, FKBP5, PIK3CA, HSPA8	137	98	7720	3.45002	0.998187	0.717062	31.1902
KEGG_PATHWAY	mmu04664:Fc epsilon RI signaling pathway	5	1.17647	0.0315313	IL4, PIK3CA, MAPK11, MAPK10, PLA2G4B	137	68	7720	4.14341	0.998947	0.681052	33.3705
KEGG_PATHWAY	mmu04620:Toll-like receptor signaling pathway	6	1.41176	0.032533	TLR1, IL12A, PIK3CA, MAPK11, MAPK10, SPP1	137	101	7720	3.34755	0.999156	0.636188	34.2386
KEGG_PATHWAY	mmu04010:MAPK signaling pathway	10	2.35294	0.0343301	MAP3K6, BDNF, NLK, MAPK11, FGF12, PAK1, PPP3CA, MAPK10, PLA2G4B, HSPA8	137	253	7720	2.22729	0.999433	0.607203	35.77
KEGG_PATHWAY	mmu05145:Toxoplasmosis	6	1.41176	0.0489093	IGTP, IL12A, PIK3CA, MAPK11, MAPK10, HSPA8	137	113	7720	2.99205	0.999978	0.696495	47.0322

## Sheet: Tet1KO up
Category	Term	Count	%	PValue	Genes	List Total	Pop Hits	Pop Total	Fold Enrichment	Bonferroni	Benjamini	FDR
GOTERM_BP_DIRECT	GO:0006412~translation	31	6.99774	9.86885e-10	RPL36A, RPL13, RPL15, RPL36, RPL37, RPL38, RPS2, ITGAM, RPS27, RPS28, RPS29, RPL31, RPL9, RPL10A, RPL12, RPS27A, RPS23, RPSA, RPL35A, RPS9, RPS6, RPL28, RPS7, RPL41, RPL18A, SLC25A34, RPS16, RPS15, RPS13, RPL37A, RPS11	370	401	18082	3.778	2.16621e-06	2.16621e-06	1.7152e-06
GOTERM_BP_DIRECT	GO:0030154~cell differentiation	38	8.57788	1.75952e-06	RARRES2, CSPG4, PRRC2A, TNFSF12, DLK1, ZIC1, SOX9, MYT1, MDK, GATA2, METRN, PBXIP1, HLX, SMOC1, GPSM1, NFATC4, NKX2-2, ZBTB7B, FLT1, CEBPB, EFNB3, EPAS1, GPER1, SHANK1, KDR, RPS7, NOTCH3, DLX2, NOTCH2, HHEX, NOTCH1, SFRP1, HES5, DLL4, TENM3, RFX3, TMEM119, LRP4	370	780	18082	2.38086	0.0038547	0.00192921	0.00305799
GOTERM_BP_DIRECT	GO:0007219~Notch signaling pathway	13	2.93454	9.69859e-06	NOTCH3, NOTCH2, HHEX, NOTCH1, HES5, NRARP, DLL4, NEURL1B, NEURL1A, DLK1, SOX9, RPS27A, TGFB1	370	125	18082	5.08251	0.0210635	0.00707105	0.0168548
GOTERM_BP_DIRECT	GO:0045746~negative regulation of Notch signaling pathway	7	1.58014	3.31566e-05	DLX2, GATA2, NRARP, DLL4, NEURL1A, DLK1, MMP14	370	31	18082	11.0352	0.0701947	0.0180305	0.0576104
GOTERM_BP_DIRECT	GO:0002181~cytoplasmic translation	7	1.58014	5.75167e-05	GM10073, RPL35A, RPL31, RPL9, RPLP1, RPL15, RPL36	370	34	18082	10.0615	0.118608	0.0249344	0.0999167
GOTERM_BP_DIRECT	GO:0030097~hemopoiesis	10	2.25734	6.41676e-05	GATA2, HHEX, EPAS1, SFRP1, IKZF1, PDGFRB, HBB-BS, HBB-BT, CSF1R, KDR	370	86	18082	5.68259	0.131382	0.023202	0.111464
GOTERM_BP_DIRECT	GO:0021915~neural tube development	8	1.80587	7.44205e-05	ZFP36L1, NOTCH1, HES5, SFRP1, SALL1, PHGDH, TGFB1, DCHS1	370	51	18082	7.66592	0.150714	0.0230668	0.129264
GOTERM_BP_DIRECT	GO:0098869~cellular oxidant detoxification	4	0.902935	8.17693e-05	HBA-A1, HBA-A2, HBB-BS, HBB-BT	370	5	18082	39.0962	0.164304	0.0221865	0.14202
GOTERM_BP_DIRECT	GO:0045595~regulation of cell differentiation	7	1.58014	0.000128041	HMGB2, TCFL5, APC2, HES5, SOX17, SOX9, NKX2-2	370	39	18082	8.77159	0.245023	0.0307472	0.222302
GOTERM_BP_DIRECT	GO:0042274~ribosomal small subunit biogenesis	5	1.12867	0.000518762	RPS28, RPS16, RPS15, RPS6, RPS7	370	19	18082	12.8606	0.679854	0.107651	0.897785
GOTERM_BP_DIRECT	GO:0007275~multicellular organism development	38	8.57788	0.000607122	MFNG, CCDC85C, NNAT, CSPG4, TNFSF12, ZIC1, MYT1, MDK, PLPP3, METRN, NRARP, SMOC1, GPSM1, LFNG, NKX2-2, TRAF4, ZBTB7B, FLT1, EFNB3, EPAS1, IKZF1, TNFRSF14, CELSR1, KDR, NOTCH3, DLX2, NOTCH2, HHEX, NOTCH1, SFRP1, HES5, ID1, DLL4, HOPX, PDGFRB, RFX3, ID3, LRP4	370	1029	18082	1.80473	0.736325	0.11413	1.04995
GOTERM_BP_DIRECT	GO:0030279~negative regulation of ossification	5	1.12867	0.000775621	NOTCH1, SFRP1, SOX9, LRP4, TGFB1	370	21	18082	11.6358	0.817891	0.132317	1.3395
GOTERM_BP_DIRECT	GO:0000028~ribosomal small subunit assembly	5	1.12867	0.000775621	RPSA, RPS27, RPS28, RPS15, RPS2	370	21	18082	11.6358	0.817891	0.132317	1.3395
GOTERM_BP_DIRECT	GO:0030178~negative regulation of Wnt signaling pathway	7	1.58014	0.000952521	APC2, SFRP1, NFATC4, NOTUM, SOX17, APCDD1, LRP4	370	56	18082	6.10878	0.876533	0.148628	1.64263
GOTERM_BP_DIRECT	GO:0050731~positive regulation of peptidyl-tyrosine phosphorylation	9	2.0316	0.00108258	CSPG4, ADNP, VTN, TNFRSF14, TREM2, PLPP3, CD74, LRP4, TGFB1	370	101	18082	4.35478	0.907223	0.156188	1.86493
GOTERM_BP_DIRECT	GO:0009611~response to wounding	7	1.58014	0.0011476	ZFP36L1, HHEX, GRIN2C, ITGB4, ID3, MDK, TGFB1	370	58	18082	5.89814	0.919575	0.154671	1.97589
GOTERM_BP_DIRECT	GO:0072091~regulation of stem cell proliferation	4	0.902935	0.00123136	ZFP36L1, HMGB2, SOX18, SOX17	370	11	18082	17.771	0.933097	0.155518	2.11865
GOTERM_BP_DIRECT	GO:0001525~angiogenesis	14	3.16027	0.00131296	FLT1, EPAS1, CSPG4, HSPG2, MFGE8, TNFSF12, MMP14, NDNF, KDR, NOTCH1, DLL4, SOX18, SOX17, CALCRL	370	239	18082	2.86269	0.94408	0.156029	2.25754
GOTERM_BP_DIRECT	GO:0021879~forebrain neuron differentiation	4	0.902935	0.00161709	DLX2, SOX1, POU3F4, CSF1R	370	12	18082	16.2901	0.971344	0.1791	2.77357
GOTERM_BP_DIRECT	GO:0071294~cellular response to zinc ion	4	0.902935	0.00161709	TSPO, MT2, MT1, HVCN1	370	12	18082	16.2901	0.971344	0.1791	2.77357
GOTERM_BP_DIRECT	GO:0043524~negative regulation of neuron apoptotic process	11	2.48307	0.00168404	CEBPB, WFS1, APOE, HIPK2, ADNP, MT1, PARK2, MDK, NDNF, MT3, KDR	370	160	18082	3.35983	0.975266	0.176931	2.88683
GOTERM_BP_DIRECT	GO:0016477~cell migration	12	2.7088	0.00193661	TNS3, FLT1, APC2, CD248, PDGFRB, MMP14, MDK, SPATA13, EMP2, TGFB1, DCHS1, KDR	370	191	18082	3.07038	0.985807	0.191641	3.31296
GOTERM_BP_DIRECT	GO:0048821~erythrocyte development	5	1.12867	0.0020653	HBA-A1, HBA-A2, HBB-BS, HBB-BT, RPS6	370	27	18082	9.05005	0.989305	0.194342	3.5294
GOTERM_BP_DIRECT	GO:0043537~negative regulation of blood vessel endothelial cell migration	4	0.902935	0.00207058	APOE, DLL4, RGCC, TGFB1	370	13	18082	15.037	0.989429	0.186819	3.53828
GOTERM_BP_DIRECT	GO:0048469~cell maturation	6	1.3544	0.00215285	GATA2, EPAS1, HES5, SOX18, RFX3, KDR	370	45	18082	6.51604	0.991179	0.185905	3.67639
GOTERM_BP_DIRECT	GO:0000122~negative regulation of transcription from RNA polymerase II promoter	28	6.32054	0.00221092	WFS1, SPI1, CIC, SOX9, TGFB1, GATA2, NRARP, SOX18, NFATC4, SOX17, SREBF1, ZBTB20, EPAS1, IKZF1, PARK2, NOTCH3, DLX2, HHEX, NOTCH2, NOTCH1, ZBED6, HES5, ID1, DLL4, SALL1, HIPK2, HOPX, ID3	370	729	18082	1.87705	0.992237	0.183257	3.77377
GOTERM_BP_DIRECT	GO:0007155~cell adhesion	21	4.74041	0.00238982	CDHR1, ZAN, ITGB4, EFS, VTN, BCAM, MFGE8, CELSR1, ITGAM, PLPP3, DCHS1, PCDHGB4, VWF, LAMB2, PGM5, HES5, LAMC3, TENM3, CX3CR1, TRIP6, EMP2	370	485	18082	2.11603	0.994763	0.189478	4.07318
GOTERM_BP_DIRECT	GO:0007263~nitric oxide mediated signal transduction	4	0.902935	0.00319587	APOE, MT2, MT1, NDNF	370	15	18082	13.0321	0.999112	0.236802	5.41138
GOTERM_BP_DIRECT	GO:0010629~negative regulation of gene expression	14	3.16027	0.00320636	ZBTB20, HMGB2, AIF1, ADNP, GPER1, ACACB, PARK2, SOX9, MYT1, TGFB1, SFRP1, ID1, DLL4, ID3	370	265	18082	2.58183	0.999132	0.229784	5.42868
GOTERM_BP_DIRECT	GO:0043086~negative regulation of catalytic activity	5	1.12867	0.00347305	NOTCH1, TMBIM1, ACACB, PPP1R14B, PPP1R14A	370	31	18082	7.8823	0.999518	0.238707	5.86748
GOTERM_BP_DIRECT	GO:2001238~positive regulation of extrinsic apoptotic signaling pathway	5	1.12867	0.00390626	LTBR, SFRP1, PYCARD, GPER1, TNFSF12	370	32	18082	7.63598	0.999814	0.256393	6.57615
GOTERM_BP_DIRECT	GO:0008284~positive regulation of cell proliferation	22	4.96614	0.00397211	CD248, CST3, ROMO1, RPS9, GPER1, SOX9, NTN1, TGFB1, S100A13, KDR, NOTCH2, TNS3, NOTCH1, SFRP1, HES5, HLX, HIPK2, PDGFRB, MYEOV2, CALCRL, EMP2, CSF1R	370	542	18082	1.98366	0.999839	0.252638	6.68344
GOTERM_BP_DIRECT	GO:0060956~endocardial cell differentiation	3	0.677201	0.00398734	NOTCH1, SOX18, SOX17	370	5	18082	29.3222	0.999845	0.2464	6.70824
GOTERM_BP_DIRECT	GO:0001942~hair follicle development	6	1.3544	0.00407804	SOX21, SOX18, CELSR1, APCDD1, SOX9, LRP4	370	52	18082	5.63888	0.999873	0.244443	6.85577
GOTERM_BP_DIRECT	GO:0050679~positive regulation of epithelial cell proliferation	7	1.58014	0.00456579	NME2, NOTCH1, SFRP1, ID1, SOX9, TGFB1, KDR	370	76	18082	4.50121	0.999957	0.262427	7.64542
GOTERM_BP_DIRECT	GO:0090090~negative regulation of canonical Wnt signaling pathway	8	1.80587	0.00490063	NOTCH1, APC2, SFRP1, NOTUM, PARK2, SOX17, SOX9, LRP4	370	102	18082	3.83296	0.999979	0.271783	8.18386
GOTERM_BP_DIRECT	GO:0071456~cellular response to hypoxia	8	1.80587	0.0051683	ZFP36L1, ACAA2, EPAS1, SFRP1, RGCC, AQP1, NDNF, MT3	370	103	18082	3.79575	0.999989	0.277449	8.61216
GOTERM_BP_DIRECT	GO:0008104~protein localization	7	1.58014	0.00551802	PALM, APOE, GRIN2C, HSPG2, KIF26A, HAP1, LRP4	370	79	18082	4.33028	0.999995	0.286361	9.16891
GOTERM_BP_DIRECT	GO:0002376~immune system process	17	3.83747	0.00560879	HMGB2, CD300LD3, IFITM2, IFITM3, PGLYRP1, H2-AB1, GPER1, C1QC, CD74, C1QA, TRIM56, SMPDL3B, SERPINA3G, PYCARD, H2-AA, TBKBP1, CSF1R	370	383	18082	2.16918	0.999996	0.283713	9.31289
GOTERM_BP_DIRECT	GO:0048597~post-embryonic camera-type eye morphogenesis	3	0.677201	0.00590048	HMGN1, FLT1, KDR	370	6	18082	24.4351	0.999998	0.289538	9.77412
GOTERM_BP_DIRECT	GO:0007601~visual perception	9	2.0316	0.00599825	CRYBB1, C1QTNF5, LAMB2, EPAS1, WFS1, LAMC3, DLL4, TH, RLBP1	370	133	18082	3.30701	0.999998	0.28724	9.92821
GOTERM_BP_DIRECT	GO:0045747~positive regulation of Notch signaling pathway	5	1.12867	0.00662435	NOTCH1, MFNG, HES5, DLL4, LFNG	370	37	18082	6.60409	1	0.305609	10.9092
GOTERM_BP_DIRECT	GO:0043491~protein kinase B signaling	5	1.12867	0.00728679	ZFP36L1, P2RY12, SOX9, TGFB1, MT3	370	38	18082	6.4303	1	0.323984	11.9361
GOTERM_BP_DIRECT	GO:0007507~heart development	13	2.93454	0.00760583	ZFP36L1, GATA2, NOTCH1, ID1, SALL1, TH, HOPX, NFATC4, SOX18, CALCRL, ID3, SOX9, TGFB1	370	261	18082	2.43415	1	0.329019	12.4267
GOTERM_BP_DIRECT	GO:0071560~cellular response to transforming growth factor beta stimulus	6	1.3544	0.00804673	ZFP36L1, SFRP1, ID1, CX3CR1, SOX9, TGFB1	370	61	18082	4.80691	1	0.337953	13.1005
GOTERM_BP_DIRECT	GO:0003179~heart valve morphogenesis	3	0.677201	0.00814964	FGFRL1, SOX9, TGFB1	370	7	18082	20.9444	1	0.335169	13.257
GOTERM_BP_DIRECT	GO:0006084~acetyl-CoA metabolic process	3	0.677201	0.00814964	ACAA2, FASN, ACACB	370	7	18082	20.9444	1	0.335169	13.257
GOTERM_BP_DIRECT	GO:0050728~negative regulation of inflammatory response	7	1.58014	0.00875917	SMPDL3B, APOE, PGLYRP1, WFDC1, MVK, GPER1, CALCRL	370	87	18082	3.93209	1	0.348928	14.1788
GOTERM_BP_DIRECT	GO:0030335~positive regulation of cell migration	11	2.48307	0.00902283	NOTCH1, FLT1, AIF1, PDGFRB, GPER1, AQP1, TRIP6, MMP14, TGFB1, CSF1R, KDR	370	203	18082	2.64814	1	0.351115	14.5747
GOTERM_BP_DIRECT	GO:0035924~cellular response to vascular endothelial growth factor stimulus	4	0.902935	0.00973411	NOTCH1, FLT1, DLL4, KDR	370	22	18082	8.8855	1	0.366712	15.6341
GOTERM_BP_DIRECT	GO:0043011~myeloid dendritic cell differentiation	4	0.902935	0.00973411	NOTCH2, LTBR, SPI1, TGFB1	370	22	18082	8.8855	1	0.366712	15.6341
GOTERM_BP_DIRECT	GO:0014068~positive regulation of phosphatidylinositol 3-kinase signaling	6	1.3544	0.00981642	FLT1, PLXNB1, PDGFRB, GPER1, SOX9, KDR	370	64	18082	4.58159	1	0.363082	15.7559
GOTERM_BP_DIRECT	GO:0042493~response to drug	15	3.386	0.0101961	SREBF1, TSPO, HMGB2, MYO6, SLC6A11, CST3, ACACB, AQP1, MDK, TGFB1, KDR, CYBA, SFRP1, TBXA2R, WFDC1	370	339	18082	2.1624	1	0.36814	16.3155
GOTERM_BP_DIRECT	GO:0048565~digestive tract development	5	1.12867	0.0103691	GATA2, ITGB4, NKX2-2, TGFB1, DCHS1	370	42	18082	5.81789	1	0.367187	16.5694
GOTERM_BP_DIRECT	GO:0002315~marginal zone B cell differentiation	3	0.677201	0.0107204	NOTCH2, MFNG, LFNG	370	8	18082	18.3264	1	0.371166	17.0826
GOTERM_BP_DIRECT	GO:0001570~vasculogenesis	6	1.3544	0.0125682	ZFP36L1, HHEX, SOX18, SOX17, TGFB1, KDR	370	68	18082	4.31208	1	0.413678	19.7336
GOTERM_BP_DIRECT	GO:0006364~rRNA processing	8	1.80587	0.0148533	RPL35A, RPS28, RPS16, RPS15, EXOSC5, NPM3, RPS6, RPS7	370	126	18082	3.10287	1	0.461928	22.9014
GOTERM_BP_DIRECT	GO:0070374~positive regulation of ERK1 and ERK2 cascade	10	2.25734	0.0153088	PYCARD, PDGFRB, GPER1, TREM2, NTSR2, CD74, TGFB1, CSF1R, MT3, KDR	370	188	18082	2.59948	1	0.465854	23.5187
GOTERM_BP_DIRECT	GO:0050768~negative regulation of neurogenesis	4	0.902935	0.0154786	NOTCH1, DYNLT1F, MT3, DYNLT1B	370	26	18082	7.5185	1	0.463434	23.7475
GOTERM_BP_DIRECT	GO:0045662~negative regulation of myoblast differentiation	4	0.902935	0.0154786	NOTCH1, ID3, SOX9, TGFB1	370	26	18082	7.5185	1	0.463434	23.7475
GOTERM_BP_DIRECT	GO:0050680~negative regulation of epithelial cell proliferation	6	1.3544	0.0158	GKN3, SFRP1, CDKN2B, WFDC1, SOX9, TGFB1	370	72	18082	4.07252	1	0.464337	24.1791
GOTERM_BP_DIRECT	GO:0043434~response to peptide hormone	6	1.3544	0.0166868	HHEX, SERPINA3N, SERPINA3M, SERPINA3G, TH, SERPINA3C	370	73	18082	4.01673	1	0.476914	25.3577
GOTERM_BP_DIRECT	GO:0060253~negative regulation of glial cell proliferation	3	0.677201	0.0167711	NOTCH1, TSPO, CDKN2B	370	10	18082	14.6611	1	0.47275	25.4688
GOTERM_BP_DIRECT	GO:0030325~adrenal gland development	4	0.902935	0.0171552	TSPO, SALL1, PDGFRB, MDK	370	27	18082	7.24004	1	0.474692	25.9733
GOTERM_BP_DIRECT	GO:0001666~response to hypoxia	10	2.25734	0.0173473	CYBA, ALAS2, FLT1, EPAS1, TH, CST3, MMP14, TGFB1, MT3, KDR	370	192	18082	2.54533	1	0.472808	26.2243
GOTERM_BP_DIRECT	GO:0045087~innate immune response	16	3.61174	0.017377	HMGB2, IFITM2, IFITM3, PGLYRP1, GPER1, C1QC, C1QA, TRIM56, CYBA, SMPDL3B, PYCARD, TREM2, TBKBP1, PPP1R14B, CSF1R, TYROBP	370	400	18082	1.95481	1	0.467825	26.2631
GOTERM_BP_DIRECT	GO:0006979~response to oxidative stress	8	1.80587	0.019425	NDUFB4, EPAS1, APOE, CST3, PARK2, MMP14, MT3, NAPRT	370	133	18082	2.93957	1	0.500663	28.8889
GOTERM_BP_DIRECT	GO:0008347~glial cell migration	3	0.677201	0.0202244	P2RY12, TSPO, CSPG4	370	11	18082	13.3283	1	0.509272	29.8898
GOTERM_BP_DIRECT	GO:0048708~astrocyte differentiation	3	0.677201	0.0202244	NOTCH1, HES5, NKX2-2	370	11	18082	13.3283	1	0.509272	29.8898
GOTERM_BP_DIRECT	GO:0043065~positive regulation of apoptotic process	14	3.16027	0.0206408	TSPO, GPER1, RPS6, TGFB1, NOTCH2, NOTCH1, RPS29, SFRP1, PYCARD, PDGFRB, NFATC4, ID3, NEURL1A, BMF	370	335	18082	2.04234	1	0.510966	30.4059
GOTERM_BP_DIRECT	GO:0097421~liver regeneration	4	0.902935	0.0208011	CEBPB, RPS16, VTN, TGFB1	370	29	18082	6.74073	1	0.50828	30.6036
GOTERM_BP_DIRECT	GO:0060999~positive regulation of dendritic spine development	4	0.902935	0.0208011	PALM, APOE, NEURL1A, SHANK1	370	29	18082	6.74073	1	0.50828	30.6036
GOTERM_BP_DIRECT	GO:0045944~positive regulation of transcription from RNA polymerase II promoter	31	6.99774	0.0215549	HMGB2, SOX1, SPI1, ZIC1, SOX9, MYT1, TGFB1, GATA2, SOX18, NFATC4, SOX17, MLLT6, NKX2-2, ZBTB7B, SREBF1, CEBPB, MYO6, EPAS1, IKZF1, GPER1, PARK2, NOTCH3, DLX2, HHEX, NOTCH1, NME2, HES5, SALL1, HIPK2, RGCC, RFX3	370	995	18082	1.52259	1	0.515532	31.5263
GOTERM_BP_DIRECT	GO:0048535~lymph node development	4	0.902935	0.0227708	LTBR, IKZF1, CD248, TGFB1	370	30	18082	6.51604	1	0.529813	32.9902
GOTERM_BP_DIRECT	GO:0032570~response to progesterone	4	0.902935	0.0227708	SREBF1, TSPO, NKX2-2, TGFB1	370	30	18082	6.51604	1	0.529813	32.9902
GOTERM_BP_DIRECT	GO:0016337~single organismal cell-cell adhesion	7	1.58014	0.0233451	RPSA, CLDN5, CD53, SOX9, NTN1, ITGAM, PLPP3	370	108	18082	3.16752	1	0.533502	33.6713
GOTERM_BP_DIRECT	GO:0048661~positive regulation of smooth muscle cell proliferation	6	1.3544	0.0238259	NOTCH3, CYBA, HES5, AIF1, PDGFRB, CALCRL	370	80	18082	3.66527	1	0.535649	34.2365
GOTERM_BP_DIRECT	GO:0010038~response to metal ion	3	0.677201	0.0239458	MT2, MT1, MT3	370	12	18082	12.2176	1	0.532337	34.3768
GOTERM_BP_DIRECT	GO:0006123~mitochondrial electron transport, cytochrome c to oxygen	3	0.677201	0.0239458	COX8A, COX4I2, COX7C	370	12	18082	12.2176	1	0.532337	34.3768
GOTERM_BP_DIRECT	GO:0008360~regulation of cell shape	8	1.80587	0.0240602	PALM, MYO10, PLXNB1, WIPF1, CDC42EP4, S100A13, CSF1R, KDR	370	139	18082	2.81268	1	0.529014	34.5103
GOTERM_BP_DIRECT	GO:0050767~regulation of neurogenesis	4	0.902935	0.0248384	NOTCH1, HMGB2, HES5, DLL4	370	31	18082	6.30584	1	0.535499	35.4121
GOTERM_BP_DIRECT	GO:0006954~inflammatory response	14	3.16027	0.0249316	CYBA, GGT5, HMGB2, RARRES2, LTBR, SMPDL3B, AIF1, CSPG4, TBXA2R, PYCARD, TNFRSF14, GPER1, TGFB1, CSF1R	370	344	18082	1.98891	1	0.53194	35.5192
GOTERM_BP_DIRECT	GO:0008285~negative regulation of cell proliferation	15	3.386	0.0267727	IFITM3, WDR6, FGFRL1, GPER1, SOX9, TGFB1, NOTCH2, KISS1R, NOTCH1, CDKN2B, SFRP1, DLL4, RGCC, NEURL1A, CSF1R	370	384	18082	1.90899	1	0.552895	37.6029
GOTERM_BP_DIRECT	GO:0001649~osteoblast differentiation	7	1.58014	0.028361	ALPL, SFRP1, RPS15, FASN, LRRC17, RPS11, TMEM119	370	113	18082	3.02736	1	0.569165	39.3492
GOTERM_BP_DIRECT	GO:0045892~negative regulation of transcription, DNA-templated	20	4.51467	0.0289042	ZBTB20, HMGB2, CEBPB, IKZF1, SPI1, SOX9, TGFB1, HHEX, NOTCH1, SFRP1, ZBED6, HES5, PBXIP1, ID1, SALL1, RFX3, SOX18, ID3, LHX9, MT3	370	579	18082	1.68809	1	0.571344	39.9359
GOTERM_BP_DIRECT	GO:0030198~extracellular matrix organization	7	1.58014	0.0294429	LAMB2, LAMC3, SMOC1, HSPG2, VTN, SOX9, NDNF	370	114	18082	3.00081	1	0.573404	40.5123
GOTERM_BP_DIRECT	GO:0007389~pattern specification process	5	1.12867	0.0305423	MFNG, APC2, ZIC1, LFNG, DCHS1	370	58	18082	4.21295	1	0.582258	41.6727
GOTERM_BP_DIRECT	GO:0030949~positive regulation of vascular endothelial growth factor receptor signaling pathway	3	0.677201	0.0321444	FLT1, MT3, KDR	370	14	18082	10.4722	1	0.596587	43.3254
GOTERM_BP_DIRECT	GO:0019886~antigen processing and presentation of exogenous peptide antigen via MHC class II	3	0.677201	0.0321444	H2-AA, H2-AB1, CD74	370	14	18082	10.4722	1	0.596587	43.3254
GOTERM_BP_DIRECT	GO:0048715~negative regulation of oligodendrocyte differentiation	3	0.677201	0.0321444	DLX2, NOTCH1, HES5	370	14	18082	10.4722	1	0.596587	43.3254
GOTERM_BP_DIRECT	GO:0007420~brain development	10	2.25734	0.0333961	HES5, SLC6A11, ID1, NNAT, HSPG2, CST3, POU3F4, NEURL1A, ZIC1, MT3	370	216	18082	2.26251	1	0.606217	44.5859
GOTERM_BP_DIRECT	GO:0031667~response to nutrient levels	4	0.902935	0.0340836	CYBA, TH, CST3, ACACB	370	35	18082	5.58517	1	0.609267	45.2669
GOTERM_BP_DIRECT	GO:0001934~positive regulation of protein phosphorylation	9	2.0316	0.0354635	RARRES2, AIF1, HIPK2, GPER1, SOX9, TGFB1, CSF1R, MT3, KDR	370	184	18082	2.39039	1	0.619603	46.6101
GOTERM_BP_DIRECT	GO:0050921~positive regulation of chemotaxis	3	0.677201	0.036598	RARRES2, PDGFRB, TGFB1	370	15	18082	9.77405	1	0.62694	47.691
GOTERM_BP_DIRECT	GO:0030513~positive regulation of BMP signaling pathway	4	0.902935	0.0366363	NOTCH2, NOTCH1, HES5, KDR	370	36	18082	5.43003	1	0.622928	47.7272
GOTERM_BP_DIRECT	GO:0045766~positive regulation of angiogenesis	7	1.58014	0.037777	GATA2, FLT1, HIPK2, CX3CR1, TBXA2R, AQP1, KDR	370	121	18082	2.82721	1	0.630069	48.7925
GOTERM_BP_DIRECT	GO:0031648~protein destabilization	4	0.902935	0.0392845	ID1, ISOC2A, PARK2, SOX17	370	37	18082	5.28327	1	0.640447	50.1691
GOTERM_BP_DIRECT	GO:0030326~embryonic limb morphogenesis	5	1.12867	0.039657	NOTCH2, NOTCH1, SP8, SP9, LRP4	370	63	18082	3.87859	1	0.639738	50.5039
GOTERM_BP_DIRECT	GO:0002432~granuloma formation	2	0.451467	0.0403987	UNC13D, CEBPB	370	2	18082	48.8703	1	0.64249	51.1641
GOTERM_BP_DIRECT	GO:0002588~positive regulation of antigen processing and presentation of peptide antigen via MHC class II	2	0.451467	0.0403987	PYCARD, TREM2	370	2	18082	48.8703	1	0.64249	51.1641
GOTERM_BP_DIRECT	GO:1902367~negative regulation of Notch signaling pathway involved in somitogenesis	2	0.451467	0.0403987	NRARP, LFNG	370	2	18082	48.8703	1	0.64249	51.1641
GOTERM_BP_DIRECT	GO:0052314~phytoalexin metabolic process	2	0.451467	0.0403987	DDC, TH	370	2	18082	48.8703	1	0.64249	51.1641
GOTERM_BP_DIRECT	GO:1901666~positive regulation of NAD+ ADP-ribosyltransferase activity	2	0.451467	0.0403987	HMGN1, TGFB1	370	2	18082	48.8703	1	0.64249	51.1641
GOTERM_BP_DIRECT	GO:0033076~isoquinoline alkaloid metabolic process	2	0.451467	0.0403987	DDC, TH	370	2	18082	48.8703	1	0.64249	51.1641
GOTERM_BP_DIRECT	GO:2000406~positive regulation of T cell migration	3	0.677201	0.0412728	AIF1, PYCARD, TNFRSF14	370	16	18082	9.16318	1	0.646372	51.9315
GOTERM_BP_DIRECT	GO:2000353~positive regulation of endothelial cell apoptotic process	3	0.677201	0.0412728	CD248, RGCC, GPER1	370	16	18082	9.16318	1	0.646372	51.9315
GOTERM_BP_DIRECT	GO:0030879~mammary gland development	4	0.902935	0.0420271	FASN, SOX9, NTN1, TGFB1	370	38	18082	5.14424	1	0.649066	52.5846
GOTERM_BP_DIRECT	GO:0042060~wound healing	6	1.3544	0.0433611	NOTCH2, ARHGEF19, PDGFRB, CELSR1, AQP1, TGFB1	370	94	18082	3.11938	1	0.656738	53.7191
GOTERM_BP_DIRECT	GO:0048146~positive regulation of fibroblast proliferation	5	1.12867	0.0436914	RASGRF1, PDGFRB, AQP1, CD74, TGFB1	370	65	18082	3.75925	1	0.655574	53.996
GOTERM_BP_DIRECT	GO:0018108~peptidyl-tyrosine phosphorylation	5	1.12867	0.0436914	FLT1, ABI3, PDGFRB, CSF1R, KDR	370	65	18082	3.75925	1	0.655574	53.996
GOTERM_BP_DIRECT	GO:0001889~liver development	6	1.3544	0.0450379	VWF, HHEX, NOTCH2, NOTCH1, HLX, SLCO2B1	370	95	18082	3.08654	1	0.663	55.1089
GOTERM_BP_DIRECT	GO:0007399~nervous system development	14	3.16027	0.0457893	EFNB3, SOX1, GPER1, SHANK1, MYT1, ZIC1, NDNF, ITM2A, METRN, FRMD7, HES5, DLL4, GPSM1, NKX2-2	370	377	18082	1.81481	1	0.665288	55.7189
GOTERM_BP_DIRECT	GO:0006461~protein complex assembly	5	1.12867	0.0457918	HES5, VAMP8, SHANK1, SOX9, CD74	370	66	18082	3.70229	1	0.661429	55.7209
GOTERM_BP_DIRECT	GO:0048839~inner ear development	5	1.12867	0.0457918	C1QTNF5, MYO6, POU3F4, PDGFRB, TGFB1	370	66	18082	3.70229	1	0.661429	55.7209
GOTERM_BP_DIRECT	GO:0030182~neuron differentiation	7	1.58014	0.0460109	GATA2, NOTCH1, CEBPB, HES5, ID1, HIPK2, ID3	370	127	18082	2.69364	1	0.659381	55.8972
GOTERM_BP_DIRECT	GO:0050678~regulation of epithelial cell proliferation	3	0.677201	0.0461579	HMGN1, NOTCH1, HES5	370	17	18082	8.62417	1	0.656777	56.0153
GOTERM_BP_DIRECT	GO:0042789~mRNA transcription from RNA polymerase II promoter	3	0.677201	0.0461579	SREBF1, SOX18, SOX17	370	17	18082	8.62417	1	0.656777	56.0153
GOTERM_BP_DIRECT	GO:0002437~inflammatory response to antigenic stimulus	3	0.677201	0.0461579	NOTCH2, NOTCH1, HMGB2	370	17	18082	8.62417	1	0.656777	56.0153
GOTERM_BP_DIRECT	GO:0014002~astrocyte development	3	0.677201	0.0461579	LAMB2, LAMC3, MT3	370	17	18082	8.62417	1	0.656777	56.0153
GOTERM_BP_DIRECT	GO:0001503~ossification	6	1.3544	0.046753	PAM16, LRRC17, RPL38, MMP14, TMEM119, SOX9	370	96	18082	3.05439	1	0.657828	56.4898
GOTERM_BP_DIRECT	GO:0042130~negative regulation of T cell proliferation	4	0.902935	0.0477924	CEBPB, H2-AA, H2-AB1, TGFB1	370	40	18082	4.88703	1	0.662368	57.307
GOTERM_BP_DIRECT	GO:0001569~patterning of blood vessels	4	0.902935	0.0477924	FLT1, NRARP, DLL4, NFATC4	370	40	18082	4.88703	1	0.662368	57.307
GOTERM_BP_DIRECT	GO:0048568~embryonic organ development	4	0.902935	0.0477924	ZFP36L1, HHEX, PDGFRB, SOX17	370	40	18082	4.88703	1	0.662368	57.307
GOTERM_BP_DIRECT	GO:0007492~endoderm development	4	0.902935	0.0477924	HHEX, NOTCH1, SOX17, TGFB1	370	40	18082	4.88703	1	0.662368	57.307
GOTERM_BP_DIRECT	GO:0001843~neural tube closure	6	1.3544	0.0485065	SFRP1, SALL1, CELSR1, VASP, TGFB1, RPS7	370	97	18082	3.0229	1	0.664256	57.86
GOTERM_BP_DIRECT	GO:0045893~positive regulation of transcription, DNA-templated	19	4.28894	0.0493304	SREBF1, HMGB2, CEBPB, IKZF1, SPI1, SOX9, ZIC1, MDK, TGFB1, NOTCH1, SFRP1, HES5, SALL1, HIPK2, RFX3, SOX18, SOX17, RHOG, MT3	370	576	18082	1.61204	1	0.666939	58.4898
GOTERM_CC_DIRECT	GO:0005840~ribosome	31	6.99774	5.52969e-19	RPL36A, RPL13, RPL15, RPL36, RPL38, RPS2, ITGAM, RPS27, RPS28, RPS29, RPL31, RPL9, RPLP1, RPL10A, RPL12, RPS27A, RPS23, MT3, RPSA, RPL35A, RPS9, RPS6, RPL28, RPS7, RPL41, RPL18A, RPS16, RPS15, RPS13, RPL37A, RPS11	386	188	19662	8.39932	1.8801e-16	1.8801e-16	7.53025e-16
GOTERM_CC_DIRECT	GO:0022627~cytosolic small ribosomal subunit	16	3.61174	5.78345e-14	RPSA, RPS9, RPS6, RPS2, RPS7, HBA-A1, HBA-A2, RPS27, RPS28, RPS29, RPS16, RPS15, RPS13, RPS11, RPS27A, RPS23	386	53	19662	15.3775	1.96665e-11	9.83325e-12	7.87703e-11
GOTERM_CC_DIRECT	GO:0022625~cytosolic large ribosomal subunit	16	3.61174	2.57959e-10	GM10073, RPL35A, RPL36A, RPL13, RPL15, RPL36, RPL37, RPL38, RPL28, RPL18A, RPL31, RPL9, RPLP1, RPL37A, RPL12, RPL10A	386	91	19662	8.9561	8.7706e-08	2.92353e-08	3.51284e-07
GOTERM_CC_DIRECT	GO:0030529~intracellular ribonucleoprotein complex	27	6.09481	1.04738e-09	RPL13, RPL15, RPL36, RPL38, RPS2, ZFP36L1, RPS28, RPS29, RPL31, RPL9, RPLP1, RPL10A, RPL12, RPS27A, RPS23, RPSA, RPL35A, RPS9, RPS6, RPL28, RPS7, RPL18A, RPS16, RPS15, RPS13, RPL37A, RPS11	386	320	19662	4.29788	3.56108e-07	8.90271e-08	1.4263e-06
GOTERM_CC_DIRECT	GO:0016020~membrane	194	43.7923	2.59476e-09	RPL13, AIF1, FGFRL1, RPL15, CD53, AQP1, APOE, GRIN2C, RPL12, GNG5, HIGD1B, EFNB3, CDHR1, PLD4, UNC13D, RPS16, RPS15, CX3CR1, PDGFRB, RPS13, RPS11, FAM163A, PALM, MFNG, TRHR, PRRC2A, FCGRT, CD74, TMCC2, CDC42EP4, LFNG, RPS23, TYROBP, RPSA, MLC1, RPS9, CELSR1, ACACB, RPS6, ATP13A5, RPS7, KDR, NOTCH3, GGT5, NOTCH2, GNGT2, NOTCH1, RPL18A, ATP2A3, TMEM119, LTC4S, APCDD1, HVCN1, KISS1R, SMPDL3B, ATP5L,…	386	6998	19662	1.41211	8.82219e-07	1.76444e-07	3.53351e-06
GOTERM_CC_DIRECT	GO:0015935~small ribosomal subunit	10	2.25734	2.73126e-09	RPSA, RPS28, RPS16, RPS29, RPS15, RPS9, RPS6, RPS2, RPS27A, RPS23	386	29	19662	17.5648	9.28628e-07	1.54771e-07	3.71939e-06
GOTERM_CC_DIRECT	GO:0005925~focal adhesion	28	6.32054	1.64567e-08	CSPG4, RPL38, RPS2, APBB1IP, RPS29, RPL31, RPL9, SNTB1, RPL10A, RPL12, RHOG, FLT1, HSPG2, RPS9, MMP14, VASP, RPS7, TNS3, CYBA, TNS1, PGM5, RPS16, RPS15, PDGFRB, RPS13, RPL37A, RPS11, TRIP6	386	391	19662	3.64772	5.59525e-06	7.99323e-07	2.24104e-05
GOTERM_CC_DIRECT	GO:0070062~extracellular exosome	92	20.7675	5.67158e-08	TSPO, RARRES2, NAAA, RPL15, CLDN5, PGLYRP1, CSPG4, SERPINA3C, BCAM, VTN, CD53, AQP1, RPS2, C1QC, HIST2H2AA1, SMPDL3B, APOE, ATP5L, RPL12, DDAH2, GNG5, RHOG, RPS27A, SMIM1, ACAA2, DDC, RPL35A, MYO6, SOGA1, CST3, MFGE8, VASP, PCDHGB5, NAPRT, ENO1B, C1QA, NME2, SERPINA3N, SERPINA3M, RPS16, VAMP8, RPS13, PDGFRB, MVK, HBB-BS, HBB-BT, RPS11, ALPL, HIST1H4N, NDUFB4, CARHSP1, FTL1, IFITM3, CD248, ITGB4, …	386	2674	19662	1.75254	1.92832e-05	2.41042e-06	7.72346e-05
GOTERM_CC_DIRECT	GO:0005743~mitochondrial inner membrane	24	5.41761	2.61988e-06	ACAA2, NDUFB4, SQRDL, 2410015M20RIK, NDUFA3, ABCA8A, NDUFA7, COX8A, COX7C, COX4I2, ROMO1, TMEM256, NDUFC1, COX6C, NDUFV3, UQCC2, TST, UQCR11, ALAS2, MPV17L2, SLC25A34, PAM16, ATP5L, ATP5K	386	387	19662	3.15893	0.000890365	9.89686e-05	0.00356766
GOTERM_CC_DIRECT	GO:0031012~extracellular matrix	20	4.51467	6.00401e-06	HIST1H4N, RPL35A, RPSA, RARRES2, HSPG2, VTN, MFGE8, MMP15, MMP14, TGFB1, RPS7, VWF, LAMB2, SFRP1, RPS16, APOE, RPL9, RPS13, RPL12, RPS11	386	294	19662	3.46516	0.00203929	0.000204116	0.00817585
GOTERM_CC_DIRECT	GO:0031838~haptoglobin-hemoglobin complex	4	0.902935	7.23483e-05	HBA-A1, HBA-A2, HBB-BS, HBB-BT	386	5	19662	40.7503	0.0242992	0.0022338	0.0984778
GOTERM_CC_DIRECT	GO:0005764~lysosome	19	4.28894	0.000101224	MLC1, CD300LD3, NAAA, IFITM3, CST3, TMBIM1, CD74, UNC13D, LAPTM5, VAMP8, APOE, BLOC1S1, RNASET2A, PDGFRB, H2-AA, MT1, CALCRL, HAP1, NEU4	386	331	19662	2.92392	0.0338324	0.00286405	0.137757
GOTERM_CC_DIRECT	GO:0072562~blood microparticle	11	2.48307	0.000293979	HBA-A1, HBA-A2, SERPINA3N, SERPINA3M, APOE, VTN, SERPINA3C, HBB-BS, HBB-BT, C1QC, TGFB1	386	133	19662	4.2129	0.0951333	0.00766033	0.399594
GOTERM_CC_DIRECT	GO:0005604~basement membrane	9	2.0316	0.000637291	RPSA, LAMB2, LAMC3, SMOC1, HSPG2, CST3, ITGB4, VTN, NTN1	386	97	19662	4.72619	0.194867	0.0153628	0.864372
GOTERM_CC_DIRECT	GO:0009986~cell surface	25	5.64334	0.00152786	IFITM3, TRHR, CSPG4, ITGB4, BCAM, CD53, ITGAM, CD74, TGFB1, KISS1R, APOE, ENTPD2, TYROBP, CSF1R, H2-AB1, NTSR2, KDR, P2RY12, NOTCH2, NOTCH1, SFRP1, VAMP8, PDGFRB, EMP2, LRP4	386	629	19662	2.02456	0.405403	0.0340643	2.06068
GOTERM_CC_DIRECT	GO:0005833~hemoglobin complex	4	0.902935	0.00184102	HBA-A1, HBA-A2, HBB-BS, HBB-BT	386	13	19662	15.6732	0.465553	0.038401	2.47816
GOTERM_CC_DIRECT	GO:0005887~integral component of plasma membrane	37	8.35214	0.00267892	FXYD1, FGFRL1, CSPG4, BCAM, PCDHGC3, CD53, APCDD1, HVCN1, AQP1, CD74, PLPP3, TAPBP, SLCO1A4, KISS1R, LAPTM5, CLEC2D, FLT1, LTBR, PLXNB1, SLC6A11, CDHR1, TNFRSF14, CELSR1, MMP15, SLCO2B1, ATP13A5, KDR, NOTCH3, P2RY12, NOTCH2, NOTCH1, GPR34, ATP2A3, DLL4, TENM3, TBXA2R, SLC14A1	386	1126	19662	1.6738	0.598302	0.0522365	3.58709
GOTERM_CC_DIRECT	GO:0005751~mitochondrial respiratory chain complex IV	4	0.902935	0.002845	NDUFA4L2, COX8A, COX4I2, COX7C	386	15	19662	13.5834	0.620415	0.052393	3.80549
GOTERM_CC_DIRECT	GO:0044297~cell body	8	1.80587	0.0039278	KCNN3, DYNLT1F, RPS6, FABP7, ENTPD2, RLBP1, RPL28, DYNLT1B	386	102	19662	3.99512	0.737651	0.0680027	5.21826
GOTERM_CC_DIRECT	GO:0005739~mitochondrion	50	11.2867	0.00507087	TSPO, ROMO1, ACSF2, GLDC, ALAS2, UQCR11, ATP5L, DDAH2, SARDH, GNG5, COX17, ATP5K, ACAA2, SQRDL, RPL35A, ACADS, COX4I2, GPER1, NDUFC1, COX6C, EMC8, NME2, SLC25A34, VAMP8, PAM16, NEU4, FMC1, NDUFB4, ISOC2A, TH, COX7C, ATP5G2, MPV17L2, BLOC1S1, FASN, PYCARD, RPL10A, HAP1, 2410015M20RIK, NDUFA3, COX8A, NDUFA7, ACACB, PARK2, UQCC2, TST, NDUFV3, P2RY12, CYBA, TMEM160	386	1721	19662	1.47989	0.822447	0.0827949	6.6888
GOTERM_CC_DIRECT	GO:0005737~cytoplasm	154	34.763	0.00731237	HMGN1, LOR, TSPO, AIF1, PGLYRP1, VTN, ZIC1, AQP1, TGFB1, CDCA7, CDKN2B, APOE, RPL12, DDAH2, RPS27A, NWD1, CASKIN2, MYO6, CST3, TMSB10, HHEX, TNS3, NME2, UNC13D, PGM5, RASGRF1, VAMP8, PAM16, RPS15, RGCC, PDGFRB, MYEOV2, MVK, RPS11, NEURL2, KIF26A, BIN2, SPATA13, EMP2, CRACR2B, CCDC8, PALM, HMGB2, CCDC13, IFITM3, ISOC2A, ITGB4, PRRC2A, MYT1, MDK, RPS28, RPS29, RPL9, BLOC1S1, RPL10A, CDC42EP4, BMF, …	386	6631	19662	1.18299	0.917532	0.112037	9.51124
GOTERM_CC_DIRECT	GO:0001726~ruffle	7	1.58014	0.0109401	MYO10, NME2, NOTCH1, MYO6, AIF1, MTSS1L, WIPF1	386	95	19662	3.75331	0.976249	0.156341	13.9122
GOTERM_CC_DIRECT	GO:0005576~extracellular region	49	11.0609	0.0111415	HMGB2, RARRES2, FTL1, IGFBPL1, PGLYRP1, SERPINA3C, LRRC17, VTN, NOTUM, TNFSF12, MDK, C1QC, TGFB1, METRN, C1QTNF5, LAMB2, SMPDL3B, APOE, PLAC9B, SMOC1, PYCARD, LGI4, PLTP, LYZ2, SOGA1, CST3, HSPG2, MFGE8, NTN1, NDNF, S100A13, KDR, C1QA, BTBD17, SCGN, NOTCH2, VWF, SERPINA3N, NOTCH1, SERPINA3M, GKN3, SFRP1, SVBP, LAMC3, WFDC1, MEGF6, TREM2, REG2, ENHO	386	1753	19662	1.42382	0.977838	0.152636	14.1506
GOTERM_CC_DIRECT	GO:0005747~mitochondrial respiratory chain complex I	5	1.12867	0.0133094	NDUFV3, NDUFB4, NDUFA3, NDUFA7, NDUFC1	386	47	19662	5.41892	0.989491	0.172888	16.6784
GOTERM_CC_DIRECT	GO:0042995~cell projection	24	5.41761	0.0134221	PALM, MYO6, AIF1, CCDC13, SLC6A11, CSPG4, CST3, GPER1, MTSS1L, PARK2, APBB1IP, MDK, VASP, C1QTNF5, NME2, MYO10, FRMD7, TENM3, WIPF1, NEURL1A, FABP7, BIN2, SPATA13, HAP1	386	712	19662	1.71701	0.989892	0.167878	16.8079
GOTERM_CC_DIRECT	GO:0005622~intracellular	45	10.158	0.013741	PALM, RPL13, RPL15, ABI3, CSPG4, RPL36, RPL38, DCHS1, CD74, RPS28, RPS29, RPL31, RPL9, RPLP1, RASL10B, POU3F4, SHC3, RLBP1, NKX2-2, RPS23, RHOG, CSF1R, MT3, RPSA, RPL35A, RPS9, H2-AB1, GPER1, PARK2, NDNF, RPL28, RPS7, GM14327, TRIM56, TNS3, GM266, TNS1, SFRP1, RASGRF1, RPS13, RPL37A, RPS11, NEURL2, SPATA13, SEC61G	386	1599	19662	1.43352	0.990944	0.165511	17.1733
GOTERM_CC_DIRECT	GO:0030027~lamellipodium	9	2.0316	0.0156784	MYO10, NME2, NOTCH1, AIF1, ABI3, MTSS1L, APBB1IP, SPATA13, VASP	386	164	19662	2.79537	0.995359	0.180446	19.3617
GOTERM_CC_DIRECT	GO:0005615~extracellular space	42	9.48081	0.0198779	ALPL, HMGB2, PGLYRP1, VTN, SERPINA3C, LRRC17, DLK1, TNFSF12, TPBGL, C1QC, ITGAM, TGFB1, METRN, C1QTNF5, SMPDL3B, FRMD7, APOE, BLOC1S1, RNASET2A, LGI4, RPS27A, PLTP, MT3, LYZ2, FLT1, SOGA1, CST3, HSPG2, ADNP, MFGE8, S100A13, ENO1B, TST, VWF, SERPINA3N, SERPINA3M, GKN3, SFRP1, SERPINA3G, CMTM8, WFDC1, KLHL34	386	1504	19662	1.42247	0.998915	0.216361	23.9228
GOTERM_CC_DIRECT	GO:0042613~MHC class II protein complex	3	0.677201	0.022169	H2-AA, H2-AB1, CD74	386	12	19662	12.7345	0.999511	0.231132	26.309
GOTERM_CC_DIRECT	GO:0045263~proton-transporting ATP synthase complex, coupling factor F(o)	3	0.677201	0.022169	ATP5L, ATP5G2, ATP5K	386	12	19662	12.7345	0.999511	0.231132	26.309
GOTERM_CC_DIRECT	GO:0000276~mitochondrial proton-transporting ATP synthase complex, coupling factor F(o)	3	0.677201	0.022169	ATP5L, ATP5G2, ATP5K	386	12	19662	12.7345	0.999511	0.231132	26.309
GOTERM_CC_DIRECT	GO:0030054~cell junction	23	5.19187	0.0262329	STON2, GABRA2, CCDC85C, CLDN5, ITGB4, GPER1, CD53, PARK2, SHANK1, GJC2, APBB1IP, VASP, KDR, TNS3, PGM5, GRIN2C, SNTB1, SMAGP, NEURL1A, TRIP6, BIN2, TRAF4, HAP1	386	718	19662	1.63171	0.999881	0.260126	30.3721
GOTERM_CC_DIRECT	GO:0070469~respiratory chain	5	1.12867	0.0268078	NDUFV3, NDUFA3, UQCR11, NDUFA7, NDUFC1	386	58	19662	4.39119	0.999903	0.257724	30.9298
GOTERM_CC_DIRECT	GO:0048471~perinuclear region of cytoplasm	22	4.96614	0.0323825	HMGB2, MYO6, MLC1, SELM, APC2, AIF1, CST3, GPER1, PARK2, TNFSF12, RPS6, MCM3, S100A13, NME2, VAMP8, CX3CR1, MT2, MT1, NEURL1A, TRAF4, HAP1, MT3	386	692	19662	1.61941	0.999986	0.295142	36.1273
GOTERM_CC_DIRECT	GO:0044798~nuclear transcription factor complex	3	0.677201	0.0339364	SOX18, SOX17, SOX9	386	15	19662	10.1876	0.999992	0.29933	37.5101
GOTERM_CC_DIRECT	GO:0005769~early endosome	10	2.25734	0.0345109	TBC1D16, MLC1, CD300LD3, VAMP8, APOE, BLOC1S1, NEURL1B, H2-AB1, GPER1, KDR	386	226	19662	2.25389	0.999993	0.29616	38.0142
GOTERM_CC_DIRECT	GO:0043025~neuronal cell body	18	4.06321	0.0347753	DDC, RPSA, GABRA2, MYO6, TH, ADNP, CST3, TGFB1, KDR, CYBA, MYO10, FRMD7, RASGRF1, APOE, KCNN3, PYCARD, FABP7, LRP4	386	534	19662	1.71701	0.999994	0.290951	38.245
GOTERM_CC_DIRECT	GO:0043005~neuron projection	15	3.386	0.0379845	STON2, SLC6A11, TH, PARK2, SHANK1, AQP1, ENO1B, KDR, SCGN, MYO10, FRMD7, KCNN3, TENM3, CX3CR1, HAP1	386	420	19662	1.81921	0.999998	0.306312	40.9831
GOTERM_CC_DIRECT	GO:0031527~filopodium membrane	3	0.677201	0.0475915	PALM, MYO10, VASP	386	18	19662	8.48964	1	0.361144	48.5223
GOTERM_CC_DIRECT	GO:0005578~proteinaceous extracellular matrix	12	2.7088	0.0477463	ALPL, VWF, LAMB2, SFRP1, LAMC3, SMOC1, HSPG2, VTN, TPBGL, NTN1, NDNF, TGFB1	386	316	19662	1.93435	1	0.354506	48.6362
GOTERM_CC_DIRECT	GO:0005886~plasma membrane	111	25.0564	0.0484188	AIF1, ZAN, FGFRL1, CSPG4, DLK1, TNFSF12, CD53, AQP1, GLDC, GRIN2C, APOE, MYO6, EFNB3, PLXNB1, CDHR1, TNFRSF14, NTSR2, VAMP8, DLL4, CX3CR1, PDGFRB, SPATA13, EMP2, CCDC8, FXYD1, PALM, CD300LD3, IFITM2, IFITM3, TRHR, ITGB4, FCGRT, NKAIN4, CD74, CDC42EP4, ENTPD2, TRAF4, CSF1R, TYROBP, SEPW1, RPSA, GABRA2, S100A16, MLC1, CELSR1, SHANK1, SLCO2B1, KDR, NOTCH3, NOTCH2, GGT5, NOTCH1, MYO10, GNGT2, GPR34, …	386	4874	19662	1.16005	1	0.351228	49.128
GOTERM_CC_DIRECT	GO:0009925~basal plasma membrane	4	0.902935	0.0487709	P2RY12, ITGB4, AQP1, SLCO2B1	386	42	19662	4.85122	1	0.346232	49.3837
GOTERM_MF_DIRECT	GO:0003735~structural constituent of ribosome	34	7.67494	1.68492e-17	GM10073, RPL36A, RPL13, RPL15, RPL36, RPL37, RPL38, RPS2, ITGAM, RPS27, RPS28, RPS29, RPL31, RPL9, RPLP1, RPL10A, RPL12, RPS27A, RPS23, RPSA, RPL35A, NDUFA7, RPS9, RPS6, RPL28, RPS7, RPL41, RPL18A, SLC25A34, RPS16, RPS15, RPS13, RPL37A, RPS11	343	264	17446	6.55053	9.26708e-15	9.26708e-15	2.45886e-14
GOTERM_MF_DIRECT	GO:0005515~protein binding	116	26.1851	1.05592e-05	HMGN1, RARRES2, AIF1, CSPG4, H1FX, DLK1, ZIC1, TGFB1, TAPBP, GATA2, GRIN2C, APOE, LGI4, RPL12, MYO6, PLXNB1, CDHR1, PLD4, TNFRSF14, UNC13D, PGM5, HES5, RASGRF1, VAMP8, DLL4, RPS15, RGCC, PDGFRB, NEURL2, KIF26A, CRACR2B, MFNG, CD300LD3, MYT1, SOX9, CD74, RPS27, BLOC1S1, NPM3, CDC42EP4, BMF, LHX9, ENTPD2, NKX2-2, HAP1, CSF1R, TYROBP, SREBF1, MLC1, IKZF1, EPAS1, CELSR1, RPS6, NTN1, KDR, NOTCH3, NOTC…	343	4092	17446	1.44186	0.00579077	0.00289959	0.0154083
GOTERM_MF_DIRECT	GO:0031720~haptoglobin binding	4	0.902935	2.94394e-05	HBA-A1, HBA-A2, HBB-BS, HBB-BT	343	4	17446	50.863	0.0160615	0.00538277	0.0429533
GOTERM_MF_DIRECT	GO:0044822~poly(A) RNA binding	40	9.02935	0.000310483	HIST1H4N, HMGB2, RPL13, RPL15, RPL36, H1FX, PRRC2A, RPS2, ZFP36L1, RPS28, RPL31, MSI1, FASN, NPM3, RPL10A, RPL12, CDC42EP4, RPS27A, RPS23, CHD3, ACAA2, RPL35A, RPSA, S100A16, WDR6, RPS9, RPS6, RPL28, RPS7, ENO1B, NDUFV3, TRIM56, TNS1, RPS16, RPL18A, RPS15, RPS13, RPL37A, RPS11, TRIP6	343	1113	17446	1.82796	0.157003	0.0417993	0.452142
GOTERM_MF_DIRECT	GO:0019825~oxygen binding	5	1.12867	0.00154231	HBA-A1, HBA-A2, TH, HBB-BS, HBB-BT	343	26	17446	9.78134	0.572125	0.156154	2.2273
GOTERM_MF_DIRECT	GO:0001158~enhancer sequence-specific DNA binding	5	1.12867	0.00154231	GATA2, HMGB2, SALL1, MYT1, SOX9	343	26	17446	9.78134	0.572125	0.156154	2.2273
GOTERM_MF_DIRECT	GO:0004129~cytochrome-c oxidase activity	5	1.12867	0.00204823	NDUFA4L2, COX8A, COX4I2, COX7C, COX6C	343	28	17446	9.08267	0.676216	0.171341	2.94778
GOTERM_MF_DIRECT	GO:0070180~large ribosomal subunit rRNA binding	4	0.902935	0.00231493	GM10073, RPLP1, RPL37A, RPL12	343	14	17446	14.5323	0.720482	0.166481	3.32561
GOTERM_MF_DIRECT	GO:0005344~oxygen transporter activity	4	0.902935	0.00345949	HBA-A1, HBA-A2, HBB-BS, HBB-BT	343	16	17446	12.7157	0.851329	0.211996	4.93154
GOTERM_MF_DIRECT	GO:0005178~integrin binding	8	1.80587	0.00352827	VWF, LAMB2, VTN, MFGE8, MMP14, EMP2, PLPP3, KDR	343	100	17446	4.06904	0.856867	0.194263	5.02725
GOTERM_MF_DIRECT	GO:0005507~copper ion binding	6	1.3544	0.00681905	ADNP, MT1, COX17, S100A13, MT3, GM4737	343	61	17446	5.00292	0.976793	0.313626	9.50298
GOTERM_MF_DIRECT	GO:0005509~calcium ion binding	24	5.41761	0.0109296	S100A16, AIF1, CDHR1, CD248, HSPG2, PCDHGB6, CELSR1, MMP15, PCDHGC3, DLK1, MMP14, S100A13, DCHS1, PCDHGB5, PCDHGB4, NOTCH3, SCGN, NOTCH2, NOTCH1, DLL4, SMOC1, MEGF6, CRACR2B, LRP4	343	699	17446	1.74637	0.997629	0.422756	14.8178
GOTERM_MF_DIRECT	GO:0030295~protein kinase activator activity	4	0.902935	0.0139033	GM10073, RPLP1, RGCC, MT3	343	26	17446	7.82507	0.999547	0.473607	18.4798
GOTERM_MF_DIRECT	GO:0019843~rRNA binding	5	1.12867	0.0143389	RPL9, RPS9, RPL37, RPL12, RPS11	343	48	17446	5.29823	0.999645	0.457212	19.0037
GOTERM_MF_DIRECT	GO:0050840~extracellular matrix binding	4	0.902935	0.0170228	CD248, SMOC1, ZAN, VTN	343	28	17446	7.26614	0.999921	0.490594	22.1634
GOTERM_MF_DIRECT	GO:0042802~identical protein binding	21	4.74041	0.0222225	LYZ2, FLT1, FTL1, LTBR, CLDN5, CST3, VTN, PARK2, SHANK1, VWF, C1QTNF5, SFRP1, APOE, PYCARD, FASN, MVK, DYNLT1F, ENTPD2, TRAF4, TYROBP, DYNLT1B	343	625	17446	1.709	0.999996	0.561333	27.9606
GOTERM_MF_DIRECT	GO:0004601~peroxidase activity	4	0.902935	0.0223758	HBA-A1, HBA-A2, HBB-BS, HBB-BT	343	31	17446	6.56296	0.999996	0.540633	28.1253
GOTERM_MF_DIRECT	GO:0001540~beta-amyloid binding	4	0.902935	0.0223758	APOE, CST3, CD74, ITM2A	343	31	17446	6.56296	0.999996	0.540633	28.1253
GOTERM_MF_DIRECT	GO:0003700~transcription factor activity, sequence-specific DNA binding	27	6.09481	0.0258062	HMGB2, SOX21, SPI1, ZIC1, SOX9, MYT1, GATA2, FOXQ1, TSC22D4, POU3F4, SOX18, NFATC4, SOX17, NKX2-2, ZBTB7B, SREBF1, CEBPB, EPAS1, IKZF1, SALL3, HHEX, NOTCH1, ZBED6, TCFL5, ID1, RFX3, ID3	343	883	17446	1.55527	0.999999	0.570816	31.7193
GOTERM_MF_DIRECT	GO:0008201~heparin binding	8	1.80587	0.0294689	SFRP1, APOE, FGFRL1, VTN, TPBGL, MDK, ITGAM, NDNF	343	151	17446	2.69473	1	0.599071	35.3713
GOTERM_MF_DIRECT	GO:0031681~G-protein beta-subunit binding	3	0.677201	0.0340003	GNG13, DYNLT1F, DYNLT1B	343	15	17446	10.1726	1	0.632613	39.6378
GOTERM_MF_DIRECT	GO:0046983~protein dimerization activity	9	2.0316	0.0340388	SREBF1, EPAS1, HES5, ZBED6, ID1, PYCARD, CELSR1, ID3, GLDC	343	190	17446	2.4093	1	0.614174	39.6729
GOTERM_MF_DIRECT	GO:0008134~transcription factor binding	13	2.93454	0.0379984	HMGB2, CEBPB, EPAS1, NAAA, H2-AB1, HHEX, GATA2, HES5, ID1, NFATC4, SOX17, ID3, NKX2-2	343	342	17446	1.93339	1	0.637452	43.1829
GOTERM_MF_DIRECT	GO:0005055~laminin receptor activity	2	0.451467	0.0388235	RPSA, BCAM	343	2	17446	50.863	1	0.628398	43.8899
GOTERM_MF_DIRECT	GO:0031722~hemoglobin beta binding	2	0.451467	0.0388235	HBB-BS, HBB-BT	343	2	17446	50.863	1	0.628398	43.8899
GOTERM_MF_DIRECT	GO:0044212~transcription regulatory region DNA binding	10	2.25734	0.0404618	SALL3, SREBF1, HHEX, HMGB2, CEBPB, IKZF1, SOX18, RFX3, SOX17, SOX9	343	233	17446	2.18296	1	0.627562	45.2695
GOTERM_MF_DIRECT	GO:0043565~sequence-specific DNA binding	20	4.51467	0.0444572	SREBF1, CEBPB, SOX1, IKZF1, EPAS1, SPI1, SOX9, SALL3, DLX2, HHEX, GATA2, FOXQ1, NOTCH1, HLX, POU3F4, RFX3, SOX18, SOX17, LHX9, NKX2-2	343	633	17446	1.60704	1	0.647305	48.5027
GOTERM_MF_DIRECT	GO:0046982~protein heterodimerization activity	17	3.83747	0.0473461	CEBPB, IKZF1, EPAS1, H2-AB1, LTC4S, SOX9, NTSR2, ITGAM, TGFB1, ENO1B, CYBA, NOTCH1, KCNN3, TENM3, H2-AA, SOX18, SOX17	343	514	17446	1.68224	1	0.655989	50.7287
KEGG_PATHWAY	mmu03010:Ribosome	30	6.77201	3.51066e-19	RPL36A, RPL13, RPL15, RPL36, RPL37, RPL38, RPS2, RPS27, RPS28, RPS29, RPL31, RPL9, RPLP1, RPL10A, RPL12, RPS27A, RPS23, RPSA, RPL35A, RPS9, RPS6, RPL28, RPS7, RPL41, RPL18A, RPS16, RPS15, RPS13, RPL37A, RPS11	188	145	7720	8.49596	6.81068e-17	6.81068e-17	4.37829e-16
KEGG_PATHWAY	mmu00190:Oxidative phosphorylation	15	3.386	6.09343e-06	NDUFB4, NDUFA3, NDUFA4L2, COX8A, NDUFA7, COX7C, COX4I2, ATP5G2, NDUFC1, COX6C, NDUFV3, UQCR11, ATP5L, COX17, ATP5K	188	139	7720	4.43135	0.00118143	0.00059089	0.00759911
KEGG_PATHWAY	mmu05012:Parkinson's disease	14	3.16027	6.11188e-05	NDUFB4, NDUFA3, NDUFA4L2, TH, COX8A, NDUFA7, COX7C, COX4I2, ATP5G2, NDUFC1, PARK2, COX6C, NDUFV3, UQCR11	188	149	7720	3.85835	0.0117874	0.00394467	0.0761972
KEGG_PATHWAY	mmu05010:Alzheimer's disease	15	3.386	9.35883e-05	NDUFB4, NDUFA3, NDUFA4L2, COX8A, NDUFA7, COX7C, COX4I2, ATP5G2, NDUFC1, COX6C, NDUFV3, UQCR11, APOE, ATP2A3, GRIN2C	188	177	7720	3.47999	0.0179931	0.00452896	0.116655
KEGG_PATHWAY	mmu04932:Non-alcoholic fatty liver disease (NAFLD)	13	2.93454	0.000407544	SREBF1, NDUFB4, NDUFA3, NDUFA4L2, COX8A, NDUFA7, COX7C, COX4I2, NDUFC1, TGFB1, COX6C, NDUFV3, UQCR11	188	157	7720	3.40019	0.0760337	0.0156915	0.507079
KEGG_PATHWAY	mmu04330:Notch signaling pathway	7	1.58014	0.00109639	NOTCH3, NOTCH2, NOTCH1, MFNG, HES5, DLL4, LFNG	188	49	7720	5.86626	0.191696	0.0348478	1.35879
KEGG_PATHWAY	mmu05016:Huntington's disease	13	2.93454	0.00304034	NDUFB4, NDUFA3, NDUFA4L2, COX8A, NDUFA7, COX7C, COX4I2, ATP5G2, NDUFC1, COX6C, NDUFV3, UQCR11, HAP1	188	198	7720	2.69611	0.446074	0.0809264	3.72631
KEGG_PATHWAY	mmu00920:Sulfur metabolism	3	0.677201	0.0278016	TST, SQRDL, PAPSS2	188	11	7720	11.1992	0.995788	0.495273	29.6464
KEGG_PATHWAY	mmu05144:Malaria	5	1.12867	0.0283295	HBA-A1, HBA-A2, HBB-BS, HBB-BT, TGFB1	188	48	7720	4.27748	0.99621	0.461773	30.1214
KEGG_PATHWAY	mmu04510:Focal adhesion	11	2.48307	0.0286496	VWF, FLT1, LAMB2, RASGRF1, LAMC3, ITGB4, PDGFRB, VTN, SHC3, VASP, KDR	188	207	7720	2.18214	0.996444	0.431025	30.4079
KEGG_PATHWAY	mmu05150:Staphylococcus aureus infection	5	1.12867	0.0323133	C1QA, H2-AA, H2-AB1, C1QC, ITGAM	188	50	7720	4.10638	0.998292	0.439709	33.6116
KEGG_PATHWAY	mmu01100:Metabolic pathways	41	9.25508	0.0477548	ALPL, NDUFB4, NDST4, TH, COX7C, ATP5G2, LTC4S, PLPP3, GLDC, UQCR11, ALAS2, FASN, ATP5L, SARDH, COX17, PAPSS2, ATP5K, NANP, ACAA2, DDC, NDUFA3, NDUFA4L2, ACADS, COX8A, PLD4, NDUFA7, COX4I2, ACACB, NDUFC1, ENO1B, COX6C, NAPRT, TST, NDUFV3, GGT5, NME2, PHGDH, MVK, DPM3, DCXR, DEGS2	188	1278	7720	1.31738	0.999925	0.546645	45.6791

## Sheet: Tet1KO down
Supplementary Table 5. GO enrichement analysis for differentially expressed genes identified in Egr1KO or Tet1KO mice
Category	Term	Count	%	PValue	Genes	List Total	Pop Hits	Pop Total	Fold Enrichment	Bonferroni	Benjamini	FDR
GOTERM_BP_DIRECT	GO:0006355~regulation of transcription, DNA-templated	131	14.8358	4.06062e-05	JDP2, 5730507C01RIK, PDLIM1, PNN, ESF1, ZFP935, ZFP781, ZFP933, ZFP932, ZFP930, ZFP131, PHTF2, PHTF1, PSIP1, DNAJC2, ZFP938, CCAR1, SATB1, ZFP692, MED14, ARNTL, PPARGC1A, ELL2, SLTM, RALGAPA1, PA2G4, 2210418O10RIK, DNTTIP2, MCTS1, ZFP825, IRAK1BP1, ZFP874B, ZFP459, 2610021A01RIK, GM14440, ZFP951, OVOL2, ZFP760, CASZ1, 1700048O20RIK, LEO1, ZFP958, 2700060E02RIK, NKRF, NRBF2, ZFP248, KLF9, AKAP8L, …	740	2279	18082	1.40456	0.0982574	0.0982574	0.071761
GOTERM_BP_DIRECT	GO:0006813~potassium ion transport	17	1.92525	6.11843e-05	ATP1B1, KCNAB3, KCNC3, KCNAB1, SLC24A5, ATP1A1, KCNJ3, KCNV1, KCNIP4, KCNK4, KCNS3, KCNS1, KCNS2, KCNT2, SLC24A3, VPS4B, KCNG4	740	127	18082	3.27084	0.144305	0.0749621	0.108109
GOTERM_BP_DIRECT	GO:0006457~protein folding	17	1.92525	6.73267e-05	HSP90AA1, PDIA3, VBP1, TBCE, CALR, HSP90B1, PPIG, CLGN, PPID, CCT8, DNAJA1, HSPA4L, DNAJB4, HSPA8, DNAJB6, DNAJA2, DNAJB5	740	128	18082	3.24529	0.157589	0.0555592	0.118956
GOTERM_BP_DIRECT	GO:0006810~transport	107	12.1178	0.000112165	NCBP2, NCBP1, ATP1B1, KCNC3, GABRB2, RAB1A, ATP2B1, ERO1LB, TIMM9, VPS4B, SLC9B2, STAM, LRRC55, FMR1, GCC2, PKD2L2, NDEL1, ATP2C1, TMEM184C, TRAPPC1, ZFAND6, RBP4, SCN1A, STX8, FXYD3, BBS5, SCN1B, SLC38A2, BBS7, PANX1, MTX2, NAPB, KCNJ3, CHMP2B, KCNS3, KCNS1, KCNS2, CSE1L, OSBPL1A, SLC35F4, TMEM30A, TRPC3, GABRA1, GABRA4, CACNA2D3, KCNK4, CADPS2, PPID, NDUFV2, CHRNB3, UQCRC2, SRSF1, KCNAB3, SLC20…	740	1822	18082	1.43499	0.248512	0.068934	0.198104
GOTERM_BP_DIRECT	GO:0006811~ion transport	44	4.98301	0.000145193	ATP1B1, SCN1A, FXYD3, SLC38A2, KCNC3, KCNAB3, SCN1B, PANX1, GABRB2, KCNAB1, KCNJ3, KCNIP4, KCNS3, ATP2B1, KCNS1, BEST1, KCNS2, SLC24A3, SLC9B2, LRRC55, KCNG4, SCNN1A, GABRG2, FAM26E, GLRB, TRPC3, GABRA1, GABRA4, TMC5, ATP5F1, SLC24A5, ATP1A1, GRIA4, CACNA2D3, ATP6V1D, KCNV1, KCNK4, PKD2L2, ATP6V1C1, SLC17A8, SLC17A6, GRIA2, ATP2C1, CHRNB3	740	584	18082	1.841	0.309151	0.0712975	0.256368
GOTERM_BP_DIRECT	GO:0006413~translational initiation	9	1.01925	0.00147528	ABCE1, EIF4E, EIF2S1, EIF1AX, EIF3E, EIF2S2, EIF1A, DENR, MCTS1	740	54	18082	4.07252	0.976723	0.465657	2.57622
GOTERM_BP_DIRECT	GO:0006397~mRNA processing	26	2.94451	0.00167803	SRSF1, RBFOX1, NCBP2, NCBP1, KHDRBS3, RNASEL, CSTF2, PRPF4B, SREK1, SNRPB2, FMR1, DDX1, AKAP8L, MBNL2, SKIV2L2, NSRP1, SRPK1, PNN, SNRNP48, ZRANB2, SLU7, BRDT, LSM11, ZPR1, HSPA8, LUC7L3	740	322	18082	1.97302	0.986123	0.457233	2.92533
GOTERM_BP_DIRECT	GO:0048511~rhythmic process	14	1.5855	0.00224671	KLF9, ROCK2, CREM, PPARG, ARNTL, MAPK10, PPARGC1A, PPP1CB, SUV39H2, HDAC2, ID2, PSPC1, CLOCK, ENOX1	740	128	18082	2.67259	0.996749	0.511347	3.89828
GOTERM_BP_DIRECT	GO:0042384~cilium assembly	14	1.5855	0.00240759	RABL2, SCLT1, BBS5, CEP83, KIF3A, RPGR, BBS7, FNBP1L, CEP126, IFT20, IFT57, EXOC5, ATP6V1D, IFT74	740	129	18082	2.65188	0.997844	0.49448	4.17184
GOTERM_BP_DIRECT	GO:0006665~sphingolipid metabolic process	7	0.792752	0.00311642	SERINC3, SERINC2, ARV1, UGCG, SPTSSB, ALOX12B, ASAH2	740	36	18082	4.75128	0.999647	0.548415	5.36847
GOTERM_BP_DIRECT	GO:0034765~regulation of ion transmembrane transport	14	1.5855	0.00358297	SCN1A, KCNAB3, SCN1B, KCNC3, KCNAB1, CACNA2D3, KCNJ3, KCNV1, KCNIP4, KCNK4, KCNS3, KCNS1, KCNS2, KCNG4	740	135	18082	2.53401	0.999893	0.564434	6.14835
GOTERM_BP_DIRECT	GO:0006606~protein import into nucleus	9	1.01925	0.00398274	PRICKLE1, CSE1L, FGF9, IPO7, RANBP1, PPP3CA, KPNA2, HSPA8, KPNA1	740	63	18082	3.49073	0.999961	0.571312	6.8118
GOTERM_BP_DIRECT	GO:0008380~RNA splicing	20	2.26501	0.00486292	SRSF1, NCBP2, RBFOX1, NCBP1, PRPF4B, SREK1, SNRPB2, FMR1, MBNL2, SKIV2L2, NSRP1, SRPK1, PNN, SNRNP48, ZRANB2, SLU7, BRDT, ZPR1, LUC7L3, HSPA8	740	241	18082	2.02781	0.999996	0.61522	8.25695
GOTERM_BP_DIRECT	GO:2000074~regulation of type B pancreatic cell development	3	0.339751	0.00486842	RHEB, ARNTL, CLOCK	740	3	18082	24.4351	0.999996	0.588467	8.2659
GOTERM_BP_DIRECT	GO:0042752~regulation of circadian rhythm	8	0.906002	0.00499552	ID2, ROCK2, CREM, PPARG, PSPC1, MAPK10, PPARGC1A, PPP1CB	740	52	18082	3.75925	0.999997	0.572741	8.47282
GOTERM_BP_DIRECT	GO:0060052~neurofilament cytoskeleton organization	4	0.453001	0.00657676	INA, NDEL1, NEFH, NEFM	740	10	18082	9.77405	1	0.650201	11.0104
GOTERM_BP_DIRECT	GO:0046928~regulation of neurotransmitter secretion	5	0.566251	0.00794672	CPLX3, ICA1, KCNC3, GRM8, FMR1	740	20	18082	6.10878	1	0.697405	13.1551
GOTERM_BP_DIRECT	GO:0048278~vesicle docking	5	0.566251	0.00794672	CAV2, STX8, CEP83, STX3, EXOC5	740	20	18082	6.10878	1	0.697405	13.1551
GOTERM_BP_DIRECT	GO:0034067~protein localization to Golgi apparatus	4	0.453001	0.008771	ARL1, IFT20, RAB6A, GCC2	740	11	18082	8.8855	1	0.712511	14.4219
GOTERM_BP_DIRECT	GO:0060271~cilium morphogenesis	15	1.69875	0.0100965	RABL2, SCLT1, BBS5, CEP83, RPGR, KIF3A, BBS7, CEP126, ASAP1, ATP6V1D, DYNLL1, FNBP1L, IFT20, IFT57, IFT74	740	170	18082	2.15604	1	0.743427	16.4226
GOTERM_BP_DIRECT	GO:0031398~positive regulation of protein ubiquitination	8	0.906002	0.0109036	RASSF5, PRICKLE1, NPM1, NDFIP2, HSPA5, UBE2D1, LRRK2, TSPYL5	740	60	18082	3.25802	1	0.752465	17.6192
GOTERM_BP_DIRECT	GO:0006814~sodium ion transport	12	1.359	0.0127422	SLC17A8, ATP1B1, SCN1A, SLC17A6, SLC38A2, SCN1B, SLC20A1, SLC24A3, SLC24A5, SLC9B2, ATP1A1, SCNN1A	740	124	18082	2.36469	1	0.788891	20.2848
GOTERM_BP_DIRECT	GO:0007623~circadian rhythm	11	1.24575	0.0129558	BDNF, KLF9, MAT2A, ID2, HS3ST2, CREM, ARNTL, PPARGC1A, CLOCK, UBA52, TPH2	740	108	18082	2.48876	1	0.779031	20.5892
GOTERM_BP_DIRECT	GO:0006950~response to stress	6	0.679502	0.0132134	HSP90B1, HSP90AA1, NPM1, MAPK11, RCAN2, GADD45A	740	35	18082	4.18888	1	0.770763	20.9547
GOTERM_BP_DIRECT	GO:0007614~short-term memory	4	0.453001	0.014305	BRINP1, GRM7, NPAS4, RCAN2	740	13	18082	7.5185	1	0.783266	22.4863
GOTERM_BP_DIRECT	GO:0016358~dendrite development	6	0.679502	0.014842	BDNF, APP, HDAC2, MCF2, PAK1, KLHL1	740	36	18082	4.07252	1	0.782038	23.2295
GOTERM_BP_DIRECT	GO:0006986~response to unfolded protein	7	0.792752	0.0172238	HSPH1, UPF2, HSP90AA1, UPF3B, HSPA4L, DNAJC3, DNAJB5	740	51	18082	3.35384	1	0.817676	26.4454
GOTERM_BP_DIRECT	GO:0098586~cellular response to virus	4	0.453001	0.0176623	FLT3, FMR1, IL12A, MAPK11	740	14	18082	6.98147	1	0.813818	27.0234
GOTERM_BP_DIRECT	GO:0007214~gamma-aminobutyric acid signaling pathway	5	0.566251	0.0176636	GABRG2, BDNF, GABRA1, GABRA4, GABBR2	740	25	18082	4.88703	1	0.802323	27.0252
GOTERM_BP_DIRECT	GO:0031442~positive regulation of mRNA 3'-end processing	3	0.339751	0.022424	NCBP2, NCBP1, LEO1	740	6	18082	12.2176	1	0.863559	33.0305
GOTERM_BP_DIRECT	GO:1902259~regulation of delayed rectifier potassium channel activity	3	0.339751	0.022424	KCNS1, KCNS2, KCNAB1	740	6	18082	12.2176	1	0.863559	33.0305
GOTERM_BP_DIRECT	GO:0007140~male meiosis	5	0.566251	0.0259743	TEX40, RSPO1, BRDT, DDX4, SUV39H2	740	28	18082	4.36342	1	0.89294	37.2024
GOTERM_BP_DIRECT	GO:0006887~exocytosis	10	1.1325	0.0279899	CPLX3, STX3, CADPS2, STXBP1, RAB11A, SCRN3, SYTL2, PAK1, EXOC5, VAMP1	740	105	18082	2.32716	1	0.902946	39.4605
GOTERM_BP_DIRECT	GO:0071285~cellular response to lithium ion	4	0.453001	0.0301375	ID2, PPARG, CALR, TPH2	740	17	18082	5.74944	1	0.912459	41.782
GOTERM_BP_DIRECT	GO:0098789~pre-mRNA cleavage required for polyadenylation	3	0.339751	0.0305523	NCBP2, NCBP1, CSTF2	740	7	18082	10.4722	1	0.908814	42.2207
GOTERM_BP_DIRECT	GO:0097211~cellular response to gonadotropin-releasing hormone	3	0.339751	0.0305523	AKR1C18, CRHBP, RAP1B	740	7	18082	10.4722	1	0.908814	42.2207
GOTERM_BP_DIRECT	GO:0071229~cellular response to acid chemical	3	0.339751	0.0305523	BDNF, NPAS4, ENO1	740	7	18082	10.4722	1	0.908814	42.2207
GOTERM_BP_DIRECT	GO:0071805~potassium ion transmembrane transport	9	1.01925	0.0307587	KCNS3, KCNS1, KCNC3, KCNS2, KCNT2, KCNG4, KCNV1, KCNIP4, KCNK4	740	90	18082	2.44351	1	0.903708	42.4377
GOTERM_BP_DIRECT	GO:0010824~regulation of centrosome duplication	4	0.453001	0.035094	NPM1, VPS4B, CHORDC1, CHMP2B	740	18	18082	5.43003	1	0.925706	46.8235
GOTERM_BP_DIRECT	GO:0006836~neurotransmitter transport	6	0.679502	0.0357101	CPLX3, SLC17A8, ICA1, SLC17A6, STX3, SV2B	740	45	18082	3.25802	1	0.923671	47.4206
GOTERM_BP_DIRECT	GO:0000184~nuclear-transcribed mRNA catabolic process, nonsense-mediated decay	5	0.566251	0.0362817	NCBP2, NCBP1, UPF2, UPF3B, EIF3E	740	31	18082	3.94115	1	0.921448	47.9689
GOTERM_BP_DIRECT	GO:0032922~circadian regulation of gene expression	7	0.792752	0.037843	HDAC2, ID2, CREM, ARNTL, PPARGC1A, PPP1CB, CLOCK	740	61	18082	2.80403	1	0.924658	49.4391
GOTERM_BP_DIRECT	GO:0071420~cellular response to histamine	3	0.339751	0.0396487	GABRG2, GABRA1, GABRB2	740	8	18082	9.16318	1	0.928788	51.0906
GOTERM_BP_DIRECT	GO:0061077~chaperone-mediated protein folding	5	0.566251	0.0401706	PPID, CALR, CHORDC1, DNAJB6, HSPA8	740	32	18082	3.81799	1	0.926514	51.5583
GOTERM_BP_DIRECT	GO:0072659~protein localization to plasma membrane	7	0.792752	0.04051	EPB41L3, ATP1B1, GPR158, STXBP1, RAB11A, SYTL2, KCNIP4	740	62	18082	2.75881	1	0.923384	51.8603
GOTERM_BP_DIRECT	GO:0050796~regulation of insulin secretion	6	0.679502	0.0419833	PCSK1, ICA1, STXBP1, ARNTL, SNAP25, CLOCK	740	47	18082	3.11938	1	0.925799	53.1504
GOTERM_BP_DIRECT	GO:0008542~visual learning	7	0.792752	0.043293	SGK1, APP, IFT20, HRH2, NPTN, ADRA1B, DCDC2A	740	63	18082	2.71502	1	0.927308	54.2698
GOTERM_BP_DIRECT	GO:0006821~chloride transport	8	0.906002	0.0449459	GABRG2, FXYD3, GLRB, GABRA1, BEST1, GABRA4, GABRB2, ANO4	740	80	18082	2.44351	1	0.930194	55.6466
GOTERM_BP_DIRECT	GO:0090398~cellular senescence	4	0.453001	0.0461776	ID2, SMC6, NSMCE2, CALR	740	20	18082	4.88703	1	0.931157	56.647
GOTERM_BP_DIRECT	GO:0007616~long-term memory	5	0.566251	0.0486305	PJA2, SGK1, CAMK4, NPAS4, SNAP25	740	34	18082	3.5934	1	0.936729	58.5763
GOTERM_BP_DIRECT	GO:0001975~response to amphetamine	5	0.566251	0.0486305	HDAC2, HPRT, ADRA1B, PPP3CA, CALM2	740	34	18082	3.5934	1	0.936729	58.5763
GOTERM_BP_DIRECT	GO:0007080~mitotic metaphase plate congression	5	0.566251	0.0486305	PSRC1, VPS4B, RAB11A, PIBF1, CHMP2B	740	34	18082	3.5934	1	0.936729	58.5763
GOTERM_BP_DIRECT	GO:0032436~positive regulation of proteasomal ubiquitin-dependent protein catabolic process	7	0.792752	0.0492106	RFWD2, ARIH1, BBS7, PRICKLE1, UBE2V2, LRRK2, TRIB1	740	65	18082	2.63148	1	0.935083	59.0205
GOTERM_BP_DIRECT	GO:0048312~intracellular distribution of mitochondria	3	0.339751	0.0496207	DNM1L, SYNJ2, LRRK2	740	9	18082	8.14505	1	0.932833	59.3319
GOTERM_BP_DIRECT	GO:0061564~axon development	3	0.339751	0.0496207	NEFH, ZPR1, NEFM	740	9	18082	8.14505	1	0.932833	59.3319
GOTERM_BP_DIRECT	GO:0042026~protein refolding	3	0.339751	0.0496207	HSP90AA1, HSPA8, DNAJA2	740	9	18082	8.14505	1	0.932833	59.3319
GOTERM_BP_DIRECT	GO:0060452~positive regulation of cardiac muscle contraction	3	0.339751	0.0496207	HSP90AA1, RGS2, CTGF	740	9	18082	8.14505	1	0.932833	59.3319
GOTERM_CC_DIRECT	GO:0005622~intracellular	120	13.59	3.37697e-11	ATP1B1, 5730507C01RIK, CRHBP, RAB1A, ZFP935, ZFP933, ZFP781, FAM49A, ZFP932, ZFP930, PIK3CA, STAM, ZFP938, ROCK2, GCC2, MAPK6, 2210418O10RIK, AKAP5, ARL8B, LRRK2, UBA52, IRAK1BP1, ZFP825, CAV2, BBS5, GNAI1, ZFP874B, ASB11, NAPB, ZFP459, 2610021A01RIK, GM14440, CHMP2B, TRIM66, ZFP951, CSE1L, ZFP760, EFR3A, 1700048O20RIK, ZFP958, TBC1D30, ZFP248, NXF7, GM20939, GM14296, RAB33A, TRNT1, GM14325, ZFP9…	794	1599	19662	1.8584	1.83708e-08	1.83708e-08	4.92063e-08
GOTERM_CC_DIRECT	GO:0005737~cytoplasm	336	38.0521	2.0054e-07	CTHRC1, PTGS2, NELL1, SYT2, PDLIM1, PNISR, RAB1A, BRINP1, MAP3K5, BDNF, MEDAG, APP, IFT20, NT5C3, VPS4B, PHTF1, RPL10, STAM, CCAR1, KRR1, LRRC6, GTPBP4, ROCK2, SRP54A, UBE2J1, OLA1, NAA25, POLB, TXNDC9, PPARGC1A, GCC2, SSTR2, MAD2L1, MAPK6, CAMK4, SCYL2, SERBP1, EIF2S1, EIF2S2, ARL8B, MCTS1, SH3GL2, IRAK1BP1, MDH1, GNAI1, UBA6, ASAP1, CALR, NAA35, TEX40, ARIH1, SIAE, UBASH3B, CACYBP, CASZ1, EFR3A…	794	6631	19662	1.25478	0.000109088	5.45455e-05	0.000292209
GOTERM_CC_DIRECT	GO:0005813~centrosome	41	4.64326	1.16463e-06	HAUS3, NDN, BBS7, GNAI1, CEP126, DYNLL1, IFT20, NPM1, VPS4B, PPP1R12A, LEO1, RAB11A, RANBP1, PRKACB, TCEA2, USP33, CEP85, SCLT1, KIF3A, RPGR, ROCK2, OLA1, LRRC45, ZFP322A, PIBF1, TXNDC9, ATP6V1D, CDKL2, PRKCB, ELL2, RFWD2, PHAX, NDEL1, ID2, IFT57, CCT8, CALM2, PPP2R3C, DYNC1I2, IFT74, MDH1	794	435	19662	2.33401	0.00063336	0.000211164	0.00169699
GOTERM_CC_DIRECT	GO:0005654~nucleoplasm	117	13.2503	8.16285e-06	NCBP2, NCBP1, PRPF4B, PNISR, PDHB, PNN, ESF1, CUL2, KLHL8, DNAJC7, PSIP1, LUC7L3, GNL3, ARGLU1, INA, SATB1, FMR1, NAA25, MED14, ARNTL, PPARGC1A, ELL2, SLTM, REC8, PA2G4, UHRF2, SYCP3, CAMK4, SLU7, UBA52, SNRPB2, TRIM66, CSE1L, OSBPL1A, NPM1, CACYBP, CASZ1, LEO1, FBXO3, 2700060E02RIK, NKRF, CSTF2, ZMYM1, KLF9, SREK1, AKAP8L, DDX1, HDAC2, PPIG, CADPS2, DMTF1, PPID, CCT8, BTBD10, RNPC3, DNAJB4, DNAJ…	794	1935	19662	1.49731	0.00443076	0.00110954	0.0118935
GOTERM_CC_DIRECT	GO:0005829~cytosol	107	12.1178	3.14933e-05	CAST, GABRB2, PGAM2, PMAIP1, RAB1A, MAP3K5, CTGF, VPS4B, PRKACB, DNAJC3, DNAJC2, ARNTL, PPARGC1A, GCC2, MAD2L1, VSNL1, LRRK2, NEU2, UBA52, MDH1, CAV2, STX8, GGCT, UBA6, ASAP1, STIP1, CALR, CHMP2B, CSE1L, NPM1, DNAJA1, EFR3A, 2700060E02RIK, DNAJA2, KIF3A, HENMT1, DDX4, PRICKLE1, RGS2, RGS4, CCT8, RHEB, GRK4, RAP1B, DNAJB4, ADRA1D, DNAJB6, DNAJB5, HPRT, KCNAB1, PRKAG2, PPARG, PIP5K1B, RAB3IP, KCNIP…	794	1784	19662	1.48524	0.0169867	0.00342067	0.0458795
GOTERM_CC_DIRECT	GO:0043209~myelin sheath	22	2.49151	3.37125e-05	UQCRC2, INA, ATP1B1, HSP90AA1, PDIA3, ATP5F1, STXBP1, STIP1, ATP1A1, NAPB, NDUFA10, NDUFV2, NEFH, HSPA5, SUCLA2, OMG, SNAP25, NEFM, HSPA8, UBA52, ENO1, MDH1	794	192	19662	2.83745	0.0181727	0.00305198	0.0491116
GOTERM_CC_DIRECT	GO:0098794~postsynapse	8	0.906002	5.67708e-05	BDNF, GPHN, FMR1, MET, PPP3CA, NPAS4, HOMER1, LRRK2	794	26	19662	7.61945	0.0304122	0.00440231	0.0826896
GOTERM_CC_DIRECT	GO:0005634~nucleus	294	33.2956	5.89518e-05	PNMA3, PTGS2, NELL1, CRHBP, PGAM2, LUZP1, PNISR, NSRP1, ATP2B1, ZFP932, PHTF2, VPS4B, TIGD2, PHTF1, ZRSR1, ZFP938, LUC7L3, ESCO1, KRR1, GTPBP4, ROCK2, SRP54A, OLA1, MED14, POLB, TXNDC9, PPARGC1A, REC8, UHRF2, MAD2L1, MAPK6, CAMK4, SERBP1, EIF2S1, SURF2, IRAK1BP1, GNAI1, CALR, UBASH3B, CACYBP, CASZ1, LEO1, FBXO3, FAM205A4, NKRF, UFSP2, NRBF2, KLF9, NXF7, SREK1, ESRRG, DDX1, PIBF1, DDX4, RPF2, UPF3…	794	6019	19662	1.20957	0.0315619	0.00400082	0.085865
GOTERM_CC_DIRECT	GO:0045202~synapse	40	4.53001	8.57773e-05	CPLX3, GABRB2, SYT2, GABBR2, NRN1, FRRS1L, ATP2B1, GPHN, PRRT2, LRRTM2, ARR3, SV2B, EMB, OLFM3, LGI1, SNAP25, GABRG2, ICA1, GLRB, GABRA1, DNM1L, GABRA4, FMR1, GRIA4, RGS17, HOMER1, PJA2, SLC17A8, EPHA4, CBLN4, SLC17A6, GRIA2, COLQ, CADPS2, CHRM2, GRM7, CHRNB3, LRRK2, VAMP1, SH3GL2	794	505	19662	1.96144	0.0455928	0.00517157	0.124914
GOTERM_CC_DIRECT	GO:0043005~neuron projection	35	3.96376	9.84698e-05	PTGS2, NAP1L1, GABBR2, APP, CACYBP, PCMT1, SV2B, SNAP25, NEFM, HSPA8, ENO1, SGK1, KIF3A, STX3, HSP90AA1, CAMK1G, STMN2, MET, FMR1, MAPK10, RGS17, HOMER1, SLC17A8, SSTR2, SLC17A6, GRIA2, RGS2, GRM8, CHRNB3, RIT2, LRRK2, VAMP1, ADGRL2, CALM2, TPH2	794	420	19662	2.0636	0.0521606	0.0053427	0.143386
GOTERM_CC_DIRECT	GO:0043204~perikaryon	18	2.03851	0.000118988	CYP11A1, KCNAB1, CRHBP, FMR1, MAPK10, RUFY3, EPHA4, SLC17A8, BDNF, GRIA2, RESP18, NEFH, PCMT1, ZPR1, LRRK2, HTR5A, NEFM, HSPA8	794	150	19662	2.97159	0.0626824	0.00586755	0.173238
GOTERM_CC_DIRECT	GO:0048471~perinuclear region of cytoplasm	48	5.43601	0.000353973	CYB5R4, CAV2, STX8, NELL1, PPARG, TSNAX, CX3CL1, CALR, CCNG1, RAB3IP, BAG5, BDNF, APP, KCNS1, KCNS2, CTGF, DNAJA1, RAB11A, SYNJ2, PRKACB, ZPR1, USP33, SNAP25, HSPA8, 2700060E02RIK, HHATL, CCAR1, NOX4, RAB2A, GTPBP4, UPF2, ICA1, SGK1, HSP90AA1, DNM1L, STMN2, FMR1, LDB3, NDFIP2, SERHL, DDX4, HSP90B1, EIF4E, MAD2L1, SCYL2, SERBP1, AKAP5, DNAJB6	794	692	19662	1.71768	0.175184	0.0159215	0.514541
GOTERM_CC_DIRECT	GO:0042470~melanosome	13	1.47225	0.000755855	RAB2A, HSP90AA1, STX3, PDIA3, SLC24A5, NAP1L1, RAB1A, HSP90B1, RPN1, SYTL2, HSPA5, GPNMB, HSPA8	794	101	19662	3.18735	0.337239	0.0311462	1.09573
GOTERM_CC_DIRECT	GO:0016020~membrane	326	36.9196	0.000760303	ATP1B1, PTGS2, SYT2, LUZP1, RAB1A, FRRS1L, ATP2B1, ERO1LB, APP, TMEM145, PRRT2, VPS4B, SLC9B2, RPL10, STAM, TMEM14A, KRR1, GTPBP4, CRLS1, C1GALT1C1, ROCK2, PLD5, AIG1, UGCG, UBE2J1, TMEM200A, OLA1, MED14, TMEM25, GCC2, VSIG2, SSTR2, SCYL2, ATP2C1, SERBP1, EIF2S1, FER1L5, NPTN, EFNA5, TMEM184C, ARL8B, SH3GL2, ENPP5, ARV1, SCN1A, SCN1B, GCNT2, GNAI1, MTX2, SORCS1, ASAP1, LETM2, CD72, NRN1, CALR, KC…	794	6998	19662	1.15359	0.338842	0.029122	1.10215
GOTERM_CC_DIRECT	GO:0030054~cell junction	48	5.43601	0.000767819	CPLX3, PANX1, GABRB2, SYT2, GABBR2, NRN1, FRRS1L, PNN, ATP2B1, GPHN, PRRT2, LRRTM2, SV2B, PAK1, EMB, OLFM3, LGI1, SNAP25, DPP4, NOX4, GABRG2, GLRB, ICA1, GABRA1, DNM1L, GABRA4, FMR1, CLDN22, GRIA4, RGS17, HOMER1, RUFY3, PJA2, EPB41L3, SLC17A8, EPHA4, CBLN4, SLC17A6, EVPL, GRIA2, COLQ, CADPS2, CHRM2, PLXDC1, CHRNB3, RAP1B, LRRK2, VAMP1	794	718	19662	1.65548	0.341542	0.0274725	1.11299
GOTERM_CC_DIRECT	GO:0005790~smooth endoplasmic reticulum	7	0.792752	0.000905144	HSP90B1, APP, PLCB4, PDIA3, HSPA5, CALR, DNAJC3	794	29	19662	5.97733	0.388977	0.0303197	1.31083
GOTERM_CC_DIRECT	GO:0008076~voltage-gated potassium channel complex	11	1.24575	0.00125182	KCNS3, KCNS1, KCNC3, KCNS2, KCNT2, KCNAB1, KCNG4, SNAP25, KCNV1, CALM2, KCNIP4	794	79	19662	3.44804	0.494101	0.0392907	1.80863
GOTERM_CC_DIRECT	GO:0043025~neuronal cell body	37	4.19026	0.00190707	SCN1A, IMPA1, SLC38A2, KCNAB1, CCNG1, KCNIP4, RAB1A, KLHL1, GPHN, BDNF, BRINP1, PVALB, PDE1A, ZPR1, SNAP25, HSPA8, GLRX, RAB2A, KIF3A, HSP90AA1, STMN2, MET, GRIA4, HOMER1, PPARGC1A, RUFY3, SLC17A8, PHAX, GRIA2, CHRM2, GRM8, PLXDC1, GRM7, AKAP5, RHEB, GRK4, LRRK2	794	534	19662	1.7158	0.645992	0.0560583	2.74314
GOTERM_CC_DIRECT	GO:0043195~terminal bouton	13	1.47225	0.00202195	BDNF, APP, GRIA2, PVALB, SYT2, GRM7, STXBP1, SV2B, GRIA4, LRRK2, VAMP1, SNAP25, HSPA8	794	113	19662	2.84887	0.667479	0.0563029	2.90612
GOTERM_CC_DIRECT	GO:0030424~axon	28	3.17101	0.00228771	TNFRSF21, SCN1A, IMPA1, SLC38A2, ATL1, KCNAB1, SYT2, APP, BDNF, PVALB, NEFH, SYNJ2, RAB11A, ROBO3, ZPR1, PAK1, SNAP25, NEFM, HSPA8, GABRG2, STMN2, FMR1, HOMER1, RUFY3, EPHA4, NDEL1, GRM7, LRRK2	794	370	19662	1.87397	0.712329	0.0603961	3.28219
GOTERM_CC_DIRECT	GO:0005802~trans-Golgi network	16	1.812	0.00267239	RBFOX1, ARL1, STX8, SLC24A5, SCOC, GCC2, ATP2C1, FNBP1L, NCK1, GOLPH3, RAB11A, CLVS1, RAB6A, CLVS2, LRRK2, SNAP25	794	164	19662	2.41592	0.766769	0.0669721	3.82414
GOTERM_CC_DIRECT	GO:0030425~dendrite	34	3.85051	0.00293001	SLC38A2, SNX14, CRHBP, CCNG1, KCNIP4, KLHL1, BDNF, BRINP1, GPHN, PLCB4, PAK1, HTR5A, HSPA8, GLRX, ICA1, GLRB, STX3, MET, FMR1, GRIA4, HOMER1, RUFY3, SLC17A8, EPHA4, GRIA2, CHRM2, LAMP5, PLXDC1, GRM7, NPTN, RHEB, GRK4, LRRK2, KPNA1	794	490	19662	1.71826	0.797348	0.0699877	4.1855
GOTERM_CC_DIRECT	GO:0030672~synaptic vesicle membrane	9	1.01925	0.00300379	SLC17A8, ICA1, SLC17A6, DNM1L, GRIA2, SYT2, SV2B, LRRK2, VAMP1	794	61	19662	3.65359	0.805344	0.0686807	4.28876
GOTERM_CC_DIRECT	GO:0032279~asymmetric synapse	5	0.566251	0.00324129	GRIA2, CHRM2, GRM7, AKAP5, HSPA8	794	16	19662	7.73851	0.829006	0.0709462	4.62045
GOTERM_CC_DIRECT	GO:0045211~postsynaptic membrane	19	2.15176	0.00397353	GABRG2, GLRB, GABRA1, GABRA4, GABRB2, MET, FMR1, GRIA4, GABBR2, HOMER1, PJA2, EPHA4, GPHN, GRIA2, CADPS2, CHRM2, GRM7, LRRTM2, CHRNB3	794	222	19662	2.11938	0.885354	0.0829894	5.63633
GOTERM_CC_DIRECT	GO:0070062~extracellular exosome	135	15.2888	0.00406777	ATP1B1, GABRB2, CAPZA2, IQGAP2, PGAM2, LUZP1, GSTM5, PDHB, RAB1A, ATP2B1, C1RA, APP, GHITM, IFT20, PVALB, DNAJC7, VPS4B, PRKACB, DNAJC3, COCH, C1GALT1C1, KRT12, OLA1, PPP1CB, PA2G4, CD59B, CAMK4, FNBP1L, EIF2S1, SERBP1, ARL8B, LRRK2, SH3GL2, MDH1, RBP4, FXYD3, GGCT, GNAI1, UBE2V2, NAPB, AGMAT, CALR, CMPK1, CHMP2B, SERINC2, SIAE, CSE1L, NDRG3, ARPC3, CRB2, EIF3E, OSBPL1A, CACYBP, EFR3A, DNAJA1, DN…	794	2674	19662	1.2502	0.891106	0.0817485	5.76635
GOTERM_CC_DIRECT	GO:0005730~nucleolus	51	5.77576	0.00412044	PNMA3, DPH6, SKIV2L2, ESF1, CUL2, ZCCHC9, PHTF1, ZPR1, 2010111I01RIK, GNL3, KRR1, CEP85, IK, GTPBP4, SNAPC1, SRP54A, FMR1, OLA1, DIEXF, GTF2B, PPP1CB, NOC2L, PA2G4, CAMK4, SURF2, DNTTIP2, SPATS2L, CLOCK, SNRPB2, BMS1, NPM1, LEO1, WDR12, HSPA8, ACSL5, NKRF, TSR1, MPHOSPH10, RPF2, BMT2, CRBN, UPF3B, RGS2, PPID, PSPC1, BTBD10, JAZF1, DDX50, UBLCP1, LDOC1, MPHOSPH8	794	842	19662	1.49991	0.894194	0.0798243	5.83893
GOTERM_CC_DIRECT	GO:1902710~GABA receptor complex	3	0.339751	0.00474328	GABRG2, GABRA1, GABRB2	794	3	19662	24.7632	0.924715	0.0882362	6.69339
GOTERM_CC_DIRECT	GO:0016363~nuclear matrix	11	1.24575	0.00572734	SATB1, RNASEL, PPIG, NDN, LRIF1, CFL2, NPM1, PSPC1, AKAP8L, SRPK1, MATR3	794	97	19662	2.8082	0.956047	0.102144	8.0287
GOTERM_CC_DIRECT	GO:0005794~Golgi apparatus	66	7.47452	0.00797522	ATL1, PPARG, TSNAX, RAB3IP, RAB1A, TMF1, APP, RESP18, CTGF, IFT20, GKAP1, RAB6A, PAK1, JAKMIP2, HTR5A, DPP4, ARL1, CEP85, GTPBP4, PARM1, CEP83, RPGR, CAMK1G, STMN2, UGCG, SLC24A5, NAA25, GCC2, SACM1L, PJA2, SCYL2, ATP2C1, GRM7, LARP7, TRAPPC1, LRRK2, CAV2, ARV1, GCNT2, FV1, HS3ST2, CALR, SERINC3, KCNS3, RASGRP1, RAB11A, PREPL, CLVS1, CLVS2, OLFM3, USP33, TMEM30A, RAB2A, ICA1, PDCD10, BMP1, DNM1L,…	794	1190	19662	1.37342	0.987169	0.135148	11.0125
GOTERM_CC_DIRECT	GO:0034707~chloride channel complex	7	0.792752	0.0100023	GABRG2, FXYD3, GLRB, GABRA1, BEST1, GABRA4, GABRB2	794	46	19662	3.76832	0.995783	0.161724	13.6256
GOTERM_CC_DIRECT	GO:0005783~endoplasmic reticulum	71	8.04077	0.0116455	CAST, CYB5R4, PXDN, PDIA3, PTGS2, ATL1, CYP2S1, SGPP2, RAB1A, TMEM178, TMF1, FAR2, ERO1LB, BRINP1, MAP3K5, CYP39A1, PIGF, RESP18, NT5C3, AGPAT9, PHTF2, PHTF1, RPN1, RPL10, DNAJC3, DPP4, SGK1, AIFM3, UBE2J1, CCDC47, CDS1, SRPK1, MOXD1, SACM1L, PJA2, NCK1, HHAT, EMC2, TRAPPC1, LRRK2, CAV2, PANX1, FAM19A1, CALR, ALDH3A1, RASGRP1, DNAJA1, HSPA5, TMEM30A, ACSL5, HHATL, NKRF, NOX4, RAB2A, EBP, GLRB, DN…	794	1323	19662	1.32894	0.998292	0.180561	15.6912
GOTERM_CC_DIRECT	GO:0005845~mRNA cap binding complex	4	0.453001	0.0138063	NCBP2, NCBP1, EIF4E, FMR1	794	13	19662	7.61945	0.999481	0.204815	18.3374
GOTERM_CC_DIRECT	GO:0033391~chromatoid body	4	0.453001	0.0170531	EIF4E, ARNTL, DDX4, CLOCK	794	14	19662	7.07521	0.999914	0.240582	22.1687
GOTERM_CC_DIRECT	GO:0014069~postsynaptic density	18	2.03851	0.0171971	CAP2, FMR1, MET, ATP1A1, GRIA4, MAPK10, HOMER1, PJA2, EPHA4, EPB41L3, PLCB4, GRIA2, NPTN, AKAP5, NEFH, PAK1, NEFM, HSPA8	794	239	19662	1.86501	0.99992	0.236328	22.3346
GOTERM_CC_DIRECT	GO:0032590~dendrite membrane	5	0.566251	0.0193612	ATP2B1, GABRG2, KCNC3, LAMP5, AKAP5	794	26	19662	4.76216	0.999976	0.255794	24.7896
GOTERM_CC_DIRECT	GO:0005720~nuclear heterochromatin	5	0.566251	0.0220218	SATB1, UHRF2, PSIP1, MPHOSPH8, SUV39H2	794	27	19662	4.58578	0.999995	0.279203	27.7088
GOTERM_CC_DIRECT	GO:0043679~axon terminus	9	1.01925	0.0226139	CDH8, SLC17A8, EPHA4, KCNC3, CHRM2, GRM7, CRHBP, FMR1, SYNJ2	794	86	19662	2.5915	0.999996	0.279242	28.3439
GOTERM_CC_DIRECT	GO:0032281~AMPA glutamate receptor complex	5	0.566251	0.0312893	GRIA2, GRIA4, OLFM3, NRN1, SACM1L	794	30	19662	4.1272	1	0.358163	37.0737
GOTERM_CC_DIRECT	GO:0008021~synaptic vesicle	11	1.24575	0.0313592	BDNF, SLC17A6, NDEL1, STX3, GRIA2, CADPS2, SYT2, SV2B, LRRK2, SNAP25, HSPA8	794	126	19662	2.16187	1	0.351644	37.1398
GOTERM_CC_DIRECT	GO:0042734~presynaptic membrane	8	0.906002	0.0313738	STX3, GRIA2, CADPS2, GRM8, GRM7, FMR1, NPTN, SNAP25	794	75	19662	2.64141	1	0.344887	37.1536
GOTERM_CC_DIRECT	GO:0005929~cilium	18	2.03851	0.0318602	CFAP100, BBS5, LRRC6, RPGR, KIF3A, BBS7, DCDC2A, RPGRIP1, ATP6V1D, CABYR, ENKUR, DYNLL1, IFT20, IFT57, CCT8, CYS1, TBC1D30, IFT74	794	257	19662	1.73439	1	0.342548	37.6119
GOTERM_CC_DIRECT	GO:1902711~GABA-A receptor complex	4	0.453001	0.0339358	GABRG2, GABRA1, GABRA4, GABRB2	794	18	19662	5.50294	1	0.353887	39.5327
GOTERM_CC_DIRECT	GO:0043198~dendritic shaft	7	0.792752	0.0358479	APP, GRIA2, GRM7, FMR1, AKAP5, HOMER1, HSPA8	794	61	19662	2.84168	1	0.363232	41.2534
GOTERM_CC_DIRECT	GO:0005856~cytoskeleton	58	6.56852	0.0368885	PDLIM1, RAB3IP, KLHL1, FRMD5, FRMD6, DYNLL1, IFT20, DNAJC7, SYNJ2, CYS1, CEP85, CEP83, RPGR, BRCC3, ACTA1, ROCK2, TBCE, LDB3, DYNLT3, TXNDC9, EPB41L3, WDR47, NDEL1, EVPL, MAD2L1, FNBP1L, CFL2, AKAP5, FHOD3, ARL8B, DYNC1I2, CFAP100, HAUS3, BBS5, BBS7, GNAI1, CEP126, DCDC2A, GPHN, ARPC3, NPM1, PREPL, USP33, NEFM, 2700060E02RIK, PSTPIP2, SCLT1, KIF3A, PSRC1, LRRC45, MID1, LRRC49, CABYR, TUBA8, RASSF…	794	1113	19662	1.29045	1	0.365155	42.1705
GOTERM_CC_DIRECT	GO:0034706~sodium channel complex	3	0.339751	0.0386982	SCN1A, SCN1B, SCNN1A	794	8	19662	9.28621	1	0.372956	43.7338
GOTERM_CC_DIRECT	GO:0044292~dendrite terminus	3	0.339751	0.0386982	RGS11, IFT20, IFT57	794	8	19662	9.28621	1	0.372956	43.7338
GOTERM_CC_DIRECT	GO:0005883~neurofilament	3	0.339751	0.048448	INA, NEFH, NEFM	794	9	19662	8.25441	1	0.437182	51.5004
GOTERM_CC_DIRECT	GO:0005681~spliceosomal complex	11	1.24575	0.0487131	SRSF1, SNRNP48, PRPF4B, SREK1, SNRPB2, RHEB, SLU7, ZRSR1, SKIV2L2, HSPA8, PNN	794	136	19662	2.00291	1	0.432198	51.6969
GOTERM_CC_DIRECT	GO:0042995~cell projection	39	4.41676	0.0492222	CFAP100, BBS5, NDN, BBS7, SNX14, ATL1, CEP126, DCDC2A, CX3CL1, RAB3IP, CFAP36, GPHN, ENKUR, ARPC3, IFT20, SYNJ2, PAK1, ZPR1, CYS1, SCNN1A, DPP4, LRRC6, GLRB, KIF3A, RPGR, MPP1, STMN2, FMR1, LDB3, RPGRIP1, GRIA4, CABYR, RUFY3, EPHA4, LAMP5, IFT57, CCT8, LRRK2, IFT74	794	712	19662	1.35641	1	0.429005	52.0723
GOTERM_MF_DIRECT	GO:0003676~nucleic acid binding	97	10.9853	1.871e-09	NCBP2, PNMA3, 5730507C01RIK, AI854703, ZFP935, ZFP933, ZFP781, ZFP932, ZFP930, ZFP131, TIGD2, ZRSR1, DDX10, ZFP938, RBFOX1, KRR1, ZFP692, FMR1, PPARGC1A, SLTM, 2210418O10RIK, EIF2S1, GPATCH11, ZFP825, SNRPB2, ZFP874B, ZFP459, 2610021A01RIK, GM14440, ZFP951, OVOL2, NPM1, ZFP760, 1700048O20RIK, ZFP958, NKRF, ZMYM1, CSTF2, KLF9, ZFP248, SREK1, DDX1, SSB, GM20939, GM14296, DDX4, GM14325, ZFP944, ZFP9…	728	1237	17446	1.87917	1.53609e-06	1.53609e-06	2.88177e-06
GOTERM_MF_DIRECT	GO:0044822~poly(A) RNA binding	82	9.28652	5.85114e-07	NCBP2, SRSF1, CAST, NCBP1, MRPS35, PRPF4B, FASTKD2, PDIA3, TSNAX, NAP1L1, SKIV2L2, TRMT10C, PNISR, NSRP1, RSRC2, PNN, ESF1, FAM133B, EIF1AX, RPN1, ZCCHC9, PSIP1, RPL10, DDX10, DNAJC2, LUC7L3, GNL3, CCAR1, KRR1, GTPBP4, KHDRBS3, RPGR, HSP90AA1, ROCK2, SRP54A, FMR1, STXBP1, CCDC47, DNAJC21, MBNL2, DIEXF, EIF1A, SRPK1, NOC2L, SLTM, PA2G4, SERBP1, EIF2S1, LARP7, EIF2S2, DNTTIP2, SPATS2L, KPNA2, MATR3…	728	1113	17446	1.76556	0.000480263	0.00024016	0.000901205
GOTERM_MF_DIRECT	GO:0051082~unfolded protein binding	15	1.69875	2.2249e-06	HSP90AA1, TBCE, CALR, HSP90B1, CLGN, CCT8, NPM1, DNAJA1, SCG5, HSPA5, DNAJB4, HSPA8, DNAJB6, DNAJA2, DNAJB5	728	75	17446	4.79286	0.00182498	0.000608697	0.0034268
GOTERM_MF_DIRECT	GO:0005515~protein binding	219	24.8018	2.10975e-05	CTHRC1, ATP1B1, SYT2, LDHD, PGAM2, PDLIM1, RAB1A, ATP2B1, CUL2, APP, BDNF, MAP3K5, IFT20, VPS4B, PIK3CA, STAM, CCAR1, INA, ROCK2, PPARGC1A, GCC2, REC8, COLQ, CAMK4, MAPK6, SCYL2, EIF2S1, EIF2S2, EFNA5, TRAPPC1, CHORDC1, CHGB, SH3GL2, IRAK1BP1, RBP4, SCN1B, GNAI1, ASAP1, UBA6, CALR, NAA35, UBASH3B, CACYBP, LEO1, OLFM3, BLNK, GPR158, BMP1, KIF3A, DDX1, ESRRG, HOMER1, DDX4, TAX1BP1, EPHA4, CLGN, RGS…	728	4092	17446	1.28255	0.017172	0.00432094	0.03249
GOTERM_MF_DIRECT	GO:0000166~nucleotide binding	112	12.684	0.00028587	NCBP2, RNASEL, PRPF4B, RAB1A, ATP2B1, MAP3K5, NT5C3, VPS4B, PIK3CA, ZRSR1, PRKACB, DDX10, GNL3, RBFOX1, GTPBP4, ROCK2, UBE2J1, OLA1, CDKL2, PPARGC1A, SLTM, CAMK4, MAPK6, ATP2C1, ARL8B, LRRK2, GNAI1, SNRPB2, UBA6, CMPK1, UBE2D1, ADSSL1, KIF3A, CSTF2, NXF7, SREK1, MET, TAOK3, DDX1, SSB, DDX4, RAB33A, TRNT1, EPHA4, HSPA12A, PSMC6, UPF3B, CCT8, DDX50, RHOT1, RHEB, GRK4, RAP1B, RNPC3, RIT2, PIP4K2C, S…	728	1936	17446	1.38636	0.209218	0.0458617	0.4394
GOTERM_MF_DIRECT	GO:0031402~sodium ion binding	6	0.679502	0.000368872	ATP1B1, SCN1A, SLC24A3, SLC24A2, SLC24A5, ATP1A1	728	16	17446	8.98661	0.261327	0.0492302	0.56664
GOTERM_MF_DIRECT	GO:0046872~metal ion binding	176	19.932	0.000570274	PDP1, RNASEL, PNMA3, 5730507C01RIK, PTGS2, AI854703, SYT2, PDLIM1, ZFP935, ATP2B1, MAP3K5, APP, ZFP933, ZFP932, ZFP930, PVALB, ZFP131, NT5C3, TIMM9, ZRSR1, 2010111I01RIK, ZFP938, ESCO1, ZFP692, ROCK2, OLA1, POLB, ZUFSP, PPP1CB, MOXD1, UHRF2, ATP2C1, 2210418O10RIK, EIF2S2, VSNL1, SLU7, CHORDC1, ZFP825, ENPP5, ZFAND6, GNAI1, ZFP874B, ASAP1, ZFP459, 2610021A01RIK, CALR, AGMAT, ARIH1, ZFP951, TRIM66,…	728	3355	17446	1.25714	0.373952	0.0647151	0.874755
GOTERM_MF_DIRECT	GO:0051087~chaperone binding	11	1.24575	0.00106291	BAG5, SDF2L1, TIMM9, DNAJA1, ATP1A1, STIP1, DNAJB4, DNAJC3, DNAJB6, DNAJA2, DNAJB5	728	75	17446	3.51476	0.582349	0.103394	1.62465
GOTERM_MF_DIRECT	GO:0003924~GTPase activity	20	2.26501	0.0012178	RAB2A, ARL1, GTPBP4, ADSSL1, DNM1L, TSR1, SRP54A, ATL1, GNAI1, BMS1, RAB1A, TUBA8, RHOT1, RAB11A, RHEB, RAP1B, RIT2, RAB6A, LRRK2, GNL3	728	209	17446	2.29323	0.632277	0.105203	1.85933
GOTERM_MF_DIRECT	GO:0031072~heat shock protein binding	9	1.01925	0.00147292	TFAM, HDAC2, PPID, DNAJA1, DNAJC7, DNAJB6, HSPA8, DNAJA2, ENO1	728	53	17446	4.06941	0.70185	0.11398	2.24473
GOTERM_MF_DIRECT	GO:0005249~voltage-gated potassium channel activity	10	1.1325	0.00241215	KCNS3, KCNS1, KCNC3, KCNS2, KCNAB3, KCNT2, KCNAB1, KCNG4, SNAP25, KCNV1	728	70	17446	3.42347	0.862312	0.16494	3.65142
GOTERM_MF_DIRECT	GO:0030955~potassium ion binding	5	0.566251	0.00282552	ATP1B1, SLC24A3, SLC24A2, SLC24A5, ATP1A1	728	15	17446	7.9881	0.902024	0.176001	4.26451
GOTERM_MF_DIRECT	GO:0005244~voltage-gated ion channel activity	14	1.5855	0.00395305	SCN1A, KCNAB3, SCN1B, KCNC3, KCNAB1, CACNA2D3, KCNJ3, KCNV1, KCNIP4, KCNK4, KCNS3, KCNS1, KCNS2, KCNG4	728	134	17446	2.50373	0.961299	0.221312	5.9183
GOTERM_MF_DIRECT	GO:0031625~ubiquitin protein ligase binding	23	2.60476	0.00405112	STX8, DNM1L, FLT3, UBE2G1, NLK, UBE2J1, SMC6, UBE2V2, CALR, MID1, PPARGC1A, TRIB1, NAE1, BAG5, CUL2, ARIH1, PA2G4, MOAP1, DNAJA1, PRKACB, HSPA5, HSPA8, MPHOSPH8	728	284	17446	1.94077	0.964304	0.211838	6.06088
GOTERM_MF_DIRECT	GO:0003723~RNA binding	49	5.54926	0.00445628	NCBP2, SRSF1, NCBP1, ZFP385B, RNASEL, FASTKD2, ZMAT4, SKIV2L2, NSRP1, EIF1AX, SYNJ2, ZRSR1, DDX10, RBFOX1, KRR1, KHDRBS3, FMR1, MBNL2, EIF1A, PPARGC1A, SLTM, PA2G4, SERBP1, EIF2S1, LARP7, MCTS1, IFIT1BL1, MATR3, SNRPB2, NPM1, 2700060E02RIK, HSPA8, ENO1, UPF2, CSTF2, NXF7, HENMT1, DDX1, SSB, ELAVL2, TRNT1, PHAX, HSP90B1, EIF4E, PSPC1, ZRANB2, DDX50, LSM11, RNPC3	728	780	17446	1.50545	0.974441	0.216867	6.64776
GOTERM_MF_DIRECT	GO:0005525~GTP binding	28	3.17101	0.00573846	ATL1, GNAI1, BMS1, RAB1A, RAB11A, RAB6A, ARL5B, GNL3, RAB2A, RABL2, ARL1, GTPBP4, ADSSL1, DNM1L, HSP90AA1, TSR1, SRP54A, OLA1, RAB33A, TUBA8, HHAT, RHOT1, RHEB, RAP1B, RIT2, ARL8B, LRRK2, NKIRAS1	728	383	17446	1.75196	0.991128	0.255694	8.4825
GOTERM_MF_DIRECT	GO:0003743~translation initiation factor activity	9	1.01925	0.00712336	EIF4E, EIF3J2, EIF2S1, EIF1AX, EIF3E, EIF2S2, EIF1A, DENR, MCTS1	728	68	17446	3.17174	0.997175	0.291955	10.4263
GOTERM_MF_DIRECT	GO:0005251~delayed rectifier potassium channel activity	6	0.679502	0.00980511	KCNS3, KCNS1, KCNC3, KCNS2, KCNG4, KCNV1	728	32	17446	4.4933	0.999693	0.362008	14.0811
GOTERM_MF_DIRECT	GO:0016917~GABA receptor activity	3	0.339751	0.00983768	GABRG2, GABRA1, GABRB2	728	4	17446	17.9732	0.999701	0.347664	14.1246
GOTERM_MF_DIRECT	GO:0005216~ion channel activity	15	1.69875	0.0118057	SCN1A, FXYD3, GABRA1, TRPC3, KCNC3, GABRA4, GABRB2, GRIA4, KCNV1, KCNS3, KCNS1, KCNS2, GRIA2, CHRNB3, KCNG4	728	170	17446	2.1145	0.999942	0.385845	16.7163
GOTERM_MF_DIRECT	GO:0008273~calcium, potassium:sodium antiporter activity	3	0.339751	0.015945	SLC24A3, SLC24A2, SLC24A5	728	5	17446	14.3786	0.999998	0.466555	21.9304
GOTERM_MF_DIRECT	GO:0000149~SNARE binding	8	0.906002	0.0168038	CPLX3, CAV2, STX8, STX3, STXBP1, LRRK2, VAMP1, SNAP25	728	64	17446	2.99554	0.999999	0.468694	22.9732
GOTERM_MF_DIRECT	GO:0005267~potassium channel activity	9	1.01925	0.0181343	KCNS3, KCNS1, KCNC3, KCNS2, KCNT2, KCNG4, KCNV1, KCNIP4, KCNK4	728	80	17446	2.69598	1	0.479652	24.5631
GOTERM_MF_DIRECT	GO:0008144~drug binding	11	1.24575	0.0185063	ATP1B1, GLRB, GABRA1, PYGM, CHRM2, SRP54A, PYGL, PPARG, CHRNB3, NPC1L1, PPP3CA	728	112	17446	2.35364	1	0.47218	25.002
GOTERM_MF_DIRECT	GO:0004707~MAP kinase activity	4	0.453001	0.0185978	MAPK6, NLK, MAPK11, MAPK10	728	14	17446	6.84694	1	0.460172	25.1098
GOTERM_MF_DIRECT	GO:0005230~extracellular ligand-gated ion channel activity	6	0.679502	0.0268944	GABRG2, GLRB, GABRA1, GABRA4, GABRB2, CHRNB3	728	41	17446	3.50697	1	0.577207	34.2892
GOTERM_MF_DIRECT	GO:0044325~ion channel binding	11	1.24575	0.0283441	HSP90AA1, PANX1, ID2, KCNAB1, FMR1, FGF12, HOMER1, LRRK2, KCNG4, SNAP25, CALM2	728	120	17446	2.19673	1	0.582854	35.7809
GOTERM_MF_DIRECT	GO:0034511~U3 snoRNA binding	3	0.339751	0.0316771	TSR1, DIEXF, BMS1	728	7	17446	10.2704	1	0.610872	39.0913
GOTERM_MF_DIRECT	GO:0017080~sodium channel regulator activity	5	0.566251	0.0346784	SCLT1, FXYD3, SGK1, SCN1B, FGF12	728	30	17446	3.99405	1	0.63182	41.935
GOTERM_MF_DIRECT	GO:0050699~WW domain binding	5	0.566251	0.0346784	WBP5, PPARG, NDFIP2, SCNN1A, TCEAL3	728	30	17446	3.99405	1	0.63182	41.935
GOTERM_MF_DIRECT	GO:0003729~mRNA binding	12	1.359	0.0353358	SRSF1, RBFOX1, NCBP2, HSP90AA1, CSTF2, UPF3B, NXF7, FMR1, DENR, CALR, NSRP1, LUC7L3	728	142	17446	2.02515	1	0.626382	42.5411
GOTERM_MF_DIRECT	GO:0030235~nitric-oxide synthase regulator activity	3	0.339751	0.0410867	HSP90AA1, DYNLL1, CALM2	728	8	17446	8.98661	1	0.67081	47.5965
GOTERM_MF_DIRECT	GO:0004890~GABA-A receptor activity	4	0.453001	0.0424618	GABRG2, GABRA1, GABRA4, GABRB2	728	19	17446	5.04511	1	0.6715	48.7421
GOTERM_MF_DIRECT	GO:0001948~glycoprotein binding	8	0.906002	0.0462839	HSP90AA1, TFR2, FBXO27, HSPA5, CALR, LRRK2, CD6, DNAJA2	728	79	17446	2.42676	1	0.692409	51.8044
GOTERM_MF_DIRECT	GO:0005254~chloride channel activity	7	0.792752	0.0468165	GABRG2, FXYD3, GLRB, GABRA1, BEST1, GABRA4, GABRB2	728	63	17446	2.6627	1	0.685823	52.2173
GOTERM_MF_DIRECT	GO:0019905~syntaxin binding	8	0.906002	0.0489831	CPLX3, CAV2, STX8, SYT2, STXBP1, TXLNG, SYTL2, NAPB	728	80	17446	2.39643	1	0.692137	53.8631
KEGG_PATHWAY	mmu04723:Retrograde endocannabinoid signaling	16	1.812	3.91781e-06	GABRG2, GABRA1, GABRA4, PTGS2, GNAI1, GABRB2, MAPK11, GRIA4, MAPK10, KCNJ3, PRKCB, SLC17A8, SLC17A6, PLCB4, GRIA2, PRKACB	281	103	7720	4.2677	0.000932006	0.000932006	0.00505009
KEGG_PATHWAY	mmu04141:Protein processing in endoplasmic reticulum	19	2.15176	3.47737e-05	HSP90AA1, PDIA3, UBE2G1, UBE2J1, MAPK10, CALR, HSPH1, ERO1LB, HSP90B1, MAP3K5, EIF2S1, DNAJA1, HSPA4L, RPN1, HSPA5, UBE2D1, DNAJC3, HSPA8, DNAJA2	281	168	7720	3.1071	0.00824213	0.00412959	0.0448153
KEGG_PATHWAY	mmu04024:cAMP signaling pathway	20	2.26501	8.97513e-05	ATP1B1, ROCK2, GNAI1, ATP1A1, GRIA4, GABBR2, MAPK10, PPP1CB, ATP2B1, SSTR2, BDNF, GRIA2, CAMK4, CHRM2, PPP1R12A, PIK3CA, RAP1B, PAK1, PRKACB, CALM2	281	197	7720	2.78917	0.0211352	0.00709529	0.115631
KEGG_PATHWAY	mmu04728:Dopaminergic synapse	16	1.812	9.53866e-05	SCN1A, GNAI1, MAPK11, GRIA4, ARNTL, MAPK10, KCNJ3, PPP1CB, PRKCB, PLCB4, GRIA2, PPP3CA, PRKACB, CLOCK, PPP2R3C, CALM2	281	134	7720	3.2804	0.0224473	0.0056597	0.122887
KEGG_PATHWAY	mmu04261:Adrenergic signaling in cardiomyocytes	17	1.92525	0.000100169	MYL4, ATP1B1, SCN1B, GNAI1, CREM, MAPK11, ATP1A1, CACNA2D3, PPP1CB, ATP2B1, PLCB4, ADRA1B, PIK3CA, PRKACB, CALM2, ADRA1D, PPP2R3C	281	150	7720	3.11364	0.0235595	0.00475694	0.129045
KEGG_PATHWAY	mmu04921:Oxytocin signaling pathway	17	1.92525	0.000185033	CAMK1G, PTGS2, ROCK2, GNAI1, PRKAG2, CACNA2D3, KCNJ3, PPP1CB, PRKCB, PLCB4, CAMK4, RGS2, PPP1R12A, PIK3CA, PPP3CA, PRKACB, CALM2	281	158	7720	2.95599	0.0430862	0.00731346	0.238253
KEGG_PATHWAY	mmu04724:Glutamatergic synapse	14	1.5855	0.000252278	SLC38A2, GNAI1, GRIA4, HOMER1, KCNJ3, PRKCB, SLC17A8, PLCB4, SLC17A6, GRIA2, GRM8, GRM7, PRKACB, PPP3CA	281	115	7720	3.34458	0.0582823	0.00854185	0.324709
KEGG_PATHWAY	mmu05033:Nicotine addiction	8	0.906002	0.000510399	SLC17A8, GABRG2, SLC17A6, GABRA1, GRIA2, GABRA4, GABRB2, GRIA4	281	40	7720	5.49466	0.114414	0.0150735	0.655931
KEGG_PATHWAY	mmu03013:RNA transport	16	1.812	0.00125352	NCBP2, NCBP1, UPF2, EIF3J2, NXF7, FMR1, EIF1A, PNN, TRNT1, PHAX, UPF3B, EIF4E, EIF2S1, EIF1AX, EIF3E, EIF2S2	281	170	7720	2.58572	0.258089	0.0326254	1.60385
KEGG_PATHWAY	mmu05032:Morphine addiction	11	1.24575	0.00189722	GABRG2, GABRA1, GABRA4, GABRB2, GNAI1, PDE1A, GRK4, GABBR2, PRKACB, KCNJ3, PRKCB	281	93	7720	3.24953	0.363625	0.0441906	2.41819
KEGG_PATHWAY	mmu04720:Long-term potentiation	9	1.01925	0.00250442	PLCB4, GRIA2, CAMK4, RAP1B, PPP3CA, PRKACB, PPP1CB, CALM2, PRKCB	281	66	7720	3.74636	0.449429	0.052809	3.18066
KEGG_PATHWAY	mmu04727:GABAergic synapse	10	1.1325	0.00411107	GABRG2, GPHN, SLC38A2, GABRA1, GABRA4, GABRB2, GNAI1, GABBR2, PRKACB, PRKCB	281	87	7720	3.15785	0.624858	0.0784555	5.17172
KEGG_PATHWAY	mmu04971:Gastric acid secretion	9	1.01925	0.00432962	ATP1B1, SSTR2, PLCB4, HRH2, GNAI1, ATP1A1, PRKACB, CALM2, PRKCB	281	72	7720	3.43416	0.643951	0.0763642	5.43962
KEGG_PATHWAY	mmu04010:MAPK signaling pathway	19	2.15176	0.00471579	FGF5, FGF9, NLK, TAOK3, MAPK11, FGF12, MAPK10, CACNA2D3, PRKCB, BDNF, MAP3K5, RASGRP1, RAP1B, PAK1, PPP3CA, PRKACB, GADD45A, HSPA8, DUSP6	281	253	7720	2.06321	0.675352	0.0772142	5.91129
KEGG_PATHWAY	mmu04970:Salivary secretion	9	1.01925	0.00651699	ATP2B1, ATP1B1, PLCB4, ADRA1B, ATP1A1, PRKACB, CALM2, ADRA1D, PRKCB	281	77	7720	3.21117	0.789047	0.0985416	8.08275
KEGG_PATHWAY	mmu04721:Synaptic vesicle cycle	8	0.906002	0.00683531	ATP6V1C1, CPLX3, SLC17A8, SLC17A6, STX3, STXBP1, ATP6V1D, SNAP25	281	62	7720	3.54494	0.804538	0.0969924	8.46166
KEGG_PATHWAY	mmu04611:Platelet activation	12	1.359	0.00786428	PLCB4, ROCK2, GNAI1, RASGRP1, PPP1R12A, PIK3CA, MAPK11, RAP1B, PRKACB, COL24A1, PPP1CB, COL5A1	281	131	7720	2.51664	0.847272	0.104645	9.67666
KEGG_PATHWAY	mmu04726:Serotonergic synapse	12	1.359	0.00831126	APP, PLCB4, PTGS2, GABRB2, GNAI1, ALOX12B, PRKACB, KCNJ3, HTR5A, ALOX8, TPH2, PRKCB	281	132	7720	2.49757	0.862804	0.104482	10.1998
KEGG_PATHWAY	mmu04915:Estrogen signaling pathway	10	1.1325	0.00893605	HSP90B1, PLCB4, HSP90AA1, GNAI1, PIK3CA, GABBR2, PRKACB, KCNJ3, CALM2, HSPA8	281	98	7720	2.8034	0.881914	0.106348	10.9264
KEGG_PATHWAY	mmu04022:cGMP-PKG signaling pathway	14	1.5855	0.00914153	ATP2B1, ATP1B1, PLCB4, RGS2, GNAI1, ROCK2, ADRA1B, PPP1R12A, PIK3CA, ATP1A1, PPP3CA, PPP1CB, CALM2, ADRA1D	281	171	7720	2.24928	0.8876	0.103525	11.1641
KEGG_PATHWAY	mmu04922:Glucagon signaling pathway	10	1.1325	0.0101475	PLCB4, PYGM, PYGL, PRKAG2, PGAM2, PPP3CA, PRKACB, PPARGC1A, PDHB, CALM2	281	100	7720	2.74733	0.911738	0.109162	12.3197
KEGG_PATHWAY	mmu05031:Amphetamine addiction	8	0.906002	0.0103737	GRIA2, CAMK4, GRIA4, PPP3CA, PRKACB, PPP1CB, CALM2, PRKCB	281	67	7720	3.2804	0.91641	0.10668	12.5777
KEGG_PATHWAY	mmu04960:Aldosterone-regulated sodium reabsorption	6	0.679502	0.0140968	ATP1B1, SGK1, PIK3CA, ATP1A1, SCNN1A, PRKCB	281	40	7720	4.121	0.965916	0.136628	16.7237
KEGG_PATHWAY	mmu04071:Sphingolipid signaling pathway	11	1.24575	0.0143944	MAP3K5, PLCB4, ROCK2, GNAI1, SGPP2, PIK3CA, MAPK11, MAPK10, PPP2R3C, PRKCB, ASAH2	281	124	7720	2.43715	0.968278	0.133923	17.0471
KEGG_PATHWAY	mmu04080:Neuroactive ligand-receptor interaction	19	2.15176	0.0153084	F2RL2, GABRG2, GLRB, GABRA1, GABRA4, GABRB2, RXFP2, GRIA4, GABBR2, SSTR2, GRIA2, CHRM2, GRM8, HRH2, GRM7, ADRA1B, CHRNB3, HTR5A, ADRA1D	281	285	7720	1.83155	0.974563	0.136587	18.0332
KEGG_PATHWAY	mmu04510:Focal adhesion	15	1.69875	0.0180433	CAV2, ROCK2, MET, MAPK10, PPP1CB, COL5A1, PRKCB, PAK7, PPP1R12A, COL6A2, COL6A1, PIK3CA, RAP1B, PAK1, COL24A1	281	207	7720	1.99082	0.986879	0.153524	20.9199
KEGG_PATHWAY	mmu04360:Axon guidance	11	1.24575	0.0185431	PAK7, EPHA4, ROCK2, GNAI1, NCK1, CFL2, MET, EFNA5, PAK1, PPP3CA, ROBO3	281	129	7720	2.34269	0.988376	0.152096	21.4371
KEGG_PATHWAY	mmu04919:Thyroid hormone signaling pathway	10	1.1325	0.0212459	ATP1B1, HDAC2, PLCB4, RHEB, PIK3CA, ATP1A1, MED14, PRKACB, RCAN2, PRKCB	281	113	7720	2.43127	0.99397	0.166846	24.1809
KEGG_PATHWAY	mmu03015:mRNA surveillance pathway	9	1.01925	0.0228484	NCBP2, NCBP1, UPF2, CSTF2, UPF3B, NXF7, PPP1CB, PPP2R3C, PNN	281	96	7720	2.57562	0.995917	0.172784	25.7655
KEGG_PATHWAY	mmu04810:Regulation of actin cytoskeleton	15	1.69875	0.0232427	FGF5, FGF9, ROCK2, PIP5K1B, IQGAP2, FGF12, PPP1CB, PAK7, ARPC3, CHRM2, CFL2, PPP1R12A, PIK3CA, PAK1, PIP4K2C	281	214	7720	1.9257	0.996291	0.170198	26.1507
KEGG_PATHWAY	mmu04070:Phosphatidylinositol signaling system	9	1.01925	0.0241495	PLCB4, IMPA1, PIP5K1B, SYNJ2, PIK3CA, CDS1, PIP4K2C, CALM2, PRKCB	281	97	7720	2.54907	0.997027	0.171121	27.0297
KEGG_PATHWAY	mmu04020:Calcium signaling pathway	13	1.47225	0.030416	PRKCB, ATP2B1, PLCB4, CAMK4, CHRM2, HRH2, PDE1A, ADRA1B, PRKACB, PPP3CA, ADRA1D, CALM2, HTR5A	281	180	7720	1.98418	0.999358	0.205252	32.8445
KEGG_PATHWAY	mmu04910:Insulin signaling pathway	11	1.24575	0.0306681	EIF4E, PYGM, PYGL, PRKAG2, RHEB, PIK3CA, PRKACB, MAPK10, PPARGC1A, PPP1CB, CALM2	281	140	7720	2.15862	0.999397	0.2012	33.0693
KEGG_PATHWAY	mmu05014:Amyotrophic lateral sclerosis (ALS)	6	0.679502	0.036552	MAP3K5, GRIA2, NEFH, MAPK11, PPP3CA, NEFM	281	51	7720	3.23215	0.999858	0.229455	38.1214
KEGG_PATHWAY	mmu04014:Ras signaling pathway	15	1.69875	0.038343	FGF5, FGF9, MET, FGF12, MAPK10, PRKCB, PAK7, RASSF5, RASGRP1, PIK3CA, RAP1B, EFNA5, PRKACB, PAK1, CALM2	281	229	7720	1.79956	0.999909	0.233456	39.5879
KEGG_PATHWAY	mmu04961:Endocrine and other factor-regulated calcium reabsorption	6	0.679502	0.0392893	ATP1B1, PLCB4, RAB11A, ATP1A1, PRKACB, PRKCB	281	52	7720	3.17	0.999928	0.232784	40.3497
KEGG_PATHWAY	mmu04974:Protein digestion and absorption	8	0.906002	0.0400711	ATP1B1, SLC38A2, COL6A2, COL6A1, ATP1A1, COL24A1, DPP4, COL5A1	281	88	7720	2.49757	0.999941	0.231305	40.9725
KEGG_PATHWAY	mmu04918:Thyroid hormone synthesis	7	0.792752	0.040776	ATP1B1, HSP90B1, PLCB4, ATP1A1, PRKACB, HSPA5, PRKCB	281	70	7720	2.74733	0.99995	0.229518	41.5287
KEGG_PATHWAY	mmu05012:Parkinson's disease	11	1.24575	0.0440978	UQCRC2, GNAI1, COX7B2, UBE2G1, COX7B, NDUFV2, ATP5F1, UBE2J1, PRKACB, NDUFA10, LRRK2	281	149	7720	2.02823	0.999978	0.240597	44.0858
KEGG_PATHWAY	mmu05164:Influenza A	12	1.359	0.0463348	RNASEL, NXF7, EIF2S1, IL12A, PIK3CA, MAPK11, MAPK10, DNAJC3, KPNA2, HSPA8, KPNA1, PRKCB	281	171	7720	1.92795	0.999988	0.24594	45.7492
