# Supplementary material for: EGR1 recruits TET1 to shape the brain methylome during development and upon neuronal activity
Source: Nat Commun. 2019 Aug 29;10:3892. doi: 10.1038/s41467-019-11905-3 (PMC6715719; doi:10.1038/s41467-019-11905-3)
Supplement: Supplementary file 9 — Supplementary Data 6 [file 41467_2019_11905_MOESM9_ESM.xlsx]

## Sheet: Antibody information
	Supplementary Table 6. Antibodies used for IP and western blot images
	Figures	Experiments	Antibodies
	Figure 2a	in vivo Co-IP	WB: Rabbit anti-TET1 (Millipore, 09-872), rabbit anti-EGR1 antibody (Santa Cruz Biotechnology, sc-189); IP: Mouse anti-EGR1 antibody (Santa Cruz Biotechnology, sc-101033)
	Figure 2b	in vivo Co-IP	WB: Rabbit anti-TET1 (Millipore, 09-872), rabbit anti-EGR1 antibody (Santa Cruz Biotechnology, sc-189); IP: Rat anti-TET1 (Active Motif, 61741)
	Figure 2c left	in vitro Co-IP	WB: Mouse anti-HA (Invitrogen, 26183), mouse anti-Flag (Sigma, F1804); IP: Mouse anti-Flag (Sigma, F1804)
	Figure 2c right		WB: Mouse anti-HA (Invitrogen, 26183), rabbit anti-Flag (Invitrogen, PA1984B); IP: Rabbit anti-Flag (Invitrogen, PA1984B)
	Figure 2d	in vitro Co-IP	WB: Mouse anti-Flag (Sigma, F1804), rabbit anti-TET1 (Millipore, 09-872); IP: Mouse anti-Flag (Sigma, F1804)
	Supplementary 9b	in vitro Co-IP	WB: Rabbit anti-TET1 (Millipore, 09-872), mouse anti-EGR1 antibody (Santa Cruz Biotechnology, sc-101033); IP: Mouse anti-Flag (Sigma, F1804), mouse anti-HA (Invitrogen, 26183)
	Supplementary 9c		WB: Rabbit anti-TET1 (Millipore, 09-872), mouse anti-Flag (Sigma, F1804); IP: Mouse anti-Flag (Sigma, F1804)
	Supplementary 13a	Western blot	Rabbit anti-TET1 (Millipore, 09-872), rabbit anti-EGR1 antibody (Santa Cruz Biotechnology, sc-189), GAPDH (Cell Signaling Technology, 2118S)
	Note: WB denotes western blot; Co-IP denotes co-immunoprecipitation
