# Supplementary material for: EGR1 recruits TET1 to shape the brain methylome during development and upon neuronal activity
Source: Nat Commun. 2019 Aug 29;10:3892. doi: 10.1038/s41467-019-11905-3 (PMC6715719; doi:10.1038/s41467-019-11905-3)
Supplement: Supplementary file 10 — Supplementary Data 7 [file 41467_2019_11905_MOESM10_ESM.xlsx]

## Sheet: supplemental table 7
					Supplementary Table 7. Primer sets used in this study
					Primers for ChIP-qPCR
					Gene	Forward primer	Reverse primer
	Covered by H3K4me1				Arc	GTCGCCGCTGAAGCTAGA	CAGCATAAATAGCCGCTGGT
					Arpp21	ACCAGCTTCCAGCAAATC	CTGTAGCCTTCATTGGAGAAG
					Cass4	GCCCAGAACAGCCTTAAA	GATGAACAGGCTCTAGACAAA
					Comt	ATGCGCACACAGGTTTAG	TCGTGACAAAGCTCATTCTG
					Erc2	ACAGCAGCAATAGAAGAAGGAA	TTGTAAGCCAAAGCCTAAACGT
					Galnt9	TGTGAACCGACTCTGCTGG	CCCTGCCAAGAAGAACTCG
					Gcg	TCAACCCAAAGTCCCTGAAG	CCAAGAGGTTGCATTGGAAG
					Grm7	AGCATTGCACTTGTACGTCA	TCCGAAGACACCATACACCT
					Npas4	GGGAGGCTGGGCTAAAGCA	TCGGAAGTCTGGGAGGGAGG
					Ppp1r9a	AACTATTAGAAGGACTGGGAGA	CCACTTTAGAATGTACGGTTAA
					Slc14a2	TGCCCACTTCTCAAGCAGT	AGTACAAGAGGGGTAGGGCT
					Sstr3	GGATTGTGCCACAGATGG	TGTCCGGTGCTCAGTTC
					Synpo	CCGACGAAGAGAGAGGAAA	CTGTGGAGGAGAGAAGTCATA
					Primers for RT-qPCR
					Gene	Forward primer	Reverse primer
					Beta-actin	GTCCCTCACCCTCCCAAAAG	GCTGCCTCAACACCTCAACCC
					Egr1	TTCAATCCTCAAGGGGAGCC	TAACTCGTCTCCACCATCGC
					Galnt9	ATCTACAACAACACCCTCACG	CTCGGTCATCGTCTTCTGC
					Npas4	ATGAGTCTTGCCTGCATCTAC	CAAGCTCTTGAGCAGAGAGAAG
					Tet1	GAGCCTGTTCCTCGATGTGG	CAAACCCACCTGAGGCTGTT
					Primers for Luciferase reporter constructs
					Gene	Forward primer	Reverse primer
					Galnt9	GGGTGGACTAGTGTGACTCAAAGAGAAGCAGGGA	CACATGGATCCGATTCAGAGTGGGTTGGCTCT
					Npas4	TCCGGACTAGTCCTCAGCTCCTCCATCCCT	CCGGATCCGCCTCGCTTTGCCTTCTAC
					Primers for DNA pyrosequencing
					Gene	Forward primer	Reverse primer	sequencing primer
					Galnt9	GTGATAGATGGAAAATAGTGATTTAAAGAG	ACTTCTCTACTCCCCAACAAA	TAAAGAGAAGTAGGGAGTTT
					Npas4	GGTAAGATTTATGATGTGTAGGTAGG	ACTCCACAACCCACAATCATATAC	ATGATGTGTAGGTAGGATAGT
					Primers for constructs
					Constructs	Forward primer	Reverse primer
					EGR1 C	CGGAATTCATGGACTACAAGGACGACGATGACAAACGCATGCGCAAGTACCCCAA	GGCCTCGAGTTAGCAAATTTCAATTGTCCTGGG
					EGR1 N	CGGAATTCATGGACTACAAGGACGACGATGACAAAATGGCAGCGGCCAAGGCC	TAGGCCTCGAGTTAGCGGCTGGGTTTGATGAGCT
					TET1s	CGGGATCCATGTACCCATACGATGTTCCAGATTACGCTGACTGCAGTAGACGTGGTCATG	CGCCGGCTCTAGATTAGACCCAACGATTGTAGGGTCCCG
					TET1s-N	CGGGATCCATGTACCCATACGATGTTCCAGATTACGCTGACTGCAGTAGACGTGGTCATG	CGCCGGCTCTAGATTACTGTTCCTTCAATCCAGCTATCAGGTT
					TET1s-CD	CGGGATCCATGTACCCATACGATGTTCCAGATTACGCTGAAGCTGCACCCTGTGACTGTG	CGCGCTCTAGATTAGACCCAACGATTGTAGGGT
					TET1s-CDΔc	CTCCTCGGGATCCATGTACCCATACGATGTTCCAGATTACGCTTTTGGGAGGAGTGAAAACCCCAGA	CGCGCTCTAGATTAGACCCAACGATTGTAGGGT
					Constructs	Forward primer 1	Reverse primer 1	Forward primer 2	Reverse primer 2
					EGR1Δz	CGGAATTCATGGACTACAAGGACGACGATGACAAAATGGCAGCGGCCAAGGCC	TTGTCCTTCTGTCTTAATGGGCGTTCATGGGGGGGTGTCTTG	CCCCCATGAACGCCCATTAAGACAGAAGGACAAGAAAGCAG	GGCCTCGAGTTAGCAAATTTCAATTGTCCTGGG
