# Supplementary material for: EGR1 recruits TET1 to shape the brain methylome during development and upon neuronal activity
Source: Nat Commun. 2019 Aug 29;10:3892. doi: 10.1038/s41467-019-11905-3 (PMC6715719; doi:10.1038/s41467-019-11905-3)
Supplement: Supplementary file 11 — Supplementary Data 8 [file 41467_2019_11905_MOESM11_ESM.xlsx]

## Sheet: Sheet1
	Supplementary Table 8. Summary of "omics" data used in this study
	GEO accession	Organism	Tissue/cell type	Age	Data type	Brief description	Reference
	GSE108768	Mouse	brain cortex	6-7 wk	RNA-seq	Transcriptomes for Egr1KO and Tet1KO mice	This study
					Reduced representatation bisulfite sequencing (RRBS)	Methylomes for Egr1KO and Tet1KO mice
				6 wk	ChIP-Seq	ChIP-Seq for Egr1
	GSE47966	Human	brain frontal cortex, neuron, glia	fetal, adolescent and adult	MethylC-Seq	Methylomes for several developmental stages and two cell types (neuron and glia) of human and mouse brain	Lister et al, Science 20131
		Mouse
	GSE82560	Mouse	brain cortex	embryonic 11.5 day	MethylC-Seq	Methylomes for 6 embryonic development stages and postnatal day 0	ENCODE Project Consortium, Nature 20122
	GSE82346	Mouse	brain cortex	embryonic 12.5 day
	GSE82465	Mouse	brain cortex	embryonic 13.5 day
	GSE82673	Mouse	brain cortex	embryonic 14.5 day
	GSE82355	Mouse	brain cortex	embryonic 15.5 day
	GSE82692	Mouse	brain cortex	embryonic 16.5 day
	GSE82356	Mouse	brain cortex	postnatal day 0
	GSE63137	Mouse	brain cortex	8-11 wk	MethylC-Seq	Methylomes for excitatory neruons, PV and VIP neurons	Mo et al. Neuron 20153
	GSE97179	Mouse	mouse frontal cortex (FC) neurons	8 wk	High-throughput single-nucleus methylome sequencing (snmC-seq)	Single cell methylome of distinct neuronal Populations	Luo et al, Science 20174
	GSE29184	Mouse	brain cortex	8 wk	ChIP-Seq	Chromatin maps for H3K4me1, H3K4me3 and H3K27ac	Shen et al, Nature 20125
	Reference:
	1. Lister R, Mukamel EA, Nery JR, Urich M et al. Global epigenomic reconfiguration during mammalian brain development. Science 2013 Aug 9;341(6146):1237905. PMID: 23828890
	2. ENCODE Project Consortium. An integrated encyclopedia of DNA elements in the human genome. Nature 2012 Sep 6;489(7414):57-74. PMID: 22955616
	3. Mo A, Mukamel EA et al. Epigenomic signatures of neuronal diversity in the mammalian brain. Neuron 2015 Jun 17;86(6):1369-84. PMID: 26087164
	4. Luo et al. Single-cell methylomes identify neuronal subtypes and regulatory elements in mammalian cortex. Science 2017 Aug 11;357(6351):600-604. PMID: 28798132
	5. Shen Y, Yue F, McCleary DF, Ye Z et al. A map of the cis-regulatory sequences in the mouse genome. Nature 2012 Aug 2;488(7409):116-20. PMID: 22763441
