# Supplementary material for: EGR1 recruits TET1 to shape the brain methylome during development and upon neuronal activity
Source: Nat Commun. 2019 Aug 29;10:3892. doi: 10.1038/s41467-019-11905-3 (PMC6715719; doi:10.1038/s41467-019-11905-3)
Supplement: Supplementary file 12 — Source Data [file 41467_2019_11905_MOESM12_ESM.zip]

Archive with 1 entries (1 files):
- Source Data.docx
